# Supplementary material for: Mediator subunit MDT-15 promotes expression of propionic acid breakdown genes to prevent embryonic lethality in Caenorhabditis elegans
Source: G3 (Bethesda). 2023 Apr 19;13(6):jkad087. doi: 10.1093/g3journal/jkad087 (PMC10234398; doi:10.1093/g3journal/jkad087)
Supplement: jkad087_Supplementary_Data [file jkad087_supplementary_data.zip]

Archive with 11 entries (11 files):
- Supplemental_Figure_S1_G3-2022-403999.tif
- Supplemental_Material_Legends_G3-2022-403999.docx
- Supplemental_Table_S1_G3-2022-403999.csv
- Supplemental_Table_S2_G3-2022-403999.csv
- Supplemental_Table_S3_G3-2022-403999.csv
- Supplemental_Table_S4_G3-2022-403999.csv
- Supplemental_Table_S5_G3-2022-403999.csv
- Supplemental_Table_S6_G3-2022-403999.csv
- Supplemental_Table_S7_G3-2022-403999.csv
- Supplemental_Table_S8_G3-2022-403999.xlsx
- Supplemental_Table_S9_G3-2022-403999.xlsx
