# Supplementary material for: Mediator subunit MDT-15 promotes expression of propionic acid breakdown genes to prevent embryonic lethality in Caenorhabditis elegans
Source: G3 (Bethesda). 2023 Apr 19;13(6):jkad087. doi: 10.1093/g3journal/jkad087 (PMC10234398; doi:10.1093/g3journal/jkad087)
Supplement: jkad087_Supplementary_Data [file jkad087_supplementary_data.zip › Supplemental_Table_S1_G3-2022-403999.csv]

	Comparison	p.0.05	p.0.05_down	p.0.05_up	Type	Accession	Source
1	mdt-15(tm2182) vs WT	1616	563	1053	Single-channel microarray	GSE220955, GSE68520	This study; Grants et al. 2016
2	mdt-15(RNAi) vs EV	2451	1298	1153	Two-channel microarray	GSE9720	Taubert et al. 2008
3	DA1877 vs HT115	6541	2979	3562	Single-channel microarray	GSE43959	MacNeil et al. 2013
4	B12 vs OP50	870	434	436	RNA-seq	GSE123507	Bulcha et al. 2019
5	nhr-10(tm4695) vs WT	2152	1041	1111	RNA-seq	GSE123507	Bulcha et al. 2019
6	nhr-68(gk708) vs WT	3273	1833	1440	RNA-seq	GSE123507	Bulcha et al. 2019
