# Supplementary material for: Mediator subunit MDT-15 promotes expression of propionic acid breakdown genes to prevent embryonic lethality in Caenorhabditis elegans
Source: G3 (Bethesda). 2023 Apr 19;13(6):jkad087. doi: 10.1093/g3journal/jkad087 (PMC10234398; doi:10.1093/g3journal/jkad087)
Supplement: jkad087_Supplementary_Data [file jkad087_supplementary_data.zip › Supplemental_Table_S2_G3-2022-403999.csv]

	logFC	aveA	Adj.P	FDR
03-Mar	0.875624246	11.06548169	0.049596435	1.67e-05
21ur-11706	1.119544725	8.652280216	0.001133267	7.93e-07
21ur-1202	0.873721418	9.241769435	0.028576917	1.07e-05
acd-1	-2.491878641	12.03073965	5.04e-07	1.65e-09
acd-2	-0.865433381	8.88708237	0.025325804	9.67e-06
acdh-1	-6.414396977	15.03730278	6.98e-11	2.11e-12
acdh-2	-6.271607898	9.103995461	5.6e-13	8.55e-14
acdh-9	-0.85455257	14.65790168	0.000802581	5.97e-07
acl-12	0.682291381	12.59628552	0.003608962	2.04e-06
acly-1	0.896378021	13.70954749	0.012570707	5.52e-06
acox-1.2	-3.869243329	11.32210352	4.93e-12	2.06e-13
acox-1.3	-0.782487429	15.73738638	0.00266102	1.59e-06
acp-3	0.888453391	9.15234158	0.012925521	5.64e-06
acr-18	1.134935944	10.28921944	0.000618888	4.86e-07
acr-19	-0.603573356	8.953281999	0.018444713	7.47e-06
acs-1	0.985012903	13.72523057	0.000657812	5.11e-07
acs-2	-6.115107758	12.01793035	1.3e-11	5.21e-13
alg-4	0.811014611	13.36435738	0.021861629	8.62e-06
allo-1	0.882782606	15.22102036	0.010932995	4.93e-06
amt-1	4.643071533	10.04336619	2.51e-10	5.34e-12
anmt-1	-0.707356756	11.78957939	0.00024506	2.36e-07
argk-1	-7.430276976	14.39932501	2.19e-12	1.15e-13
ari-1.3	0.585287537	10.2656258	0.044531258	1.53e-05
arrd-24	1.80678058	8.957429399	0.0046275	2.51e-06
arrd-3	1.739120619	7.712048098	0.000333825	2.98e-07
arrd-6	-0.753769445	8.03719371	0.042799029	1.49e-05
arrd-8	0.934294095	7.594452957	0.034445666	1.25e-05
asah-1	0.93444641	14.39370532	0.006296843	3.19e-06
asah-2	1.665444366	15.49830308	0.000163806	1.68e-07
asns-2	-0.61793451	13.43945224	0.035465383	1.27e-05
asp-14	-1.700485409	15.62538617	4.41e-06	9.18e-09
asp-7	1.34508695	8.87308934	0.004221255	2.31e-06
atic-1	-0.701458829	13.48097646	0.015430603	6.49e-06
B0024.15	-0.882450298	9.385843384	0.004026685	2.22e-06
B0205.13	1.367325936	13.561153	0.000317054	2.86e-07
B0205.14	2.309739831	9.129474427	5.42e-08	3.07e-10
B0207.11	0.843821639	11.25282391	0.008462173	4.04e-06
B0252.1	-1.157701314	10.58863299	0.036357147	1.3e-05
B0261.5	0.628653414	9.039468692	0.025849058	9.84e-06
B0261.6	0.884715986	12.53479903	0.006272215	3.18e-06
B0272.4	-0.932638726	13.47841567	0.0068319	3.41e-06
B0280.17	0.814537144	13.22756042	0.014862649	6.29e-06
B0348.2	1.753605457	11.38598967	5.51e-07	1.78e-09
B0379.7	1.129138729	12.86031793	0.010705521	4.86e-06
B0393.9	1.195022021	11.7268029	0.000111018	1.23e-07
B0410.3	-1.327474305	13.51433102	0.002138097	1.33e-06
B0416.4	0.973940516	7.566533657	0.005780326	2.99e-06
B0454.8	2.239292857	12.1780141	5.74e-06	1.13e-08
B0462.4	-1.011771106	8.068173138	0.003333084	1.91e-06
B0507.8	1.597612344	7.934833213	0.001649107	1.08e-06
B0511.11	0.896700392	11.22789266	0.044825328	1.54e-05
B0513.4	1.467820903	11.58937692	0.000171209	1.74e-07
B0524.2	0.871679731	9.90507133	0.000265886	2.52e-07
bah-1	-1.098358299	13.56159154	0.002284621	1.4e-06
bath-13	1.082364344	9.741951602	0.000188912	1.88e-07
bath-21	0.752783722	8.705792484	0.016660666	6.9e-06
bath-29	0.621004416	10.62606904	0.005337396	2.8e-06
bath-47	1.007280497	10.57659854	5.46e-05	6.99e-08
bca-1	-1.139987173	12.44067572	1.49e-06	3.78e-09
best-26	0.65630962	11.91348501	0.02852058	1.07e-05
best-7	1.187191501	11.75838334	0.007682772	3.74e-06
bgnt-1.3	0.817179307	5.925985522	0.001168293	8.14e-07
bigr-1	-0.998589569	12.21180169	0.001276841	8.76e-07
blmp-1	-0.758368041	9.983807353	0.022972758	8.94e-06
btb-16	0.842166383	12.73639047	0.030882625	1.14e-05
btb-17	1.111432569	11.84756934	0.003867285	2.15e-06
btb-6	1.410220784	6.436139848	0.005746768	2.97e-06
C01B10.7	-2.448144018	8.217368126	1.25e-09	1.71e-11
C01F6.2	0.953592227	12.04399863	0.017464615	7.16e-06
C01G10.4	-1.70664272	8.638534778	3.43e-05	4.8e-08
C01G12.13	0.798366092	9.36739337	0.00385172	2.15e-06
C01G12.5	-1.404238369	7.890020429	0.022549397	8.82e-06
C01G12.9	0.840343791	9.57402616	0.009788133	4.54e-06
C01G5.4	1.048391443	11.42425109	0.000485667	4.01e-07
C01G6.3	1.838001776	10.72495853	0.00020267	2e-07
C02F5.5	0.733440276	10.78101979	0.024075728	9.3e-06
C03B8.3	0.898185977	10.4867885	0.005367188	2.81e-06
C03G6.6	2.678719881	7.008108999	0.000244022	2.35e-07
C04A11.5	1.922728778	7.809473773	1.93e-05	2.97e-08
C04B4.2	1.112019648	7.174356075	0.007305691	3.59e-06
C04E6.5	0.648191604	11.1474873	0.030780037	1.14e-05
C04F1.1	-0.718138627	11.23006494	0.009829448	4.56e-06
C04F12.7	0.854225918	14.21766861	0.010661696	4.85e-06
C04H5.7	1.363740273	9.328568804	0.002433946	1.48e-06
C05B5.4	-0.697121033	8.92275991	0.010679772	4.85e-06
C05C10.3	-1.487994765	16.11748557	0.023115306	8.99e-06
C05C10.5	1.160091152	12.72501685	0.000395036	3.42e-07
C05C8.7	-0.88852654	12.9616185	0.001023617	7.31e-07
C05D11.5	-0.687532338	12.35880589	0.001234289	8.52e-07
C05D12.2	0.808161169	10.14771377	0.002780589	1.65e-06
C05D9.9	0.88164257	10.9250738	0.000756419	5.72e-07
C05E7.1	-0.538172545	14.10952858	0.0325133	1.19e-05
C06A5.8	1.015921339	11.98158676	0.011497693	5.14e-06
C06A6.4	0.759074929	15.05702817	0.002408748	1.46e-06
C06B8.2	1.966277736	10.72413594	9.83e-06	1.74e-08
C06C6.7	0.782787021	9.288702738	0.034236322	1.24e-05
C06E1.1	0.79583914	10.79369904	0.007344485	3.6e-06
C06E4.3	-1.940386362	10.08572764	1.15e-06	3.17e-09
C06E4.6	-1.276001703	7.308977527	0.006731378	3.37e-06
C07A4.2	-1.236442476	9.810195361	6.04e-05	7.56e-08
C07A9.5	1.202888443	11.31064334	0.03194441	1.17e-05
C07D10.5	1.051583858	9.271940522	0.006566496	3.3e-06
C07G1.6	0.902913676	10.92630642	7.96e-05	9.49e-08
C07G1.7	4.778945664	8.664882245	9.46e-09	8.04e-11
C08A9.10	1.565971012	10.4070133	0.001273052	8.75e-07
C08E8.4	1.525663249	11.83359531	0.000142476	1.51e-07
C08F11.7	2.524593915	9.794729831	8.41e-08	4.15e-10
C08F8.3	0.93563313	11.81674651	0.000615407	4.84e-07
C09B8.4	-5.046332262	9.196328851	2.09e-12	1.15e-13
C09B9.7	0.923359298	11.47770046	0.000952565	6.87e-07
C09G5.7	0.834666865	10.19502929	0.002385594	1.45e-06
C09H10.4	-1.242139527	8.37506	0.000576488	4.59e-07
C10C5.4	1.560130201	12.75286165	2.58e-06	5.97e-09
C10C5.5	-1.143080404	10.28482212	0.000123941	1.35e-07
C10C6.3	0.768187604	10.72708049	0.030067786	1.11e-05
C10G8.4	3.080581713	10.28646518	1.98e-05	3.04e-08
C10H11.7	0.921397668	11.17749466	0.000932015	6.75e-07
C11E4.7	1.534173405	8.186056755	0.000844645	6.24e-07
C11H1.9	-1.443313642	12.8988667	0.001018026	7.3e-07
C12D5.3	-1.016569879	7.562092251	0.006457012	3.25e-06
C13A2.1	1.989352808	8.015744086	3.64e-07	1.27e-09
C13B7.6	-1.097769103	7.780997253	0.00014345	1.52e-07
C13G3.1	-0.777160068	8.353281218	0.017293586	7.11e-06
C14C11.1	0.893686455	11.32780235	0.007017814	3.49e-06
C14C11.2	0.718476171	13.28837173	0.002990479	1.75e-06
C14C6.2	1.233577363	13.11636917	0.001470445	9.83e-07
C14C6.3	2.258252439	9.239441577	2.01e-06	4.83e-09
C14C6.6	5.038247767	8.719418574	1.77e-08	1.32e-10
C14C6.8	4.175805804	8.434892626	3e-08	2.08e-10
C14F11.4	1.206713962	12.30797582	0.002439835	1.48e-06
C15A11.4	1.260658265	9.560467871	0.000100635	1.14e-07
C15B12.8	-1.138878539	8.994644795	0.00017426	1.76e-07
C15C6.1	-1.020370532	12.53165849	0.001801684	1.16e-06
C15F1.5	0.859214435	10.46300357	0.005983204	3.07e-06
C15H7.3	0.735558568	10.90667121	0.018756583	7.57e-06
C15H7.4	0.88835516	10.4792902	0.011497693	5.14e-06
C16C10.13	0.879520021	7.808783329	0.012221394	5.39e-06
C16C8.12	0.975108676	9.722037246	0.000239487	2.32e-07
C16C8.21	0.645655795	6.888197474	0.039514279	1.39e-05
C17A2.2	3.951643832	7.786966403	3.63e-09	3.79e-11
C17A2.3	1.730376278	6.683879706	0.000415825	3.56e-07
C17A2.7	4.802197358	8.621177068	6.84e-10	1.07e-11
C17B7.10	1.352335356	9.959609663	0.001739087	1.12e-06
C17B7.3	1.288284486	10.50828536	1.29e-05	2.14e-08
C17B7.4	2.537127061	10.36592996	2.44e-08	1.73e-10
C17B7.5	2.032165175	10.10626765	5.44e-05	6.98e-08
C17B7.8	1.106839544	9.045710197	0.03050554	1.13e-05
C17B7.9	-1.184923755	12.12895591	5.17e-05	6.68e-08
C17C3.1	-0.948453273	13.52102196	0.006183505	3.15e-06
C17C3.5	0.820003358	8.525446047	0.001253485	8.62e-07
C17E7.13	-0.855682649	9.567119376	0.004805038	2.59e-06
C17F4.12	1.639265999	8.167815355	1.18e-06	3.2e-09
C17F4.3	1.568756554	8.984949695	4.2e-06	8.82e-09
C17G1.2	1.671487258	11.43660381	4.51e-08	2.73e-10
C17H12.6	1.468362745	10.22194258	0.015933612	6.65e-06
C18D11.7	1.037212377	7.285973522	0.00754035	3.68e-06
C18D4.12	2.430125782	10.4292785	2.82e-06	6.39e-09
C18D4.6	1.065521818	10.685963	0.000101491	1.14e-07
C18E9.8	0.862574508	11.47069354	0.040801434	1.43e-05
C18H7.11	2.011905271	13.16443197	1.02e-05	1.78e-08
C23H4.6	1.314117538	9.064555983	0.000308584	2.81e-07
C23H5.8	-1.052698971	15.48431456	0.00466048	2.52e-06
C24B5.4	0.775632679	13.04541924	0.019635412	7.9e-06
C25E10.4	-1.398583048	11.23333665	0.000186115	1.86e-07
C25E10.5	-1.171466804	12.20784852	4.48e-05	5.98e-08
C25E10.7	-0.773994957	8.356035311	0.038082541	1.35e-05
C25E10.8	0.652279408	12.68424592	0.021410613	8.46e-06
C25H3.10	-3.284841443	11.05611042	4.99e-08	2.89e-10
C26D10.3	0.596748828	9.600124155	0.020236996	8.1e-06
C26D10.4	0.971669525	11.37704656	0.006100824	3.12e-06
C27A7.6	0.889951827	9.688679002	0.010011166	4.62e-06
C27B7.6	0.952846006	9.410807973	0.006416965	3.24e-06
C27B7.9	2.639322921	8.125957242	7.57e-08	3.8e-10
C27C7.1	0.794785647	11.76061319	0.017297519	7.11e-06
C27D6.3	0.694556385	12.88932457	0.007898239	3.83e-06
C27D8.1	0.756453495	13.278821	0.00977986	4.54e-06
C27D9.2	1.070490175	12.71405362	0.00196199	1.24e-06
C28C12.1	0.735452765	10.57004641	0.007066676	3.51e-06
C28D4.4	1.119918531	9.546241956	0.020877071	8.3e-06
C28D4.5	1.090079967	11.61182196	0.010220864	4.69e-06
C28D4.7	1.015216184	10.157513	0.003185443	1.84e-06
C28H8.5	-0.750552482	12.8693555	0.020741662	8.26e-06
C29F5.8	1.76386175	6.552240714	5.79e-07	1.84e-09
C29F7.1	-0.580513651	12.33197633	0.028190812	1.06e-05
C29F7.2	-1.549488155	15.1770065	3.2e-06	7.13e-09
C30G7.3	0.81559243	11.07619317	0.049603071	1.67e-05
C30G7.4	1.618937751	7.417042039	0.000225468	2.19e-07
C31B8.12	1.768602062	10.04611752	1.13e-05	1.94e-08
C31B8.7	-0.630608887	10.46297555	0.023584948	9.13e-06
C31H1.5	0.944527983	10.60847578	0.002213585	1.37e-06
C31H5.7	0.764745021	7.678251638	0.022102235	8.7e-06
C32H11.3	0.708548497	11.72557626	0.031847704	1.17e-05
C33A12.19	-1.074253042	11.58594104	0.000366375	3.22e-07
C33D3.3	-0.786495493	8.971198933	0.01376699	5.92e-06
C33F10.1	0.858747283	12.11323344	0.033149507	1.21e-05
C33G8.2	2.641993762	11.37968	0.002905455	1.71e-06
C33G8.4	-0.72683951	13.07850616	0.049148255	1.66e-05
C33H5.2	2.074641273	8.133559637	9.34e-06	1.67e-08
C34B2.3	0.946148232	12.14575299	0.028085988	1.05e-05
C34B4.2	-0.818634733	10.82886211	0.005826105	3.01e-06
C35A5.3	-2.762333155	8.752811488	5.65e-07	1.8e-09
C35A5.4	0.815537754	9.640944463	0.001283953	8.79e-07
C35B1.4	1.397942759	12.27700907	0.009978191	4.61e-06
C35C5.10	-0.667656271	12.5571739	0.002679156	1.6e-06
C35D10.12	-0.586307616	9.684318944	0.008617242	4.09e-06
C35D6.3	0.615561093	6.031249577	0.037854524	1.34e-05
C35E7.4	0.719436434	9.903338858	0.002285587	1.4e-06
C35E7.9	1.020763493	13.06620038	0.0140042	6e-06
C36C5.14	1.474388513	12.62497709	0.001474815	9.85e-07
C36C5.15	1.340020197	12.64137599	0.039859795	1.4e-05
C37C3.9	0.772140283	12.45051628	0.002129053	1.33e-06
C37E2.3	-0.871215087	6.001373415	0.001852822	1.18e-06
C37H5.13	-0.586853502	12.23829648	0.014423823	6.14e-06
C38D9.2	2.451210791	9.871473466	4.5e-08	2.73e-10
C39B10.3	0.94887815	7.420269439	0.001844404	1.18e-06
C39B5.14	2.115126214	9.001433521	7.23e-05	8.73e-08
C39D10.7	1.912515502	13.04298255	1.88e-06	4.59e-09
C40A11.7	1.737437968	9.404361866	2.84e-05	4.12e-08
C40A11.8	1.610147234	8.016408796	0.000337468	3e-07
C40H1.7	-1.551674153	11.20285126	1.05e-06	3e-09
C40H1.8	-2.341864747	13.53445673	1.03e-06	2.95e-09
C41G11.1	0.559755214	10.00002534	0.030411302	1.13e-05
C43D7.4	1.176409227	7.57255178	0.024597751	9.46e-06
C44B7.5	2.248057188	12.23635667	9.84e-06	1.74e-08
C45B2.1	2.195600501	12.96939	8.28e-06	1.51e-08
C45G9.6	0.912620417	13.20376152	0.000702459	5.38e-07
C45G9.9	0.889558613	13.33626333	0.030592552	1.13e-05
C46A5.1	1.429591768	9.184191809	0.000242992	2.35e-07
C46C2.5	2.153762612	9.058574637	0.000388965	3.38e-07
C46E10.1	0.729173614	12.29935703	0.027370669	1.03e-05
C46H11.6	0.634501982	9.205213595	0.048488337	1.64e-05
C46H11.7	-1.474184303	8.960019207	0.000176758	1.78e-07
C47F8.5	2.591976856	8.634106261	2.56e-07	9.75e-10
C47F8.6	1.596903952	6.270713692	1.88e-06	4.59e-09
C48B4.13	-1.016223582	10.18034685	0.025620029	9.77e-06
C48E7.1	0.80771761	15.1432302	0.000505575	4.13e-07
C49C3.9	0.96363831	14.38296245	0.005402006	2.83e-06
C49F5.6	1.154683378	8.683054924	9.9e-05	1.12e-07
C49G7.10	1.59206652	12.34408282	1.8e-06	4.43e-09
C49G7.12	1.667787715	9.580087461	1.02e-05	1.79e-08
C50A2.3	-0.69960396	8.971092358	0.013509281	5.84e-06
C50B6.3	0.698174297	11.82791629	0.013071998	5.69e-06
C50C3.2	1.331963739	12.13774059	0.034053717	1.23e-05
C50D2.6	0.956539341	12.30996221	5.5e-05	7.03e-08
C50E3.11	1.443483112	7.335381835	0.00108892	7.69e-07
C50E3.12	1.806137319	7.90686478	0.000586858	4.66e-07
C50E3.13	1.306343133	7.664463557	0.007918778	3.83e-06
C50F2.7	-0.837402657	10.11591699	0.038932588	1.37e-05
C50F7.3	0.735237986	11.36524065	0.014919775	6.32e-06
C54C6.7	1.272508444	9.603662806	0.022493497	8.8e-06
C54D10.10	0.884244803	12.19225319	0.022451188	8.79e-06
C54F6.12	-0.911920971	7.119272963	0.004884758	2.62e-06
C54F6.3	-0.69128516	9.950415272	0.012891525	5.63e-06
C55A6.11	0.925129105	10.7508788	0.000314704	2.85e-07
C56C10.6	0.682832814	12.58047905	0.002618456	1.57e-06
C56G2.3	-0.910406393	7.249172306	0.001712564	1.11e-06
cah-4	-1.124630529	14.7373212	0.012223529	5.39e-06
cas-2	0.591969684	13.37189372	0.003732726	2.1e-06
catp-4	0.649099035	13.43934354	0.010819925	4.89e-06
cbd-1	0.792660655	14.07882165	0.005015439	2.68e-06
cbl-1	0.725799148	13.73067561	0.026671597	1.01e-05
cbs-1	0.866767614	13.1307744	0.015553737	6.53e-06
cct-3	-0.750703161	11.25088913	0.014783898	6.26e-06
cct-8	-1.048346833	8.764580218	0.002278302	1.4e-06
cdc-25.3	2.164890237	8.299046434	0.002516109	1.52e-06
cdr-1	-2.764492987	11.66703933	2.11e-09	2.59e-11
cdr-7	-1.65583685	10.35535513	3.21e-05	4.55e-08
cest-13	0.996722166	13.97604023	0.018016052	7.33e-06
cest-2.1	0.986745168	12.91799147	0.000268535	2.54e-07
cest-2.2	0.63627291	13.75754512	0.001076751	7.62e-07
cest-33	-1.086834097	13.91899302	0.001298632	8.87e-07
cex-1	0.936017557	10.61462669	5.73e-05	7.24e-08
chil-12	1.112150609	10.05744606	0.002072006	1.3e-06
chil-19	-1.863682828	10.70237451	1.78e-06	4.38e-09
chil-2	1.17110076	7.171854581	0.002300731	1.41e-06
chil-22	1.045556351	10.92324364	0.000250759	2.4e-07
chil-7	1.380062344	8.34895847	0.000204944	2.02e-07
chil-8	1.859409685	7.422890824	0.021233314	8.42e-06
chs-1	0.98198794	13.27538356	1.07e-05	1.86e-08
cht-3	2.292173876	12.02909116	4.89e-05	6.42e-08
cka-2	-0.606321698	12.82491132	0.002460787	1.49e-06
ckb-4	-1.036605675	13.68050107	0.000494452	4.06e-07
clc-8	-0.652279499	10.91555504	0.008996495	4.24e-06
clec-125	2.432552758	7.823458414	7.15e-07	2.21e-09
clec-140	1.601454813	7.999621196	0.000102293	1.15e-07
clec-142	0.932407291	8.227087234	0.032216841	1.18e-05
clec-143	1.371011942	10.93118455	0.000140984	1.5e-07
clec-144	-1.300828987	8.02353262	8.46e-05	9.99e-08
clec-145	1.538822377	9.289568029	0.000291508	2.7e-07
clec-153	0.682630729	10.99623072	0.013104859	5.7e-06
clec-160	0.804012832	14.12806261	0.014977626	6.33e-06
clec-163	2.164569663	7.637906241	0.000410466	3.53e-07
clec-167	-1.436877788	8.085028153	9.39e-05	1.07e-07
clec-169	-2.203764239	11.41830275	0.000256515	2.44e-07
clec-17	-0.751195104	10.34248774	0.046923354	1.6e-05
clec-172	0.868368979	11.50497998	5.16e-05	6.68e-08
clec-174	5.355401688	11.04423091	4.9e-09	4.6e-11
clec-175	0.879196241	9.752813661	0.012106553	5.35e-06
clec-206	-6.573614574	10.52670839	1.77e-13	4.41e-14
clec-210	-2.626147505	12.45821267	1.05e-08	8.73e-11
clec-218	-3.388167118	12.36549389	4.13e-09	4.14e-11
clec-222	2.600629532	7.623452066	5.88e-08	3.14e-10
clec-227	-2.451430028	9.860682958	5.99e-07	1.89e-09
clec-229	1.545289697	11.20500062	0.0001148	1.27e-07
clec-230	2.595523273	14.11876121	3.43e-08	2.22e-10
clec-231	1.916595586	6.466904166	4.4e-07	1.49e-09
clec-234	0.928258584	7.263121102	0.048500194	1.64e-05
clec-239	-3.025580022	8.770971105	3.26e-09	3.59e-11
clec-240	1.596103751	6.453255408	0.000140697	1.5e-07
clec-242	1.504494408	7.887630387	0.000301335	2.76e-07
clec-258	-1.375804204	11.03437184	4e-05	5.43e-08
clec-3	-1.149526116	9.283370454	0.002699194	1.61e-06
clec-4	1.38343061	13.12902332	0.000140676	1.5e-07
clec-43	2.277592819	9.353894539	0.000129578	1.4e-07
clec-45	-1.99531545	8.033463979	1.12e-06	3.11e-09
clec-5	-0.869551192	14.84998502	0.001375772	9.27e-07
clec-53	-1.254028151	12.72780318	0.001916614	1.22e-06
clec-55	2.024169054	9.005816565	0.014443879	6.15e-06
clec-57	-1.582246564	12.72875138	3.8e-05	5.2e-08
clec-60	3.316858025	12.24090316	1.15e-07	5.24e-10
clec-61	4.707709953	10.31754345	1.96e-09	2.45e-11
clec-66	0.865147136	15.33029065	0.004396763	2.39e-06
clec-67	1.046531701	13.96664171	0.002750805	1.64e-06
clec-7	2.255288848	11.29245537	1.23e-05	2.06e-08
clec-70	2.061734905	10.45300999	3.29e-08	2.19e-10
clec-71	4.692126703	11.33397886	0.000300411	2.75e-07
clec-76	-2.274747402	10.92786098	1.07e-06	3.01e-09
clec-8	1.306785413	12.46650351	8.16e-05	9.68e-08
clec-80	1.055849933	11.47912677	0.020345025	8.13e-06
clec-87	1.513147742	14.05960575	2.49e-05	3.72e-08
clec-91	1.041871426	11.61781102	0.003735999	2.1e-06
clec-97	3.822879536	8.853472072	0.00014993	1.57e-07
clp-3	0.787247828	7.783568713	0.035057943	1.26e-05
clp-8	1.249395274	8.207329043	8.95e-05	1.04e-07
cnc-2	1.611565078	11.7648195	0.005506979	2.87e-06
cnnm-5	0.633205244	10.57638794	0.045711424	1.57e-05
col-103	0.9633766	18.37136561	0.003776157	2.11e-06
col-106	0.97031304	17.81182799	0.000293087	2.71e-07
col-116	1.163363894	6.471357893	0.039846027	1.4e-05
col-124	1.099503223	17.73283956	0.000535598	4.34e-07
col-135	4.608249813	11.21167333	0.001131041	7.92e-07
col-137	-1.461283166	15.01550866	3.31e-05	4.68e-08
col-139	1.582259607	16.16812732	3.08e-05	4.4e-08
col-143	3.269083926	13.06039478	1.07e-05	1.86e-08
col-144	-1.056200937	14.2104968	0.016598383	6.89e-06
col-145	-1.267689099	13.76172329	0.005313124	2.79e-06
col-156	-2.076042683	12.11851702	1.5e-05	2.41e-08
col-167	-1.103311562	13.50907446	0.010766154	4.88e-06
col-170	-1.418282883	13.6130553	0.000311157	2.83e-07
col-179	0.872961595	17.50959041	0.000380705	3.33e-07
col-181	1.359374966	17.08080807	0.006227596	3.17e-06
col-184	1.279277794	15.07750782	0.004453276	2.42e-06
col-41	-2.235162777	16.09559993	0.000156998	1.63e-07
col-54	-1.718315882	15.64114466	1.88e-05	2.9e-08
col-61	-0.751188582	12.28050438	0.001397186	9.39e-07
col-75	-1.531186871	9.13071326	4.89e-06	1e-08
col-8	2.438660059	15.58646442	0.000902193	6.57e-07
col-80	1.027882617	18.01064074	0.026165002	9.93e-06
col-81	1.80899358	15.20461088	2.16e-05	3.28e-08
col-90	-1.051550379	17.19421699	0.017367577	7.13e-06
col-98	0.859385859	17.81728934	0.009891641	4.58e-06
comp-1	0.757673724	11.31824801	0.013925725	5.97e-06
comt-4	-3.411147917	10.32251405	6.42e-09	5.75e-11
comt-5	-3.561843984	10.10447932	2.46e-09	2.9e-11
cpg-1	1.05498157	14.76852114	0.003458479	1.97e-06
cpg-2	1.547402559	15.26181498	1.41e-05	2.29e-08
cpg-3	1.974505102	12.9115193	0.000370423	3.25e-07
cpg-4	0.685214613	12.72640383	0.006594693	3.31e-06
cpr-1	1.091022279	17.74239572	0.010262011	4.71e-06
cpt-3	2.814419706	8.078783936	1.91e-07	7.53e-10
cpt-4	-4.490134079	11.99851781	5.37e-10	9.12e-12
cpt-5	-2.902219811	11.32417698	2.77e-08	1.94e-10
cth-1	-3.927726364	15.09267858	1.07e-09	1.52e-11
ctsa-1.1	-0.676620087	17.3241102	0.015770498	6.6e-06
ctsa-4.2	0.686010492	14.55889896	0.012040889	5.33e-06
cul-6	1.321270452	11.59906406	0.000171209	1.74e-07
cyb-1	0.656992382	14.59441653	0.034632543	1.25e-05
cyb-2.1	1.046196367	12.66829854	0.000642656	5.01e-07
cyb-2.2	1.063849347	12.53264631	0.000600955	4.76e-07
cyp-13A1	1.320154505	9.329085859	0.000115974	1.28e-07
cyp-13A11	-4.451629951	9.860811615	2.41e-10	5.34e-12
cyp-13A12	-3.040363152	7.572397934	5.56e-08	3.12e-10
cyp-13A3	0.863185326	8.68003053	0.036135935	1.29e-05
cyp-13A6	-0.887735726	13.73008868	0.000167285	1.71e-07
cyp-13A7	-1.311707625	8.334543517	5.64e-05	7.15e-08
cyp-13B1	-1.767641541	11.53057206	0.000146301	1.54e-07
cyp-14A1	1.24197756	11.89332569	0.000702572	5.38e-07
cyp-14A2	1.566112365	11.68713152	2.65e-07	9.94e-10
cyp-14A3	-2.421410439	7.837884704	8.99e-07	2.62e-09
cyp-14A4	-2.018879028	8.792699929	6.31e-07	1.97e-09
cyp-25A2	-1.612073008	11.99290998	0.000253992	2.43e-07
cyp-25A3	-2.116991598	9.576733074	3.33e-08	2.19e-10
cyp-29A2	-1.720886563	12.87530291	4.89e-05	6.42e-08
cyp-31A3	0.700104359	12.1554586	0.000770758	5.79e-07
cyp-32B1	1.345933071	11.59234705	5.26e-05	6.78e-08
cyp-33C3	1.831264846	9.762307804	0.000382942	3.34e-07
cyp-33C7	1.238477904	9.704986165	0.000690173	5.31e-07
cyp-33D3	-1.26430131	7.56097704	0.000135492	1.45e-07
cyp-33E1	1.235265317	15.74000835	0.02711823	1.02e-05
cyp-33E2	-0.857681243	11.06515639	0.000867004	6.38e-07
cyp-34A2	1.091733895	10.65346819	0.011715094	5.21e-06
cyp-34A5	0.67903054	8.824843441	0.033886696	1.23e-05
cyp-34A6	1.752542132	9.148708083	3.17e-07	1.14e-09
cyp-34A9	0.789419404	13.72635149	0.00592141	3.04e-06
cyp-35A1	-2.968597983	10.23890529	3.65e-05	5.06e-08
cyp-35A2	-1.657268606	15.90472551	0.000283861	2.65e-07
cyp-35A3	-3.004668211	14.57162052	3.34e-08	2.19e-10
cyp-35A4	-5.54441265	11.60621847	4.92e-11	1.59e-12
cyp-35A5	-0.573802738	13.16516975	0.037432011	1.33e-05
cyp-35B1	1.213785192	10.17037491	0.00079553	5.94e-07
cyp-35B2	1.713748896	11.40119243	4.81e-05	6.35e-08
cyp-35C1	-2.163740277	16.13402034	9.26e-05	1.06e-07
cyp-35D1	-2.360242852	9.297157967	0.00016426	1.68e-07
cyp-36A1	-1.111539988	9.856091001	8.43e-06	1.53e-08
cyp-37A1	-0.757310776	13.46281663	0.026672195	1.01e-05
cyp-37B1	1.917089022	12.54585536	1.21e-06	3.26e-09
cysl-2	-1.217354322	15.05962782	0.001571646	1.04e-06
D1005.4	-0.741758604	11.28123518	0.003682522	2.07e-06
D1014.6	1.612255298	7.486478729	8.99e-05	1.04e-07
D1053.3	-0.79888169	10.79032404	0.013699682	5.9e-06
D1054.10	2.189428037	14.14185617	0.000551858	4.43e-07
D1086.11	1.392214943	13.57817634	0.000284355	2.66e-07
D1086.18	1.163954545	7.985332192	0.002152422	1.34e-06
D1086.6	2.219033155	12.16833257	3.97e-07	1.37e-09
D2063.1	0.828083653	9.576805165	0.001775351	1.14e-06
dach-1	1.271391693	12.16006231	7.31e-06	1.36e-08
daf-18	0.962017234	14.41287674	0.000158104	1.63e-07
daf-9	-1.010534784	10.10307513	0.001797526	1.15e-06
dao-3	-0.643810437	14.48335022	0.01450697	6.17e-06
DC2.5	0.537882698	12.98723994	0.025179697	9.63e-06
dct-7	-1.924799295	10.76253866	0.001620061	1.07e-06
ddn-1	1.220145115	9.851102823	2.78e-06	6.35e-09
ddo-2	-1.966882616	14.2678328	3.37e-05	4.74e-08
ddo-3	1.55544581	12.80082015	7.3e-05	8.79e-08
decr-1.1	1.688821211	13.19615932	1.27e-06	3.38e-09
delm-2	-2.640282519	8.806574316	3.78e-08	2.36e-10
DH11.2	-1.813353613	12.52407916	2.97e-06	6.67e-09
dhp-2	-1.046947603	12.28552924	0.005810205	3e-06
dhs-13	-0.82856537	8.774989055	0.014706659	6.24e-06
dhs-15	-1.412850532	11.15401592	0.00107324	7.6e-07
dhs-23	-5.406369503	13.08687292	2.81e-11	1.08e-12
dhs-25	-1.802004895	13.87112818	6.12e-08	3.22e-10
dhs-26	1.36073823	10.28639663	0.005232868	2.77e-06
dhs-8	-2.21018852	9.459592054	0.001157126	8.09e-07
dlc-2	-0.669959468	13.0789352	0.030261626	1.12e-05
dmd-6	-1.09279412	11.0812516	0.024380804	9.39e-06
dod-23	1.322013622	9.237783249	0.000234188	2.27e-07
dpy-17	-1.581690711	10.25956669	3.71e-05	5.12e-08
drd-50	0.892096938	7.972886653	0.025717769	9.8e-06
droe-4	-1.135913774	11.6496763	0.046324595	1.58e-05
droe-8	0.884623667	7.103237564	0.002390049	1.46e-06
dur-1	-0.647196954	13.9410253	0.044747717	1.54e-05
dylt-3	1.137467123	9.159809118	0.002737699	1.63e-06
E01G4.3	-1.056273608	15.92835567	0.039866078	1.4e-05
E02C12.6	-1.101115051	10.08558914	0.010648339	4.85e-06
E02C12.8	1.065266197	10.74974525	0.025040401	9.59e-06
E02H4.6	1.282049505	6.929917612	0.010004499	4.62e-06
E02H9.7	1.587861722	7.812691344	0.006040405	3.09e-06
E03H12.5	1.138595665	14.8251104	0.019265176	7.76e-06
E03H4.11	3.964924527	7.407297113	0.000441861	3.73e-07
E03H4.3	1.52740726	5.991124276	0.000142942	1.51e-07
E03H4.4	4.851523623	7.60265503	3.72e-08	2.35e-10
E04D5.4	1.614953337	12.14700326	8.72e-05	1.02e-07
ech-1.1	-1.357274244	11.34972957	0.001096063	7.73e-07
ech-6	-1.359168508	17.31518776	0.00202767	1.27e-06
ech-9	1.377832703	11.29739407	3.77e-05	5.17e-08
EEED8.3	1.603535274	11.77950677	4.15e-06	8.76e-09
efn-3	0.86280859	8.22751396	0.006377651	3.22e-06
egg-1	1.15616714	11.13147484	0.047920582	1.63e-05
egg-2	1.148335385	12.16294425	0.00670311	3.35e-06
egg-3	0.821607402	11.80370338	0.005549399	2.89e-06
egg-4	0.893389262	12.17802533	0.034689504	1.25e-05
ent-3	0.874264774	13.17013671	0.013188237	5.73e-06
era-1	1.05109067	12.91490028	0.001895287	1.2e-06
erp-44.3	-1.06725499	12.50947451	0.002409223	1.46e-06
ethe-1	0.580219609	10.10458498	0.03758097	1.33e-05
F01D4.8	-1.458915771	8.828167086	0.002821122	1.67e-06
F01D5.2	-2.365788081	10.45780089	1.17e-06	3.2e-09
F01D5.3	-2.771609786	11.51446652	6.78e-08	3.51e-10
F01D5.7	2.037654736	9.383528073	1.08e-06	3.04e-09
F01G10.9	1.341283076	13.55396878	1.61e-05	2.57e-08
F02E8.4	1.33457616	7.935115588	0.014125676	6.03e-06
F02E9.3	1.160609239	10.01544272	0.006186661	3.15e-06
F02H6.2	1.88208325	7.918723534	0.007501914	3.67e-06
F02H6.3	1.189589267	6.360691379	0.000148761	1.56e-07
F07C3.9	-0.926630018	10.39192263	0.010679238	4.85e-06
F07E5.9	1.233730553	6.435257628	0.008361431	4.01e-06
F07F6.4	-0.614503446	10.24176481	0.022718299	8.87e-06
F07G11.4	1.048755759	6.972248366	0.005012025	2.68e-06
F07H5.13	-1.504785226	9.045839053	8.05e-07	2.42e-09
F08F1.4	1.22873602	9.043008704	0.010664939	4.85e-06
F08F3.6	2.068218236	9.167311258	3.72e-06	8e-09
F08F8.4	0.769128181	11.94653712	0.028860521	1.08e-05
F08F8.9	0.56386107	13.94377135	0.030943383	1.14e-05
F08H9.2	0.997787253	11.75376546	0.020320902	8.12e-06
F09B9.5	-0.668097673	11.53947423	0.00857416	4.08e-06
F09C6.12	2.233046758	8.908301342	1.45e-06	3.71e-09
F09C6.13	2.460310607	7.41396761	0.021410613	8.46e-06
F09G2.8	0.673698593	13.83407583	0.015796103	6.6e-06
F10C2.7	-1.182949629	7.74175733	0.001350901	9.17e-07
F10D2.10	-1.102673915	11.40289235	0.012630454	5.54e-06
F10D2.8	-3.128049542	8.214701096	1.32e-07	5.8e-10
F10E9.12	1.688458585	9.700072962	0.002764188	1.64e-06
F10G2.2	-0.79767254	7.734413836	0.035622499	1.28e-05
F11C7.2	-1.161465312	12.08243204	0.005653407	2.94e-06
F11C7.7	-0.951772761	8.453544811	0.015335316	6.46e-06
F11E6.4	-0.863729151	9.38850833	0.033199098	1.21e-05
F12E12.1	1.166285744	6.594101223	0.000744086	5.64e-07
F12E12.11	-4.340656961	12.74412938	1.34e-10	3.28e-12
F13B12.4	-0.944495123	12.53953259	0.008180569	3.93e-06
F13E9.15	1.747260479	11.61715436	6.03e-06	1.17e-08
F13H8.5	-1.101542282	12.53887863	0.000175273	1.77e-07
F13H8.8	1.182423561	11.2126346	0.026855288	1.02e-05
F14B6.4	1.282547841	9.580480641	0.001274182	8.75e-07
F14D7.1	0.712467929	9.445972672	0.013732434	5.91e-06
F14D7.7	3.014348367	11.19585015	1.9e-07	7.53e-10
F14H3.3	1.176395087	6.404795551	0.000763318	5.76e-07
F14H3.4	1.339668305	6.743078626	0.007075032	3.51e-06
F14H3.6	1.62747205	10.10055487	2.94e-06	6.64e-09
F15B9.6	1.817763076	8.981759526	1.01e-06	2.92e-09
F15D4.5	1.555751221	8.740731836	9.62e-06	1.71e-08
F15E6.4	-4.147525716	11.60518337	1.15e-06	3.17e-09
F15G9.1	1.039351086	15.51588081	0.000325628	2.92e-07
F16B3.3	-0.690854481	11.10905823	0.007096042	3.52e-06
F16B4.2	0.500827087	11.33281644	0.044485165	1.53e-05
F16G10.11	1.057477068	9.30702327	0.002255752	1.39e-06
F16G10.13	1.039108378	6.171275723	0.007656184	3.73e-06
F16G10.8	1.613614795	8.828823901	1.15e-06	3.17e-09
F16G10.9	1.443740925	9.940921467	0.000382102	3.34e-07
F16H6.9	1.138435299	8.390635977	0.000329733	2.95e-07
F17B5.6	-1.401790084	7.434681049	8.92e-05	1.04e-07
F17E9.4	1.857358292	11.62809275	1.25e-05	2.08e-08
F18E3.11	-1.080727515	13.50322019	0.000939975	6.8e-07
F18E9.3	-1.161037693	10.57237897	0.001211119	8.38e-07
F19B10.2	1.305505957	9.502088539	0.000305179	2.78e-07
F19C7.4	0.823885261	13.25413956	0.000278346	2.61e-07
F20A1.4	-0.793799911	8.535820487	0.028688881	1.07e-05
F20B10.3	-2.428524883	11.14811226	1.15e-05	1.95e-08
F20B6.6	-1.573515129	7.379450628	0.026253156	9.95e-06
F20C5.6	0.575606874	9.88678992	0.020297882	8.12e-06
F21C10.11	1.993151963	11.88865296	0.017258299	7.1e-06
F21C10.4	1.442272242	10.94919088	0.000153198	1.59e-07
F21C10.9	-3.109527594	14.55479878	1.75e-08	1.31e-10
F21C3.6	1.138013535	8.669837065	0.003374953	1.93e-06
F21D12.3	-0.67328191	11.33180872	0.009737781	4.53e-06
F21D5.3	-0.961641999	13.02464674	0.00883153	4.18e-06
F21H7.12	1.465359259	7.456333579	8.51e-06	1.53e-08
F21H7.2	1.065184847	11.90473022	0.001199	8.31e-07
F21H7.5	0.953929525	14.06530608	0.007852599	3.81e-06
F22B5.5	0.996183641	10.88183557	0.013967848	5.99e-06
F22B5.6	0.929703442	10.31968442	0.000687567	5.29e-07
F22B8.7	-1.243809369	15.56577686	0.00201827	1.27e-06
F22D3.4	0.997950629	9.110272198	0.002768853	1.64e-06
F22E5.1	-3.081079594	12.8521063	4.67e-09	4.5e-11
F22E5.17	1.30669745	7.526644914	0.002399817	1.46e-06
F22E5.6	3.21867909	8.458037937	5.66e-08	3.12e-10
F22F4.5	1.12465839	9.731746948	0.001049328	7.46e-07
F22F7.4	1.837079563	7.572593111	0.00168807	1.1e-06
F23B2.7	0.930406324	13.00147108	0.005848195	3.01e-06
F23D12.11	1.481793968	13.51385593	0.000290028	2.69e-07
F23D12.3	-0.984789057	10.24408781	0.014142242	6.04e-06
F23F1.2	-2.004789078	11.54531823	3.34e-06	7.32e-09
F23F1.6	0.965369913	9.077302941	0.00940091	4.4e-06
F23F12.3	1.279059053	10.42613857	0.033078617	1.21e-05
F23H11.6	-0.989563241	10.46488391	0.049609866	1.67e-05
F25B3.4	0.661654487	10.37614701	0.003008444	1.76e-06
F25B5.6	-0.745257168	13.66179239	0.031395995	1.15e-05
F25D1.5	-3.624539745	13.68291655	3.57e-10	6.88e-12
F25E5.8	-1.02113843	14.67994412	0.009467443	4.42e-06
F25H5.7	0.926903058	11.89926638	0.001368858	9.26e-07
F25H5.8	0.785843028	13.35341395	0.000515802	4.21e-07
F26A3.5	1.013114542	11.01727238	0.006615951	3.32e-06
F26E4.5	1.279058296	10.21826174	0.004959839	2.65e-06
F26G1.3	1.058220804	6.617250429	0.000322151	2.9e-07
F27D9.2	-0.907546951	11.87862122	0.008480043	4.04e-06
F28A10.5	-1.203495249	7.028656505	0.000356441	3.16e-07
F28D1.6	-0.925653288	11.46852978	0.000384012	3.35e-07
F28H7.2	1.652779249	10.65547705	5.54e-07	1.78e-09
F29C6.1	-0.58761488	13.05596714	0.011479537	5.13e-06
F31A9.2	0.86856309	7.068766694	0.040611767	1.42e-05
F31E9.6	0.975819225	10.53015719	9.28e-05	1.06e-07
F32A11.3	0.797659554	14.46026438	0.04338891	1.5e-05
F32B4.2	0.76488398	12.13547949	0.00324603	1.87e-06
F32D1.7	0.827011941	11.72922629	0.000769001	5.79e-07
F32D8.11	-2.150305086	10.60400207	5.87e-08	3.14e-10
F32D8.12	-2.370297699	14.43531596	4.57e-07	1.54e-09
F32E10.5	0.665594241	11.23115412	0.01616426	6.73e-06
F32H2.11	-1.132984258	9.98317069	8.56e-05	1.01e-07
F32H2.7	0.76569281	13.45830537	0.030221863	1.12e-05
F32H2.8	0.771124694	7.025541868	0.013124517	5.71e-06
F33D11.7	0.902195786	12.69960107	0.001035672	7.38e-07
F33E11.2	0.590490682	11.23228509	0.006648648	3.33e-06
F33E2.4	-1.278022315	9.558707077	0.005189871	2.75e-06
F33E2.5	-1.275039166	10.65387802	0.002252042	1.39e-06
F35A5.2	-1.021622801	9.51998676	0.007992599	3.86e-06
F35C11.3	0.729147472	11.42722692	0.006840624	3.41e-06
F35C11.5	0.771026476	10.89096578	0.018482469	7.48e-06
F35F10.13	1.204190595	10.74578846	0.000273787	2.58e-07
F35F10.6	-1.026935341	11.04911196	0.000701536	5.38e-07
F35H12.5	-0.798324133	11.05216595	0.001353771	9.18e-07
F35H8.4	0.932724597	9.275537272	0.001036679	7.38e-07
F36A4.5	1.358872326	8.573450325	0.028517111	1.07e-05
F36D1.8	-3.353575768	8.963100471	7.68e-11	2.15e-12
F36D3.4	0.811491635	11.72516579	0.004569561	2.48e-06
F36D3.5	0.866700999	10.06426283	0.042863801	1.49e-05
F36F12.1	3.295580123	7.569431632	3.54e-09	3.74e-11
F36F12.2	3.034384162	7.563251921	1.58e-08	1.22e-10
F36G9.15	0.780475305	9.764398319	0.000297714	2.74e-07
F36H5.4	1.04793221	6.79634406	0.015181271	6.4e-06
F37A4.3	-1.062631702	9.839415702	3.44e-05	4.8e-08
F37A4.4	1.109747969	10.88369835	0.001290892	8.82e-07
F37A8.2	0.722217763	12.22401073	0.025658745	9.78e-06
F37C4.6	-0.816920212	12.75920909	0.003212371	1.85e-06
F38A1.9	1.273051792	9.353067713	0.000248711	2.39e-07
F38H4.5	1.054612601	9.047965033	0.000451766	3.79e-07
F39B3.3	0.882687971	10.12715954	0.027639311	1.04e-05
F39H12.3	-0.598828067	13.19695318	0.034684158	1.25e-05
F40D4.13	3.31583075	9.452285022	1.15e-10	2.92e-12
F40G12.9	1.810787975	9.206726799	9.66e-06	1.72e-08
F41C3.1	-1.874324477	8.508242529	4.03e-06	8.55e-09
F41C6.4	0.80147988	6.232414501	0.037759144	1.34e-05
F41D3.11	7.160386463	9.208708328	1.11e-06	3.1e-09
F41D3.6	4.351844343	7.943592829	8.95e-09	7.67e-11
F41D3.7	3.280979451	7.164710882	1.66e-08	1.27e-10
F41D3.9	2.254516108	7.837436288	8.46e-06	1.53e-08
F41E6.15	1.909400256	8.494620728	1.35e-05	2.21e-08
F41G4.13	1.457693548	8.228349308	0.000450214	3.78e-07
F41H8.1	-0.967776522	7.054171171	0.030568534	1.13e-05
F42A10.7	-0.984628782	13.89300814	0.001375621	9.27e-07
F42A8.1	0.88352677	13.67749778	0.042762397	1.48e-05
F42A9.7	0.897697293	11.02535398	0.011482127	5.13e-06
F42C5.3	1.257865888	8.116994463	0.04219729	1.47e-05
F42C5.5	0.667851598	10.92697592	0.008373518	4.01e-06
F42G2.2	0.702055145	12.53165142	0.013266027	5.76e-06
F42G4.6	0.529006598	11.1872458	0.03206707	1.17e-05
F42H11.1	0.855310278	13.50241833	0.007306248	3.59e-06
F43C11.4	4.395397642	7.5030081	1.76e-05	2.76e-08
F43C11.7	2.023122332	11.51482906	2.67e-07	9.99e-10
F43D2.3	0.730242094	8.022236498	0.007151532	3.53e-06
F43G6.17	0.736602032	12.46119179	0.011435768	5.12e-06
F43G9.8	1.244482635	9.837223897	0.028972984	1.08e-05
F44A6.5	-0.953031401	13.25883386	0.000902957	6.57e-07
F44D12.8	0.921431574	11.41616454	0.007979212	3.86e-06
F44E2.9	-0.681833657	13.75723977	0.00258743	1.55e-06
F44E7.7	-0.897669076	11.63912689	0.009483969	4.42e-06
F44F1.4	1.41132512	7.38272104	0.000869029	6.38e-07
F44G3.10	1.11263268	11.04208171	0.002490463	1.5e-06
F44G3.7	0.906632967	11.3055844	0.010572934	4.82e-06
F46B3.7	2.009379911	7.353738051	3.7e-06	7.99e-09
F46C5.1	0.913568637	9.662547664	0.015776274	6.6e-06
F46C8.8	-0.774721891	13.60843296	0.011888843	5.28e-06
F46F5.5	0.545651541	6.44419245	0.017309358	7.11e-06
F46G10.2	-0.799348462	11.59217074	0.028888115	1.08e-05
F47B3.2	1.241502048	11.15638176	0.000390397	3.39e-07
F47B7.3	2.016690248	7.257355026	9.82e-05	1.12e-07
F47D12.3	-0.656762987	11.19632466	0.030789847	1.14e-05
F47D12.7	1.028448551	12.0560429	0.001505888	1e-06
F47E1.4	1.351789273	7.583077079	0.002322629	1.42e-06
F47H4.2	1.488721315	12.20965574	4.08e-05	5.51e-08
F48D6.4	1.144199276	13.43066716	0.002141434	1.33e-06
F48E3.4	1.624464976	11.82991905	4.81e-06	9.91e-09
F48F5.6	-0.80225066	11.44217575	0.038378355	1.36e-05
F48F7.3	0.926047454	8.077437847	0.003262176	1.88e-06
F48G7.12	-1.461832716	10.38035086	0.017261373	7.1e-06
F49C12.15	1.116691762	11.99476744	0.036370416	1.3e-05
F49C12.4	1.087720397	7.389439374	0.042858809	1.49e-05
F49C12.5	1.081408189	6.368711473	0.001499963	1e-06
F49C12.7	0.752489836	12.33814979	0.000829379	6.14e-07
F49C5.11	-1.339785306	12.77617175	5.66e-07	1.8e-09
F49D11.3	-1.084499328	10.31135973	0.000269833	2.55e-07
F49D11.6	-1.694741189	10.07619408	7.03e-05	8.54e-08
F49H12.4	-0.673606574	8.557011353	0.011395375	5.11e-06
F52B5.3	-0.730149141	12.57087903	0.00195668	1.24e-06
F52D2.12	0.993662701	6.781369181	0.003895112	2.17e-06
F52E1.2	-0.754063197	11.74686809	0.021934418	8.64e-06
F52F12.5	0.832081495	11.36814309	0.002604282	1.56e-06
F52H3.6	1.011836615	13.45547178	0.024197217	9.33e-06
F53A9.1	0.975175561	14.46462039	0.02907686	1.08e-05
F53A9.8	2.313655098	15.77500853	0.000241304	2.33e-07
F53B2.8	1.120730495	13.54855249	0.00327701	1.88e-06
F53B3.3	-0.814805076	10.49513924	0.007127591	3.52e-06
F53B6.4	1.036569305	13.69273683	0.022351286	8.76e-06
F53B6.7	0.797354552	10.79931507	0.019805631	7.96e-06
F53C11.9	-0.677224085	11.67511441	0.027115623	1.02e-05
F53F1.6	1.24954147	11.11833277	0.005374434	2.82e-06
F53F8.3	1.983699594	8.700215181	4.99e-05	6.52e-08
F53G12.8	0.758006336	11.5446978	0.003436446	1.96e-06
F53H4.2	0.929282803	13.28954234	0.000764043	5.76e-07
F54B11.11	1.357007991	9.758517641	2.27e-05	3.42e-08
F54B11.9	-1.028290145	9.8522065	0.013378294	5.8e-06
F54B8.1	0.8270789	7.096668888	0.017602075	7.21e-06
F54B8.4	2.003335497	11.26871612	5.56e-06	1.11e-08
F54C1.1	-0.580199523	10.75161949	0.005334523	2.8e-06
F54C1.8	0.768422272	10.32777032	0.023402089	9.06e-06
F54D10.7	1.677478441	8.672950842	3.97e-05	5.4e-08
F54D10.8	3.338812939	10.46402968	2.77e-07	1.02e-09
F54D10.9	4.619906574	8.272040572	4.68e-07	1.56e-09
F54D5.12	-1.917740646	14.3848692	5.06e-08	2.91e-10
F54D5.4	0.751061458	15.37895282	0.002863652	1.69e-06
F54E12.2	0.911297432	13.47416349	0.000941807	6.8e-07
F54F7.6	1.174843741	7.702770181	0.017695638	7.23e-06
F54H12.7	0.707201574	12.50035838	0.009424436	4.4e-06
F54H5.2	0.684668637	12.22295173	0.007156432	3.53e-06
F54H5.3	1.087918168	9.816498413	0.001481544	9.89e-07
F55A12.18	1.254433844	9.599810118	0.00254397	1.53e-06
F55B11.2	1.311587913	13.318628	0.002898394	1.71e-06
F55B11.3	2.40742521	11.5655238	1.29e-06	3.43e-09
F55C12.6	1.04597179	7.314025156	0.004140654	2.28e-06
F55D12.6	0.728512406	13.24524711	0.037514539	1.33e-05
F55F3.4	-2.152405713	8.45345807	1.46e-05	2.35e-08
F55G11.2	-1.154567823	12.95896872	0.000611735	4.81e-07
F55G11.4	1.649605525	14.13748559	0.000157378	1.63e-07
F55G11.6	0.80607844	5.921674815	0.007580694	3.7e-06
F55H12.2	-0.672764287	13.20738839	0.034557656	1.25e-05
F56A12.2	-0.59621851	8.739010571	0.044603523	1.54e-05
F56A4.10	-5.953412006	10.1061821	3.49e-12	1.66e-13
F56A4.12	-2.62564993	9.786984648	3.4e-08	2.21e-10
F56A4.3	-9.405951845	12.88216316	4.17e-11	1.39e-12
F56B3.6	0.83842723	11.6701925	0.012677132	5.56e-06
F56B6.6	-1.097442016	10.23344599	0.004541528	2.46e-06
F56H6.1	5.347016035	8.303998224	1.07e-09	1.52e-11
F56H6.2	5.750681043	9.965032193	3.74e-11	1.29e-12
F57A8.7	0.985391033	6.164687628	0.002026541	1.27e-06
F57B9.3	1.23917211	7.869981261	3.76e-05	5.17e-08
F57C2.4	1.958482452	10.50815803	0.000461175	3.86e-07
F57E7.1	3.686585948	10.21557184	1.93e-06	4.66e-09
F57G8.7	-2.397953636	9.795353207	5.56e-05	7.08e-08
F58A6.1	-0.592197925	13.44107661	0.028077727	1.05e-05
F58B6.1	2.504650878	11.51796125	5.61e-08	3.12e-10
F58E6.5	0.846068538	13.07722919	0.001632033	1.07e-06
F58F12.3	0.787305912	8.795570809	0.004830597	2.6e-06
F58G6.3	-0.681877787	12.94988033	0.006321561	3.2e-06
F59A1.13	0.839982673	7.300113643	0.006215812	3.16e-06
F59A6.12	2.046399288	8.362866234	5.67e-05	7.18e-08
F59A7.2	-2.328710737	11.31217144	1.88e-07	7.51e-10
F59B1.8	-1.931747371	12.53370901	1.09e-06	3.05e-09
F59C6.18	-1.954444341	11.74975659	0.000159571	1.65e-07
F59E11.5	-0.688571465	12.73206057	0.013220706	5.74e-06
far-3	-2.695674037	12.29163788	5.59e-06	1.11e-08
fat-7	-6.187610094	10.13304724	9.92e-13	9.02e-14
fbxa-113	1.698237584	7.273335042	1.11e-06	3.09e-09
fbxa-127	0.758721128	6.824199115	0.005403502	2.83e-06
fbxa-158	2.615108616	7.94512768	1.05e-07	4.95e-10
fbxa-163	2.546779454	7.245431924	3.57e-06	7.73e-09
fbxa-164	2.543320688	6.749755199	3.18e-07	1.14e-09
fbxa-166	2.091215879	8.599636566	0.000190735	1.89e-07
fbxa-172	1.060986834	7.581082935	0.015781523	6.6e-06
fbxa-18	0.988164145	8.469421061	0.037975415	1.34e-05
fbxa-182	2.063795914	8.938596951	7.42e-06	1.38e-08
fbxa-188	0.86148909	8.964734048	0.011640966	5.19e-06
fbxa-189	1.46158573	10.55368557	3.32e-05	4.69e-08
fbxa-196	0.887747066	10.1931168	0.006879097	3.43e-06
fbxa-2	0.860164015	9.647390956	0.001186617	8.25e-07
fbxa-215	0.982239039	11.54977675	0.000296358	2.73e-07
fbxa-218	0.770706831	10.12973126	0.037241651	1.32e-05
fbxa-25	0.981000882	6.067988813	0.000133647	1.44e-07
fbxa-26	1.125411044	10.08657402	0.000477282	3.97e-07
fbxa-36	0.991300664	7.677618015	0.000360032	3.18e-07
fbxa-38	-0.696524519	10.68907686	0.001036855	7.38e-07
fbxa-44	0.737253912	7.716012042	0.009813719	4.55e-06
fbxa-51	0.824990541	10.27238778	0.0155618	6.53e-06
fbxa-60	1.241066119	11.98353924	0.000629483	4.93e-07
fbxa-66	1.652543309	7.766252833	0.001070154	7.58e-07
fbxa-69	1.578137106	9.72408891	3.29e-06	7.27e-09
fbxa-72	-1.61053852	13.26229463	0.000461013	3.86e-07
fbxa-73	1.033806276	7.158970147	0.027374632	1.03e-05
fbxa-74	0.714468645	10.69619337	0.007120466	3.52e-06
fbxa-88	2.20418039	9.199718995	4.62e-06	9.58e-09
fbxa-96	0.730949825	8.503016214	0.002074488	1.3e-06
fbxc-32	1.302000926	6.845060894	0.000910427	6.61e-07
fbxc-50	1.503278043	10.11558678	0.006494538	3.27e-06
fbxc-58	1.529127564	12.101482	1.31e-05	2.16e-08
fer-1	0.715691875	8.879742118	0.008678114	4.12e-06
fig-1	-0.737080408	11.93380802	0.014938789	6.32e-06
fil-1	1.4475181	11.15865722	0.000141012	1.5e-07
fil-2	1.440129276	7.569989453	0.013687263	5.9e-06
fip-5	-1.873458452	13.7591603	2.53e-06	5.9e-09
fip-6	1.289787296	11.41820432	8.84e-05	1.03e-07
fipr-13	2.533517664	9.186292243	3.24e-06	7.19e-09
fipr-29	0.8012797	7.870343391	0.004598437	2.49e-06
fkb-4	-1.077386192	14.71533729	0.01041832	4.76e-06
flh-1	0.959601164	11.31136523	0.000393323	3.41e-07
fmo-2	-2.004817194	8.072520183	5.1e-05	6.64e-08
fmo-3	-1.010669253	13.61778864	0.00611634	3.12e-06
fmo-4	-0.905024473	13.89733168	0.015619414	6.55e-06
folt-2	-1.855814266	14.60248823	4.77e-06	9.85e-09
folt-3	-0.974851405	8.539093563	0.00415749	2.28e-06
ftn-1	-1.96607504	12.47122736	1.03e-05	1.81e-08
gab-1	-0.642509481	9.962796938	0.02966494	1.1e-05
gadr-5	0.970348075	9.536433027	4.12e-05	5.55e-08
gale-1	1.012725411	15.05148976	0.001277784	8.76e-07
gba-1	1.085301893	13.12513331	0.00071646	5.46e-07
gba-2	-2.607701888	9.635381786	1.31e-06	3.46e-09
gcy-19	0.851208296	7.949176001	0.01063207	4.84e-06
gfat-2	1.088683163	12.54488832	0.001029183	7.35e-07
ggr-3	-0.505815946	10.50994793	0.036098185	1.29e-05
glb-14	-0.843180022	9.934981353	0.000366292	3.22e-07
glb-33	-0.611493346	9.069591876	0.016772164	6.93e-06
glb-34	-1.317460069	9.037169425	0.000357274	3.16e-07
glb-6	-0.710733428	9.924421643	0.0050946	2.71e-06
glct-3	3.414206547	6.835661065	0.000390412	3.39e-07
gln-1	-0.889583997	13.39832264	1.86e-05	2.89e-08
gln-2	0.729428075	13.98411275	0.022752731	8.88e-06
gln-6	0.908674647	13.97034483	0.004676753	2.52e-06
gmd-2	6.064974482	8.267999988	5.12e-10	8.84e-12
grd-13	-1.391258608	14.47667003	2.83e-05	4.11e-08
grl-1	-1.170283017	10.99276236	0.029513752	1.1e-05
grl-17	1.513917927	8.510235993	0.000481068	3.99e-07
grl-4	-0.805756906	14.09327739	0.016627538	6.89e-06
grl-6	-2.058923072	9.015571977	1.26e-07	5.56e-10
gska-3	0.895584261	12.03990807	0.034776469	1.26e-05
gst-14	-1.752191377	9.804051448	6.12e-06	1.18e-08
gst-19	-1.046423517	8.207185429	0.012795048	5.6e-06
gst-35	-1.572463898	9.989892604	0.008892304	4.2e-06
gst-40	-0.817532661	9.785103595	0.010787526	4.89e-06
gst-5	-1.279761617	15.22536496	0.000352339	3.13e-07
gst-9	-1.07786131	9.272412412	0.000491382	4.04e-07
gstk-1	-1.014642503	14.14943195	0.002085483	1.3e-06
gtl-2	0.672403464	10.82016087	0.044462108	1.53e-05
gur-4	-0.865287008	10.50579553	0.001627822	1.07e-06
gyg-2	1.333657927	13.07539668	0.023982579	9.26e-06
H01M10.1	-1.171245843	11.06715443	2.74e-05	4e-08
H04M03.3	1.287075987	9.441072231	0.000107955	1.21e-07
H08M01.1	0.993319226	11.4850087	0.035633572	1.28e-05
H11E01.2	-0.620962111	9.934494006	0.006570081	3.3e-06
H12D21.2	0.658607665	10.40161844	0.041415812	1.45e-05
H12D21.6	0.77602275	6.283280846	0.00736948	3.61e-06
H12I13.6	0.686559642	11.05111578	0.01255853	5.52e-06
H14A12.5	1.084108016	10.36090224	0.000659727	5.11e-07
H20E11.2	-1.551192851	9.615286783	1.27e-06	3.38e-09
H20E11.3	-0.709565838	11.48252775	0.027488378	1.03e-05
H23N18.4	-2.186141304	10.07295184	0.004132597	2.27e-06
H27M09.5	1.070069125	8.642398043	0.002613512	1.57e-06
H28G03.2	-0.751639187	12.09104185	0.018813367	7.59e-06
H34I24.2	1.072510422	16.80021855	0.008417545	4.02e-06
H41C03.1	0.753698391	12.77773558	0.003619651	2.05e-06
hacd-1	1.685226349	15.10196491	0.000969258	6.98e-07
hach-1	-1.904842781	14.11030894	0.000315768	2.85e-07
ham-1	-0.830930954	8.005822535	0.041889761	1.46e-05
har-2	0.853775598	11.46104318	0.004264879	2.33e-06
hasp-2	0.921373252	10.77822274	0.000350917	3.12e-07
hda-5	0.898039223	12.84675368	0.005221517	2.76e-06
hdl-2	0.758537241	11.91095954	0.033963775	1.23e-05
hgo-1	0.747648128	14.99835732	0.013655311	5.88e-06
hil-1	0.958136777	9.61164262	0.001635536	1.07e-06
him-14	0.745547651	11.65803357	0.001837311	1.18e-06
his-39	1.026392625	13.87761202	4.03e-05	5.45e-08
hmbx-1	-0.901723541	10.20419183	0.001726792	1.12e-06
hmit-1.1	-1.07360521	12.20800642	0.026069934	9.9e-06
hphd-1	-2.197781255	17.00180191	2.92e-07	1.06e-09
hpo-25	-1.541721433	7.161471458	0.000245156	2.36e-07
hrg-1	0.635639153	14.69026195	0.018328464	7.44e-06
hrg-2	0.967802974	10.29014809	0.001784766	1.15e-06
hrg-3	1.369970233	10.40402555	3.96e-05	5.4e-08
hrpk-2	0.647359772	10.49358497	0.001376397	9.27e-07
hsp-12.1	-0.807639871	11.41131625	0.049787149	1.68e-05
hsp-12.3	1.009090482	9.051352187	0.021018527	8.35e-06
hsp-6	-0.67524646	12.50912728	0.035997643	1.29e-05
hst-3.2	-0.678905892	9.809179074	0.002652388	1.59e-06
icl-1	-1.256503783	16.55104588	0.000617107	4.85e-07
icmt-1	1.751914924	12.73148275	3.35e-05	4.72e-08
idhg-2	-0.615594211	14.0329582	0.045462165	1.56e-05
ifas-2	1.800538609	7.014172783	1.91e-05	2.94e-08
ilkp-1	-1.138002131	10.8873787	0.000106006	1.19e-07
ins-14	-0.782419123	9.093674711	0.004133717	2.27e-06
ins-24	-0.861312926	8.982372353	0.005082176	2.7e-06
ins-26	-0.937820753	9.901804659	0.0039574	2.19e-06
ins-33	-0.735593482	11.39583331	0.044558333	1.53e-05
ins-35	-1.449130143	12.34785714	0.042722569	1.48e-05
ins-6	-0.828523524	9.741371216	0.02223249	8.74e-06
ins-7	1.246034927	10.09954897	0.000872243	6.39e-07
ins-9	-1.427329855	9.504103778	4.99e-06	1.02e-08
inx-1	-0.764451473	10.88166735	0.005542609	2.89e-06
inx-14	0.725398762	12.49754369	0.006376561	3.22e-06
inx-8	0.925537937	13.205097	0.021248089	8.42e-06
irg-1	1.719682969	11.82213962	6.58e-06	1.25e-08
irg-2	0.995800951	10.12344279	0.017770303	7.25e-06
irg-4	-5.347158456	15.15267376	2.02e-10	4.75e-12
irg-5	-2.064256017	14.0113899	0.000115217	1.27e-07
irld-35	-2.592114943	8.82157952	4.97e-07	1.64e-09
irld-8	0.822764314	10.64670821	0.006468805	3.26e-06
jmjd-5	0.566200728	10.4036068	0.041064334	1.44e-05
K01A6.4	1.310108999	7.749006435	0.01851667	7.49e-06
K01D12.10	1.015930851	8.270754946	0.00781579	3.8e-06
K01D12.8	-2.025960256	13.3383473	0.000818563	6.07e-07
K01G5.10	-0.576956452	11.19430175	0.01163026	5.18e-06
K02A2.5	-0.763701038	8.548641182	0.011170924	5.02e-06
K02D10.2	0.739107194	8.303722358	0.04219557	1.47e-05
K02D3.2	-1.480683618	11.39281205	1.53e-05	2.45e-08
K02E11.3	-0.720671668	10.39062737	0.003864072	2.15e-06
K02E11.6	-1.17241961	11.41435941	0.000905626	6.59e-07
K02E7.10	-0.983228184	7.814620899	0.007107331	3.52e-06
K02F6.3	1.080331339	10.5668378	0.006991492	3.48e-06
K02F6.7	1.043676005	10.5300053	0.024641833	9.47e-06
K02G10.5	-0.817275041	11.80710768	0.000429624	3.65e-07
K03H1.9	0.831965813	10.46192817	0.037836458	1.34e-05
K04C1.5	1.501693123	7.336262236	0.001891768	1.2e-06
K04D7.6	-0.592718739	8.855536803	0.046785063	1.6e-05
K04H4.5	0.58398013	13.32565638	0.013584815	5.86e-06
K05B2.4	-3.020854842	9.984263781	2.02e-06	4.83e-09
K06H6.1	4.053921088	8.502665042	8.4e-07	2.51e-09
K06H6.2	3.313694123	7.973565287	5.17e-06	1.05e-08
K07A1.13	0.7062934	12.32841189	0.036434683	1.3e-05
K07A1.6	2.541867807	10.45790065	1.52e-07	6.41e-10
K07F5.6	0.981090206	11.59352337	0.003293006	1.89e-06
K08A2.2	1.097434359	10.37859835	2.85e-05	4.13e-08
K08C9.2	0.628981513	13.55748044	0.042852116	1.49e-05
K08D8.12	0.88557773	8.677229985	0.007096042	3.52e-06
K08D8.4	1.45103993	14.02063742	0.001312582	8.95e-07
K08D9.6	1.202550238	8.085239399	7.3e-06	1.36e-08
K08E4.2	0.906075943	10.75529339	0.007893287	3.83e-06
K09B11.4	0.752926641	7.693318408	0.004047162	2.23e-06
K09C4.5	-2.448562788	11.30397218	3.91e-09	3.96e-11
K09D9.1	2.093079194	13.0969046	4.32e-07	1.48e-09
K09H9.7	0.624358701	6.194037634	0.02938099	1.09e-05
K10D11.5	0.807182988	13.32059347	0.004822206	2.59e-06
K10G6.5	2.207689767	9.422171032	9.87e-06	1.74e-08
K10H10.10	-1.015755809	10.36629618	0.045284533	1.55e-05
K10H10.6	-1.915233325	8.64739839	3.18e-06	7.11e-09
K11D12.13	2.74461777	9.849876234	1.41e-07	6.06e-10
K11E4.1	-0.823939893	10.52969565	0.004925264	2.64e-06
K11E4.2	-1.110471654	11.28898725	0.000724122	5.51e-07
K11H12.11	1.279875648	10.96022597	6.42e-05	7.9e-08
K12D12.4	0.824488474	11.03418662	0.023135598	8.99e-06
kin-15	-1.82267216	10.71193324	8.56e-07	2.54e-09
kin-20	-0.86188726	10.52205992	0.01150192	5.14e-06
klo-2	1.363726517	12.27901469	1.42e-06	3.65e-09
kvs-5	-0.805185453	11.52773119	0.000952028	6.87e-07
lab-1	1.024077439	11.91348438	0.016104063	6.71e-06
laf-1	-0.535654398	10.51478086	0.021608505	8.53e-06
lagr-1	-1.380096069	10.05047084	0.014386725	6.13e-06
lbp-8	-5.478740356	10.77164014	8.8e-13	9.02e-14
lea-1	1.950982069	15.78022836	8.08e-05	9.62e-08
let-4	0.958561419	13.63624824	0.0006644	5.14e-07
let-756	-0.877877899	10.49557336	0.004291842	2.34e-06
lgc-1	0.985465864	7.508928482	0.009022494	4.25e-06
lgc-37	-0.716035487	9.461671902	0.036267203	1.29e-05
lgc-46	-0.797611598	9.336083182	0.007231723	3.56e-06
lgmn-1	1.105727545	14.93706238	0.001544763	1.03e-06
lido-17	1.024828725	8.940353882	4.93e-05	6.46e-08
lipl-1	2.026282578	11.87195565	3.16e-08	2.13e-10
lipl-2	1.902111991	13.30013148	0.00015901	1.64e-07
lipl-4	0.674515326	9.474493664	0.013643526	5.88e-06
lipl-5	0.867050286	16.81537943	0.00517216	2.74e-06
lips-11	1.295321105	9.128708045	0.000175745	1.77e-07
lips-5	-0.935091917	10.57527411	0.015646751	6.56e-06
lips-6	2.951660345	12.52064129	5.55e-07	1.78e-09
lips-9	-0.890068341	13.28235065	0.000322895	2.9e-07
lonp-2	-0.695431555	12.91070084	0.011350563	5.1e-06
lotr-1	0.653899601	13.47478188	0.007884426	3.83e-06
lpr-7	-0.869595405	12.77596689	0.004628712	2.51e-06
lrr-1	0.568335669	12.33706711	0.013796958	5.93e-06
lst-5	0.807950609	11.09481266	0.014967142	6.33e-06
lys-3	1.57081763	8.390631884	0.005848328	3.01e-06
lys-4	1.75039103	16.12248575	0.000502901	4.12e-07
lys-5	1.874934572	15.21450299	6.94e-07	2.17e-09
lys-7	2.949885745	14.97650637	1.1e-07	5.11e-10
M01G12.7	1.262098466	6.377827389	0.012968638	5.66e-06
M02D8.2	0.940780517	10.32051653	0.007573833	3.7e-06
M02H5.8	-1.372546987	13.00655615	0.006314463	3.2e-06
M03B6.1	-1.723099534	9.904849701	1.52e-07	6.41e-10
M03F8.6	-0.731588522	10.08820676	0.023530912	9.11e-06
M05B5.4	-0.793252066	11.62463843	0.001706452	1.11e-06
M05D6.1	0.704131696	11.5189783	0.047247001	1.61e-05
M05D6.3	0.697948235	12.34304318	0.044219466	1.53e-05
M110.7	0.885652582	9.594433661	0.000336545	3e-07
M28.4	0.744674746	9.935965961	0.02614465	9.93e-06
M7.12	-0.893834408	9.390752908	0.000672127	5.19e-07
M70.1	1.239806279	8.652257632	0.001723149	1.12e-06
mam-3	-0.756631779	11.63128343	0.015886547	6.63e-06
mans-4	0.689556076	12.20523464	0.010583174	4.82e-06
math-34	1.173229533	6.366365031	0.000480969	3.99e-07
math-37	1.331595093	8.137861112	0.027054586	1.02e-05
math-38	1.304141079	9.385906442	0.000114665	1.27e-07
math-45	2.389119031	10.43547611	0.029603973	1.1e-05
math-46	1.045846408	10.37189365	0.000937152	6.78e-07
mct-2	-1.406231913	9.64062028	8.84e-05	1.03e-07
mctp-1	0.726986194	11.31188645	0.024907171	9.55e-06
mdt-18	-0.754309468	12.1629556	0.006295503	3.19e-06
meg-1	1.956047536	10.03376018	5.37e-05	6.9e-08
meg-3	1.143054282	8.63457779	0.023160833	8.99e-06
meg-4	1.44830205	9.026736848	0.000667183	5.15e-07
memi-3	1.272081067	11.51121343	7.98e-05	9.51e-08
mesp-1	1.52517419	13.24690188	2.4e-05	3.61e-08
metl-2	-0.896143818	8.108614187	0.00117185	8.16e-07
mex-6	1.092854905	9.847344562	0.00122817	8.49e-07
mlc-7	1.102212097	14.98426649	3.24e-05	4.59e-08
mom-2	0.888187005	12.7317743	0.001676119	1.09e-06
mpc-1	-0.812258222	15.35762905	0.024899732	9.55e-06
mpst-2	0.745123378	6.230485358	0.022847329	8.9e-06
mpz-5	0.631464574	11.37563241	0.022598381	8.83e-06
mrpl-44	-0.955320806	11.15202444	0.037401978	1.33e-05
mrt-1	0.688640047	12.90457741	0.036479671	1.3e-05
msp-10	0.818863563	16.82247333	0.044938655	1.54e-05
msp-38	1.013393422	15.85283704	0.032093976	1.17e-05
msra-1	-1.151361442	16.19762171	0.000920546	6.67e-07
msrp-1	1.040152679	12.96261284	0.003277952	1.88e-06
mtl-1	-0.911891296	8.951098138	0.0003156	2.85e-07
mtl-2	-1.305597181	15.75407337	0.005285864	2.78e-06
mxl-3	-1.409255714	15.38297481	0.000805351	5.98e-07
nac-1	-1.166206661	11.22094947	0.005330171	2.8e-06
nac-3	-1.134845582	12.41648432	1.9e-05	2.94e-08
nas-12	-0.942703815	10.18099268	0.004199156	2.3e-06
nas-20	1.873303788	10.44607023	0.000104001	1.17e-07
nas-21	1.273273722	8.036815736	0.014527439	6.18e-06
nas-29	-1.274466778	10.57213687	0.011544796	5.15e-06
nas-3	-2.830383525	8.530374905	4.19e-05	5.63e-08
nas-36	-0.952708916	13.10769558	0.001691011	1.1e-06
nas-8	-0.776514138	11.91311517	0.02423089	9.34e-06
nekl-3	-1.132048245	12.4106881	6.99e-05	8.49e-08
nep-18	1.134202536	10.40412026	3.67e-05	5.09e-08
nep-4	1.529958144	8.409341049	0.000286535	2.67e-07
nex-4	-0.798696446	9.27794428	0.008721695	4.13e-06
nhr-1	-0.690217677	9.824761038	0.005717006	2.97e-06
nhr-101	-1.868072373	12.78742835	0.029720605	1.1e-05
nhr-113	-1.207876841	12.16399698	0.003073339	1.79e-06
nhr-127	-1.182195582	8.173732967	0.023793381	9.2e-06
nhr-137	-1.569129387	11.49131604	3.31e-06	7.31e-09
nhr-155	1.364887237	10.29970734	0.000191191	1.9e-07
nhr-165	2.114336862	6.230826051	8.47e-07	2.52e-09
nhr-175	2.0790745	6.72626731	0.000104591	1.17e-07
nhr-178	-0.781275817	9.871182804	0.0059794	3.07e-06
nhr-181	2.55771145	9.681185217	7.3e-08	3.69e-10
nhr-199	-0.944229926	9.70640897	5.54e-05	7.06e-08
nhr-2	0.78412691	6.655082787	0.025658666	9.78e-06
nhr-201	-0.581969514	10.66976696	0.005262873	2.78e-06
nhr-202	-0.827114146	11.09144476	0.003208695	1.85e-06
nhr-231	0.86198483	9.83192713	0.000896239	6.53e-07
nhr-232	-0.71676538	11.02312037	0.020159869	8.08e-06
nhr-235	-1.838335589	10.23440246	1.25e-06	3.33e-09
nhr-237	-1.637789478	9.589597698	8.48e-08	4.16e-10
nhr-241	1.122853574	8.467258545	0.000271083	2.56e-07
nhr-248	1.891418196	6.240672097	8.21e-06	1.5e-08
nhr-25	-1.871159418	11.06271967	2.47e-05	3.69e-08
nhr-257	1.817302488	6.222004177	8.42e-06	1.53e-08
nhr-264	1.565950042	7.657561324	0.000208394	2.05e-07
nhr-265	3.262648017	10.06353343	3.49e-11	1.29e-12
nhr-267	1.232635187	6.729860642	0.019811021	7.96e-06
nhr-269	3.985560942	7.160371784	1.35e-05	2.22e-08
nhr-3	-0.720179999	13.52098112	0.005526926	2.88e-06
nhr-53	-1.069367698	9.822044456	0.000551283	4.43e-07
nhr-57	0.942121969	11.04517114	0.00032994	2.95e-07
nhr-68	-2.11509397	13.96081625	8.69e-07	2.56e-09
nhr-72	2.503850381	6.441114776	1.61e-07	6.7e-10
nhr-73	-0.814927672	9.643059888	0.003040608	1.77e-06
nhr-76	0.951489603	10.74847315	0.009333039	4.37e-06
nhr-81	3.532848767	7.453149515	2.76e-07	1.02e-09
nhr-82	6.685498916	8.40213698	3.19e-07	1.14e-09
nhx-6	1.301625356	7.100113581	6.5e-05	7.97e-08
nipi-4	-0.781389729	8.736088865	0.002014491	1.27e-06
nlp-25	-3.843361616	12.36919021	1.15e-07	5.24e-10
nlp-28	1.032949091	14.35851101	0.046445896	1.59e-05
nlp-53	-0.482116373	10.42844072	0.036263963	1.29e-05
nos-2	1.351478281	10.02310006	0.001358953	9.21e-07
nspb-11	-0.950058931	11.20691008	0.027740951	1.04e-05
nspb-8	-1.071307441	10.96169931	0.001235366	8.52e-07
nspc-18	-1.715598183	13.53835394	8.48e-05	1e-07
nspd-1	0.975466478	15.45366334	0.047158605	1.61e-05
nspd-2	1.124502722	15.37102669	0.04155463	1.45e-05
nspe-1	-4.18967174	13.39324359	6.36e-10	1.01e-11
nspe-2	-3.831038163	9.707427555	2.51e-09	2.93e-11
nspe-7	-3.336669722	9.452053856	2.8e-05	4.08e-08
oac-10	3.26535421	10.70748974	6.56e-06	1.25e-08
oac-11	5.849827719	9.300648885	2.17e-09	2.61e-11
oac-15	1.165292155	9.121759845	0.005025225	2.68e-06
oac-16	5.267178162	7.707715708	7.72e-11	2.15e-12
oac-26	7.322828878	8.421918452	1.77e-07	7.25e-10
oac-27	5.757006766	10.63225184	4.36e-10	7.94e-12
oac-29	-2.095142076	10.63426702	1.84e-07	7.4e-10
oac-30	1.257372014	12.48588152	0.009964292	4.61e-06
oac-32	2.088909359	11.40116185	4.22e-06	8.84e-09
oac-36	0.729439143	6.284707576	0.039794516	1.4e-05
oac-37	0.924396835	6.713654689	0.004118294	2.27e-06
oac-4	4.476325981	8.608325135	3.33e-09	3.63e-11
oac-43	2.543557129	6.45502335	8.24e-07	2.46e-09
oac-44	2.624154079	6.737781434	0.046511484	1.59e-05
oac-45	1.157349328	6.021891292	0.000565272	4.52e-07
oac-5	2.007727095	6.202310336	0.000197911	1.95e-07
oac-51	4.207688451	7.87705014	1.39e-05	2.27e-08
oac-54	-0.953890387	10.52758153	0.000283188	2.65e-07
oac-56	2.262409385	9.981888079	0.00024362	2.35e-07
oat-1	-1.175104014	12.80725071	0.022332721	8.76e-06
odc-1	-1.580445921	15.63241776	0.016056944	6.7e-06
osm-7	-0.789170125	12.70242344	0.010918316	4.93e-06
otpl-7	-0.933861814	7.461246411	0.009748277	4.53e-06
paf-1	0.868093422	8.722270402	0.002320609	1.42e-06
paf-2	-0.673904437	12.78909678	0.002159911	1.34e-06
pals-14	2.558361023	8.347287091	9.31e-08	4.45e-10
pals-16	0.551436038	10.96510268	0.047779201	1.62e-05
pals-24	0.779788563	14.47642122	0.010173966	4.68e-06
pals-27	0.822207123	6.501149295	0.008826991	4.18e-06
pals-32	1.383779912	10.1978656	0.0094244	4.4e-06
pals-37	2.317858774	8.959538536	4.44e-05	5.95e-08
pals-6	3.036052049	8.459647226	4.17e-07	1.43e-09
paqr-1	0.546781668	11.81357628	0.015745308	6.59e-06
parg-2	1.40145911	8.803516627	0.001712264	1.11e-06
pei-1	0.712947583	11.7325701	0.002225197	1.37e-06
perm-1	0.969747066	9.327912498	0.000483807	4e-07
perm-2	1.627781442	14.58042863	0.00372328	2.09e-06
perm-4	1.401909942	11.9811776	0.000692173	5.32e-07
pes-23	1.30248762	9.632585388	7.36e-05	8.85e-08
pfk-1.2	0.877775389	12.69637598	0.020435337	8.16e-06
pgp-1	-2.589464369	14.20932848	8.42e-09	7.34e-11
pgp-5	0.874799617	11.97969829	0.003367779	1.92e-06
pgp-6	0.75173035	12.38488498	0.012116337	5.35e-06
pgph-1	-1.862437248	14.51741042	0.00056226	4.5e-07
pgph-2	-1.603537397	11.4657871	0.010753639	4.88e-06
pgph-3	-2.08946575	14.61433797	0.000192061	1.9e-07
phat-4	-1.405918741	15.32966173	0.001433813	9.62e-07
pho-8	2.175919879	12.89245363	3.07e-05	4.4e-08
piit-1	-0.813834924	11.7414028	0.005623718	2.92e-06
pitr-4	-1.59074448	10.42556283	1.2e-05	2.03e-08
plk-3	0.685308348	13.43880461	0.040128818	1.41e-05
pnp-1	0.772412581	15.1094605	0.000993888	7.14e-07
pos-1	1.322077202	13.427991	0.010071758	4.64e-06
pqn-82	0.99082954	8.397508697	0.000542201	4.39e-07
pro-3	-0.745638408	10.43677244	0.010505886	4.8e-06
ptp-5.2	0.788753738	11.18139802	0.003613174	2.04e-06
ptp-5.3	1.434453149	8.896253095	1.38e-05	2.26e-08
ptr-11	-1.10569909	12.02870488	0.005459494	2.85e-06
ptr-12	-1.146900748	11.44943317	0.000117202	1.29e-07
ptr-6	-0.694491169	10.21906303	0.008703179	4.12e-06
pud-1.1	-2.773575006	16.8012072	1.88e-09	2.39e-11
pud-3	-6.208679089	12.58919919	4.86e-12	2.06e-13
pud-4	-5.787291044	12.23261617	6.84e-13	8.55e-14
pudl-1	1.706971703	10.97583308	0.000631915	4.94e-07
pudl-2	1.520653977	8.195964729	0.000451473	3.79e-07
puf-11	1.161133871	13.49878163	0.000276584	2.6e-07
puf-5	1.51856505	13.34697247	1.35e-06	3.54e-09
puf-7	0.911017258	12.89098151	0.000254422	2.43e-07
pzf-1	1.256563854	6.892777433	0.000835102	6.18e-07
R01H2.4	0.606667745	8.95433135	0.016774522	6.93e-06
R02C2.7	-1.821779037	12.89311012	5.12e-06	1.04e-08
R02D3.8	0.731980582	13.30888812	0.005325561	2.8e-06
R02F11.2	-0.921132416	9.020587435	0.031035202	1.14e-05
R02F2.4	0.844143502	11.76295574	0.000255664	2.44e-07
R02F2.5	0.60628392	10.3572442	0.004390621	2.39e-06
R03D7.5	0.667848828	10.02756798	0.025161574	9.63e-06
R04B3.3	-0.820466911	11.34655994	0.027361658	1.03e-05
R04D3.3	1.178225643	7.854240711	0.03275877	1.2e-05
R05A10.3	-0.837427059	12.10381775	0.019941904	8e-06
R05D8.11	1.651611088	6.549821081	1.75e-05	2.75e-08
R07B1.5	1.131477261	10.06868964	9.56e-05	1.09e-07
R07B1.9	-0.726642865	9.511077601	0.03521336	1.27e-05
R07E3.4	0.657019881	13.49679349	0.012529964	5.51e-06
R07E5.5	-1.310324659	8.2537557	2.18e-05	3.3e-08
R07H5.9	0.973888272	9.96272083	0.000986534	7.09e-07
R08A2.1	1.329504669	12.19122796	0.000312556	2.84e-07
R08A2.7	-0.833866984	9.349469527	0.008964475	4.23e-06
R08C7.5	0.594538091	11.49865991	0.044564361	1.53e-05
R08E5.3	-1.64596079	13.30842021	0.000651537	5.07e-07
R08F11.7	1.658729975	9.444807997	0.005826276	3.01e-06
R09E10.6	1.033098962	13.991255	0.000500214	4.1e-07
R09E12.9	-3.167238168	14.24529861	1.99e-07	7.77e-10
R09H10.1	-0.676285738	8.260746402	0.021333764	8.45e-06
R09H10.7	-1.817850644	10.16290176	0.00057337	4.57e-07
R102.11	-0.951724675	8.243638159	0.01093318	4.93e-06
R102.8	1.344355543	10.7447313	0.002404763	1.46e-06
R10D12.13	0.53988348	12.76295866	0.029982282	1.11e-05
R10E4.1	-2.154750066	12.36444878	3.75e-07	1.3e-09
R10E8.6	0.84819998	12.05614022	0.048464657	1.64e-05
R10E8.8	0.682999437	10.91179218	0.014468985	6.16e-06
R11A5.3	-0.927574	9.503198252	0.010451915	4.78e-06
R11E3.19	-1.198744103	7.17183727	0.001057641	7.5e-07
R11G11.6	-1.327042852	11.62282825	0.00284924	1.69e-06
R11H6.4	0.773540039	11.62009943	0.000593367	4.7e-07
R12B2.3	1.04105647	9.765313351	2.79e-05	4.06e-08
R13D11.4	-0.564923525	11.74867166	0.029273419	1.09e-05
R13H9.5	0.695077493	14.14227957	0.018514118	7.49e-06
R155.3	1.060688809	11.53923457	0.023735002	9.18e-06
R52.5	5.610185652	7.736636239	1.42e-09	1.87e-11
rbm-28	-1.014354937	11.08123423	0.00055651	4.46e-07
rev-3	0.813016507	11.58417937	0.0143076	6.11e-06
rgs-9	1.740584288	7.574326208	0.000485307	4.01e-07
rhy-1	-0.919911047	11.77030729	0.000889273	6.5e-07
rib-1	0.860309039	13.68149242	0.006136547	3.13e-06
rmd-1	1.415716568	12.55732359	0.006256224	3.18e-06
rme-2	1.358157702	15.80885729	0.003993439	2.21e-06
rnp-8	0.935274059	10.11001307	0.018410959	7.46e-06
rpc-2	-1.70118538	15.3974471	2.29e-06	5.41e-09
rrf-2	1.65163595	10.1006842	1.26e-07	5.56e-10
sago-1	0.581594793	10.55130017	0.016243688	6.76e-06
sams-1	-0.8518281	14.37492913	0.002867013	1.69e-06
sams-5	1.437078362	14.01434573	9.74e-06	1.73e-08
scrm-4	3.404895742	11.82003394	9.75e-10	1.41e-11
sdz-27	1.136866868	12.65377242	0.000137634	1.47e-07
sdz-33	0.835785149	6.995931611	0.008884124	4.2e-06
sdz-35	3.128154351	8.283323265	6.05e-08	3.2e-10
set-12	0.755106512	9.259908866	0.019932742	8e-06
set-18	-0.628289334	12.52542386	0.004261857	2.33e-06
sip-1	2.087368109	16.13108309	1.08e-05	1.86e-08
sir-2.3	2.126337449	8.77346915	8.44e-05	9.98e-08
skr-5	1.778123591	8.995952521	8.3e-06	1.51e-08
slc-17.3	-1.014980916	11.12039078	0.000165215	1.69e-07
slc-17.6	-0.741813402	12.4868088	0.015537027	6.53e-06
slc-17.8	-1.003043283	10.61915634	0.005191933	2.75e-06
smz-1	0.853898048	14.19314203	0.003763499	2.11e-06
snf-10	1.147887388	10.42310391	0.018120764	7.37e-06
snf-5	0.791496129	13.43020274	0.041324786	1.44e-05
sodh-1	-1.33369689	14.28342592	0.000425646	3.62e-07
spe-12	0.724485717	8.82307939	0.020064453	8.04e-06
spl-2	3.668736991	12.16925649	1.43e-08	1.12e-10
spn-4	0.853843017	14.13093293	0.029625418	1.1e-05
spo-11	0.86062989	11.56117783	0.004894747	2.62e-06
spp-12	-1.222390016	8.154660552	0.00236909	1.45e-06
spp-18	1.051985813	13.31085894	0.000606954	4.78e-07
spp-2	1.792076467	13.92330378	7.26e-06	1.36e-08
spsb-2	1.16281993	11.2817509	3.17e-05	4.51e-08
sqrd-1	0.94186763	11.88981737	6.32e-05	7.82e-08
srap-1	-0.951350733	13.62842284	0.002564488	1.54e-06
srd-27	-1.094376248	7.011571869	0.006176881	3.15e-06
sre-5	-1.15226765	6.964483516	0.001408786	9.45e-07
srf-3	-0.785067847	9.481408654	0.003678042	2.07e-06
srh-2	-1.106102137	7.022916193	0.016785102	6.94e-06
srh-206	-2.311152366	8.598561597	3.05e-08	2.1e-10
srh-48	0.717956702	6.94539622	0.012009471	5.32e-06
sri-70	0.988299077	6.583774534	2.5e-05	3.72e-08
srj-20	1.156956465	6.34939956	0.000549143	4.42e-07
srj-32	1.236843087	6.713576673	0.001402281	9.42e-07
srp-1	1.348458213	10.88923478	5.05e-05	6.59e-08
srp-6	0.661828606	12.64974732	0.010331684	4.73e-06
srsx-32	-1.118180002	6.363881801	0.001337733	9.09e-07
srsx-34	-1.080131422	11.63076439	0.001455258	9.75e-07
srt-13	1.053015323	7.315784659	0.003048058	1.78e-06
srt-20	-0.944485255	6.803706322	0.018610941	7.53e-06
sru-40	1.746420552	8.873861801	2.27e-08	1.66e-10
sru-9	1.038856747	6.224342819	0.008400297	4.02e-06
srw-107	2.192286763	8.443079623	0.000127734	1.38e-07
srw-145	-0.97278043	7.823638812	0.002088128	1.3e-06
ssp-31	1.367959954	12.20788409	0.025126263	9.62e-06
ssp-33	1.349595519	12.54361626	6.37e-05	7.85e-08
ssp-37	0.948858725	13.87531198	0.015415515	6.48e-06
ssr-2	-0.828177926	8.978596699	0.024627038	9.46e-06
stdh-2	-3.761374966	9.185827469	1.13e-08	9.29e-11
sto-1	0.831361577	12.06813696	0.00028861	2.68e-07
str-120	-1.116819719	6.927470683	0.001463208	9.79e-07
str-185	-0.645547133	6.055500846	0.028730236	1.07e-05
str-245	0.879386426	6.992909046	0.002159817	1.34e-06
str-262	0.839274354	6.141388602	0.002175635	1.35e-06
str-7	-2.30284254	8.5084388	3.53e-06	7.68e-09
sulp-5	0.731180649	7.944181624	0.024471508	9.42e-06
suro-1	-0.893827524	15.75929549	0.007761832	3.78e-06
svh-11	1.943366278	8.27189729	2.36e-06	5.54e-09
syp-3	0.500554681	12.45006797	0.022175387	8.72e-06
sysm-1	-2.110163067	8.53955524	6.35e-06	1.22e-08
szy-4	0.820464786	11.04293962	0.042063343	1.46e-05
T01B11.1	-0.633362495	7.805052196	0.048960542	1.66e-05
T01B7.9	-0.961549186	10.19248944	0.002091027	1.31e-06
T01C3.3	1.452925776	12.80824166	7.15e-05	8.65e-08
T01G5.1	-1.284687355	11.22622274	6.08e-06	1.18e-08
T01G6.1	-0.960496029	8.736030064	0.031384119	1.15e-05
T02B11.4	-1.289528384	11.31034747	0.000140476	1.5e-07
T02G6.5	1.615749848	6.907518362	3.56e-05	4.95e-08
T04C12.7	1.742828268	9.173208592	1.35e-06	3.54e-09
T04G9.7	1.708956033	10.91847077	9.26e-05	1.06e-07
T05A8.8	-0.932029645	8.589398726	0.006786979	3.39e-06
T05E12.3	1.89349099	8.976677872	4.12e-06	8.71e-09
T05F1.2	1.394292964	11.86794116	8.01e-06	1.47e-08
T06E4.10	-1.697785046	12.70954027	0.000282823	2.65e-07
T07D10.3	0.873403194	9.089331181	0.008156045	3.92e-06
T07D3.9	-2.0286945	12.76462394	0.000186377	1.86e-07
T07H3.7	1.567747759	6.688673092	0.000423956	3.62e-07
T08B2.11	0.999950755	10.8970029	0.044158444	1.53e-05
T08B6.4	0.910904869	14.05930663	0.041375608	1.45e-05
T08E11.1	1.599014427	6.597073256	0.026187598	9.93e-06
T08G3.11	2.11180389	6.207110806	2.03e-06	4.83e-09
T08G5.1	-1.178922813	7.597643848	0.000544962	4.41e-07
T08G5.2	-0.899510594	10.08081324	8.99e-05	1.04e-07
T08G5.3	-0.82921173	11.53213272	0.001658468	1.08e-06
T09A12.1	0.852166618	10.62999831	0.01755794	7.19e-06
T09B4.6	1.362601713	10.14089509	7.61e-06	1.41e-08
T09B4.8	-0.763101558	14.55172872	0.020412184	8.15e-06
T09D3.8	-1.086320631	11.10433053	2.21e-05	3.34e-08
T09E11.9	1.672918463	6.242952788	3.56e-05	4.95e-08
T10B11.4	0.786070006	7.519955889	0.020783214	8.27e-06
T10C6.10	1.030361088	7.674653878	0.025296757	9.66e-06
T10E9.6	0.758207374	9.497364367	0.009128497	4.29e-06
T11F8.1	0.873470072	9.893052705	0.000177794	1.79e-07
T12B3.2	-0.734514164	11.09429993	0.049490566	1.67e-05
T12D8.5	1.003211051	14.00347345	0.021373502	8.46e-06
T12G3.6	1.823653309	10.8859727	2.15e-05	3.27e-08
T13C2.2	-0.752317808	10.50621597	0.023115306	8.99e-06
T14G12.12	1.303311179	9.56008705	0.00399828	2.21e-06
T15D6.10	1.944047625	6.150236517	2.95e-06	6.64e-09
T15D6.11	5.879680278	9.919292565	4.71e-08	2.8e-10
T15D6.12	0.946755426	5.919110377	6.3e-05	7.81e-08
T15D6.8	7.266118407	9.537665471	6.63e-05	8.09e-08
T15H9.5	0.823290642	8.928173432	0.009108402	4.28e-06
T16A9.5	0.877643792	13.36709943	0.022597321	8.83e-06
T16G1.3	-1.013147154	6.376257523	0.000874906	6.41e-07
T16G1.4	-3.386059517	11.25968744	2.06e-10	4.75e-12
T16G1.6	-2.050151953	13.36251684	6.37e-09	5.75e-11
T16G1.7	-1.339728619	12.18342022	6.47e-06	1.24e-08
T16G12.4	1.040425886	10.99506383	0.03300146	1.2e-05
T16H12.9	0.706520514	10.69195385	0.014754663	6.26e-06
T19A6.4	-1.361342599	10.27002163	0.00062096	4.87e-07
T19B10.5	-0.829271537	11.71869672	0.000835873	6.18e-07
T19C3.3	-2.054211808	11.90169289	5.56e-08	3.12e-10
T19D12.2	0.76338645	12.60117953	0.012218204	5.39e-06
T20D4.10	-1.03964416	14.22279755	0.002504861	1.51e-06
T20D4.12	-2.47106523	11.5009451	0.002660533	1.59e-06
T20D4.3	1.509090332	11.93248523	7.54e-07	2.3e-09
T21C9.13	1.567106187	10.61802847	3.35e-05	4.72e-08
T21G5.1	0.779669793	10.81806451	0.016364795	6.8e-06
T22B7.3	-1.555793987	13.62322211	7.79e-05	9.31e-08
T22C1.8	0.968240373	11.89929647	0.003771577	2.11e-06
T22E5.1	-0.847430628	11.67602243	0.013912175	5.97e-06
T22F3.8	1.307135544	8.98809483	0.002499933	1.51e-06
T23B12.5	-0.836978544	10.22074003	0.005254696	2.77e-06
T24A6.7	0.993685379	7.218223441	0.013441086	5.82e-06
T24C4.4	1.287216911	11.05129002	0.000526304	4.27e-07
T24D1.3	1.278484853	11.69086429	8.94e-05	1.04e-07
T24D3.2	-1.081378001	11.42544734	0.002912071	1.71e-06
T24E12.5	-0.969398024	12.38939739	0.015174829	6.4e-06
T24H10.5	1.148031373	8.271942913	0.000404373	3.48e-07
T25B2.2	1.349902152	8.716148239	0.001141704	7.99e-07
T26E4.2	0.751041335	6.477573332	0.008187526	3.93e-06
T26E4.4	1.799433139	7.202317317	3.09e-05	4.41e-08
T26H5.10	2.154764742	8.534532077	2.73e-05	4e-08
T26H5.8	2.611761625	8.378599797	1.92e-06	4.65e-09
T26H5.9	1.547584149	12.92052484	0.007323809	3.6e-06
T27C5.8	1.800490385	7.636745204	8.15e-05	9.68e-08
T27D12.1	-0.566518741	11.79751013	0.044817001	1.54e-05
T27E7.3	1.6482261	6.327609097	9.27e-08	4.45e-10
T27F6.8	-0.93592453	11.23998455	0.000881739	6.44e-07
T28A11.18	1.021898814	6.707795624	0.008117257	3.91e-06
T28A11.19	1.215758611	11.59426037	0.001195152	8.29e-07
T28A11.20	1.389585599	9.467771277	0.002359275	1.44e-06
T28B8.6	0.797733723	10.09039302	0.036650808	1.31e-05
T28C12.2	-1.947196453	9.752460878	3.12e-07	1.13e-09
taf-11.2	1.299103301	11.55122056	0.000311021	2.83e-07
tag-244	1.124128131	11.73588738	0.000407012	3.5e-07
tank-1	0.630445376	13.77561776	0.03502347	1.26e-05
tba-8	-1.535265103	10.43567459	0.001376405	9.27e-07
tbb-6	0.909123481	11.37108489	0.005476102	2.86e-06
tbh-1	2.646427004	12.27594392	5.62e-08	3.12e-10
tbx-36	1.174482486	7.056741608	0.002902583	1.71e-06
tbx-9	0.958896181	6.560789723	0.001208144	8.37e-07
thn-1	2.903687952	13.29767262	4.93e-08	2.88e-10
thn-2	2.905484265	15.07600595	1.93e-05	2.97e-08
tig-3	1.162356083	7.99335207	0.010173966	4.68e-06
tor-2	-0.957712198	9.045884773	0.00781579	3.8e-06
trcs-1	1.045332303	13.79749177	3.11e-05	4.43e-08
trt-1	0.973752364	12.57022419	0.000439423	3.71e-07
try-1	1.51407	8.259252358	0.000356025	3.16e-07
try-6	0.825743334	9.36707315	0.015869904	6.63e-06
try-9	-1.1783424	7.806537527	0.005214967	2.76e-06
tsp-1	1.622372862	9.67144079	0.001739114	1.12e-06
tsp-2	2.219557627	9.484043875	4.72e-05	6.26e-08
tsp-4	2.689947692	8.363756215	0.003915959	2.18e-06
tsp-5	3.048907599	7.887940769	5.23e-09	4.85e-11
ttbk-3	1.518961684	9.174478736	0.002175219	1.35e-06
ttr-1	0.651913855	10.62292696	0.04436252	1.53e-05
ttr-12	0.662034802	11.6737824	0.001710666	1.11e-06
ttr-14	1.512542671	16.00654467	0.004144748	2.28e-06
ttr-25	-0.754902196	13.16279138	0.018242414	7.41e-06
ttr-3	1.165492655	12.82491739	0.005209313	2.76e-06
ttr-37	-1.089671831	11.17075482	0.008091514	3.9e-06
ttr-50	1.476764984	8.710869168	0.012977496	5.66e-06
twk-45	1.693534663	9.074491847	1.8e-07	7.35e-10
twk-49	-0.593615231	9.678933518	0.033618035	1.22e-05
txt-11	1.633430632	10.8790144	1.86e-05	2.89e-08
txt-12	-1.501623995	8.41320296	0.000724116	5.51e-07
txt-3	1.004522932	8.77042101	0.013300225	5.77e-06
ubxn-5	1.0493731	11.0220454	0.002535796	1.53e-06
ugt-1	-2.049365283	13.07002446	4.63e-07	1.55e-09
ugt-10	0.89247463	9.928985305	0.008385484	4.01e-06
ugt-12	-1.515783326	13.68692219	5.6e-06	1.11e-08
ugt-13	-1.164078415	13.62858899	1.58e-05	2.53e-08
ugt-15	-1.375292063	9.180596798	1.16e-06	3.17e-09
ugt-18	4.086710533	9.450642481	4.46e-08	2.73e-10
ugt-21	-1.818598713	12.39082866	4.61e-07	1.55e-09
ugt-22	-1.302947837	14.92009494	9.1e-06	1.63e-08
ugt-25	-1.163454972	14.69640151	0.021178766	8.4e-06
ugt-3	0.983401089	6.921171644	0.040762766	1.43e-05
ugt-30	1.342585418	11.52716049	0.000126414	1.37e-07
ugt-31	1.428274456	12.32980765	6.52e-05	7.98e-08
ugt-32	-1.936032333	8.162293159	1.29e-05	2.14e-08
ugt-36	-3.387515781	8.925901035	2.42e-08	1.73e-10
ugt-37	-1.296762244	9.642865152	0.001129994	7.92e-07
ugt-41	-1.18838912	13.01975316	2.34e-05	3.53e-08
ugt-42	-1.53522844	8.190722588	5.57e-05	7.08e-08
ugt-53	-1.369733932	11.44069387	0.000113888	1.26e-07
ugt-63	-1.477922759	11.98864901	2.02e-06	4.83e-09
ugt-65	-1.769963517	11.40672388	0.000132518	1.43e-07
ugt-66	-1.731353528	13.09522303	3.38e-05	4.75e-08
ugt-8	-1.145110317	13.35692761	5.54e-06	1.1e-08
ule-1	2.584212172	10.1629704	2.56e-06	5.95e-09
ule-2	1.579765032	11.50220764	4.95e-06	1.01e-08
ule-3	2.086254178	14.57920405	1.77e-05	2.78e-08
ule-4	1.423727313	14.32965547	0.00151528	1.01e-06
ule-5	2.01868981	13.60143955	1.17e-06	3.2e-09
unc-122	-0.646916468	10.18324353	0.049148255	1.66e-05
unc-3	-0.717744891	8.802722316	0.016674411	6.9e-06
vang-1	-0.57620532	9.393014187	0.028404932	1.06e-05
vap-1	-1.1985039	12.80848591	0.011349436	5.1e-06
vap-2	1.739582332	11.5916794	0.000869396	6.38e-07
vet-1	-0.798458876	6.351977862	0.01866775	7.54e-06
vet-2	1.821380823	6.95213917	0.000773986	5.81e-07
vha-18	0.539029377	13.93180009	0.024150549	9.32e-06
vit-1	1.981727385	15.42468199	4.97e-05	6.5e-08
vit-2	1.428958388	15.69541346	0.000730634	5.56e-07
vit-3	1.55032992	14.21392067	0.000151422	1.58e-07
vit-6	1.746036305	15.51580042	0.014603191	6.21e-06
W01B11.6	-1.508524971	13.28695202	0.000523202	4.25e-07
W01B6.5	1.013742057	10.52255734	0.003529986	2e-06
W01B6.8	0.941854568	7.878170877	0.032614005	1.19e-05
W01C9.1	-1.405067683	9.152333086	7.21e-06	1.35e-08
W01D2.3	0.725318881	9.924718207	0.002841455	1.68e-06
W01F3.2	2.326484346	13.43962166	2.86e-07	1.04e-09
W02B12.1	0.737131042	14.77425444	0.007099632	3.52e-06
W02B12.12	0.746015965	13.91672041	0.035459684	1.27e-05
W02D7.5	0.792410948	8.244254911	0.002971509	1.74e-06
W02F12.2	-1.060764282	10.97009529	0.004661529	2.52e-06
W03B1.3	1.144386654	10.18833653	1.24e-05	2.08e-08
W03D2.9	1.438189455	8.675570589	2.4e-05	3.61e-08
W03D8.5	1.572873447	11.20120104	6.37e-05	7.85e-08
W03F9.1	-0.807568853	9.253560277	0.005552167	2.89e-06
W03F9.4	-1.978393753	7.881548133	0.000487666	4.02e-07
W03G11.2	0.924602513	9.860590697	0.011668694	5.19e-06
W03G9.5	1.111895101	9.810932557	0.007535044	3.68e-06
W04A4.2	-2.055939467	9.934001278	3.22e-08	2.15e-10
W04A8.4	0.755376187	10.86697546	0.018249769	7.41e-06
W05F2.3	1.040608201	11.29296507	0.001586036	1.05e-06
W06B4.1	0.869363188	11.30897619	0.001503869	1e-06
W06G6.10	2.148558981	6.625595627	1.06e-05	1.84e-08
W08E12.2	-3.761365595	10.35536246	5.36e-09	4.93e-11
W09D10.4	-0.657713266	8.908027574	0.004070265	2.25e-06
W09D6.4	0.606840414	11.76187562	0.029288097	1.09e-05
W09G12.7	1.439527243	11.05757766	0.004226692	2.31e-06
W10G11.2	1.17324007	7.669408075	0.001371275	9.27e-07
warf-1	1.167400174	12.99760643	0.000313586	2.84e-07
wht-6	0.797166086	10.34575004	0.002863652	1.69e-06
wrt-4	1.118139054	15.13681064	0.007171681	3.54e-06
wrt-6	1.504541054	15.09355408	3.71e-05	5.12e-08
wrt-7	1.547401037	7.165397703	6.27e-05	7.78e-08
wrt-8	2.842441673	13.76406917	1.67e-08	1.27e-10
xbx-9	-0.697988454	9.351197158	0.017995933	7.32e-06
Y102E9.5	-0.684424519	10.32869126	0.010201584	4.69e-06
Y105C5A.8	1.727162276	12.93794131	1.72e-05	2.71e-08
Y105C5B.11	1.29245749	9.193803755	0.00155712	1.03e-06
Y105C5B.17	0.677884261	10.40710031	0.048143605	1.63e-05
Y105E8A.32	2.156711172	7.334539804	0.000259452	2.46e-07
Y106G6G.1	0.998438773	10.95438165	0.000206058	2.02e-07
Y106G6G.4	1.118266641	11.8325606	0.003163504	1.83e-06
Y106G6H.13	0.780152897	12.27419915	0.029873297	1.11e-05
Y113G7C.1	1.011981945	12.62275042	0.000157209	1.63e-07
Y116F11B.14	1.165316621	10.34782425	0.000110728	1.23e-07
Y119C1B.1	0.646219056	11.15901055	0.043186469	1.5e-05
Y119D3B.13	1.10491212	13.67527146	0.013162278	5.72e-06
Y15E3A.4	-0.617973713	13.35845165	0.035800139	1.28e-05
Y20F4.4	1.260491833	9.876528215	0.005771365	2.99e-06
Y22D7AL.11	-1.194430309	10.37049255	3.82e-05	5.23e-08
Y22D7AR.7	0.752099016	8.019066239	0.044625116	1.54e-05
Y23H5A.8	0.642928922	9.500917555	0.023805591	9.2e-06
Y23H5B.8	1.130337989	10.28505871	0.003711263	2.09e-06
Y32G9A.2	0.81902171	8.259601064	0.005992742	3.07e-06
Y32G9A.3	0.737419469	10.15524722	0.004782155	2.58e-06
Y34F4.3	1.282563641	7.526419892	0.000663233	5.14e-07
Y34F4.4	1.746433011	8.478518543	2.39e-05	3.6e-08
Y37D8A.19	2.116085721	12.93695177	0.000634081	4.95e-07
Y37H2A.14	2.476519719	14.53264589	7.26e-09	6.44e-11
Y38E10A.14	-2.333356982	10.5398555	1.58e-08	1.22e-10
Y38E10A.22	-0.899204855	9.703096904	0.006655582	3.34e-06
Y38F1A.1	0.735023095	14.00409489	0.02334812	9.05e-06
Y38F1A.7	-0.766099878	13.20408989	0.035730702	1.28e-05
Y38F2AR.10	0.850012586	10.36782613	0.022829839	8.9e-06
Y39B6A.1	2.193944258	16.40845318	5.52e-06	1.1e-08
Y39B6A.10	1.899679312	10.42891473	9.46e-05	1.08e-07
Y39B6A.27	1.100654342	9.422200287	0.001488516	9.93e-07
Y39B6A.41	-0.771388703	8.536003488	0.036030168	1.29e-05
Y39G10AR.11	-0.663988818	8.795329703	0.01416751	6.05e-06
Y39G10AR.16	0.862330863	13.22975827	0.00354832	2.01e-06
Y39G8B.7	1.610080516	10.24100282	0.001400185	9.41e-07
Y39H10A.1	1.207122492	8.400994961	0.007990064	3.86e-06
Y39H10B.2	0.86294489	13.02394164	0.020772336	8.27e-06
Y40H7A.10	1.419057859	14.11880907	0.002000576	1.26e-06
Y40H7A.4	-0.766675614	9.538358316	0.017099582	7.05e-06
Y41C4A.32	1.492716127	14.72684054	0.017770059	7.25e-06
Y41C4A.6	-0.720200902	11.71949564	0.040074054	1.41e-05
Y41E3.6	-1.187600531	9.776115344	0.003253273	1.87e-06
Y41G9A.10	1.02689037	11.35421713	0.02912733	1.09e-05
Y42H9B.3	0.606222416	12.37180963	0.031797155	1.17e-05
Y43C5B.3	0.643925975	11.65820242	0.049105254	1.66e-05
Y43F4A.3	2.013174154	9.955233796	0.000174331	1.76e-07
Y43F8A.2	0.783018877	13.53491479	0.002813547	1.67e-06
Y43F8B.9	1.289520633	11.03131079	0.003275104	1.88e-06
Y43F8C.9	0.66419214	10.97715022	0.04868866	1.65e-05
Y45F10C.1	0.83201213	9.231342225	0.04035229	1.42e-05
Y45F10C.4	1.101812015	13.75384073	0.024332656	9.38e-06
Y45F10D.2	-1.067832935	8.211146704	0.024673771	9.48e-06
Y45G12B.3	-0.960738917	9.901287518	0.000881595	6.44e-07
Y46G5A.34	0.897195013	11.1900567	0.009882375	4.58e-06
Y47D3A.13	0.759105233	12.15964515	0.008504677	4.05e-06
Y47D3A.31	1.125668435	11.19996363	0.041453274	1.45e-05
Y47G6A.14	0.61012056	12.48832932	0.046961187	1.6e-05
Y47G6A.3	0.795088044	12.12244097	0.003865659	2.15e-06
Y48E1B.8	-8.039493319	10.73160377	3.63e-15	3.63e-15
Y48G1A.2	0.670712375	8.354089598	0.011016019	4.96e-06
Y48G1C.5	1.075092915	9.181574445	0.002444765	1.48e-06
Y49E10.18	1.081359915	15.21157881	0.000113984	1.26e-07
Y49F6B.12	-1.007861844	7.059040416	0.001277841	8.76e-07
Y49F6B.8	0.980587291	11.1900012	0.009677061	4.51e-06
Y49F6C.8	1.642098302	8.948691437	0.000406621	3.5e-07
Y49G5A.1	-2.310102606	12.36820494	1.6e-06	4e-09
Y51A2B.4	0.730481811	9.627658086	0.000706618	5.4e-07
Y51A2B.5	1.103221327	8.687212291	0.009047081	4.26e-06
Y51A2B.6	1.007931348	7.561928385	0.023239011	9.02e-06
Y51A2D.13	1.227794995	13.55037733	0.000118845	1.31e-07
Y51B9A.6	-2.488838008	7.679502907	1.32e-05	2.18e-08
Y51F10.2	1.055911104	10.91401665	0.000621192	4.87e-07
Y51H4A.13	0.910992628	13.83712545	0.003800149	2.12e-06
Y51H7C.9	0.904072624	11.06410615	0.000853105	6.29e-07
Y53C12A.11	0.692464727	8.235744048	0.013514815	5.84e-06
Y53C12B.7	1.513863028	10.42393529	0.000304205	2.78e-07
Y53F4B.25	-0.716973142	10.49236382	0.006106655	3.12e-06
Y53F4B.36	0.909231105	9.396520255	0.033000671	1.2e-05
Y54G2A.10	-0.903497932	13.57465364	0.000606758	4.78e-07
Y54G2A.36	1.816753946	13.51240505	6.62e-06	1.26e-08
Y54G2A.37	1.029349088	12.60822796	0.000177653	1.79e-07
Y54G2A.41	1.465895639	11.73833029	0.000181263	1.81e-07
Y54G2A.48	1.314359991	8.671956391	0.003906792	2.17e-06
Y54G2A.49	0.755612164	11.88003142	0.015538008	6.53e-06
Y56A3A.33	1.321656507	9.861975853	0.000251763	2.41e-07
Y57A10A.5	0.727098121	10.50029578	0.043843592	1.52e-05
Y57E12B.4	0.971196087	7.508128058	0.014018929	6e-06
Y57G11B.5	1.746083572	11.85789774	7.86e-05	9.38e-08
Y57G11C.23	0.993139193	10.01017051	0.007978678	3.86e-06
Y57G11C.5	0.945943002	9.629049783	0.036145206	1.29e-05
Y57G7A.6	0.888876121	12.1100944	0.001982946	1.25e-06
Y59C2A.3	0.78363601	13.56886558	0.036878158	1.31e-05
Y59H11AM.4	0.994865087	9.852950518	0.000479278	3.98e-07
Y5H2A.1	-1.560050145	7.156669034	0.017486255	7.17e-06
Y61A9LA.4	0.814670933	8.575234001	0.022383959	8.77e-06
Y62H9A.3	1.822806834	11.29410043	0.000146573	1.54e-07
Y62H9A.4	2.145884871	11.64954292	3.22e-05	4.57e-08
Y62H9A.5	1.976867841	13.43113658	5.89e-05	7.4e-08
Y65B4BR.1	4.512473119	10.12035891	3.64e-08	2.33e-10
Y66A7A.4	1.01288339	9.489225569	0.000658431	5.11e-07
Y66C5A.1	0.648482849	10.34883203	0.010883539	4.91e-06
Y66D12A.11	0.718035257	12.59815461	0.021469289	8.48e-06
Y66D12A.3	0.748715163	11.93921075	0.031733598	1.16e-05
Y69A2AR.12	0.983758893	8.868979561	0.000159668	1.65e-07
Y69A2AR.25	1.533586357	9.033672492	6.03e-06	1.17e-08
Y69E1A.2	0.892816071	14.67340734	0.010575592	4.82e-06
Y71G12B.18	2.512160192	7.572233964	0.000104706	1.17e-07
Y71G12B.22	1.175664353	10.87246091	0.006748025	3.37e-06
Y71G12B.23	-0.781328257	11.19281368	0.021386927	8.46e-06
Y71G12B.32	1.150076276	8.518489783	0.002776742	1.65e-06
Y71H2AM.25	0.789193684	8.42915393	0.044032275	1.52e-05
Y73B3A.11	1.588987797	9.586091485	8.03e-06	1.47e-08
Y73B6A.3	-1.768750735	11.49347786	0.000225506	2.19e-07
Y73C8C.4	2.542301841	7.312891598	2.63e-07	9.93e-10
Y73F4A.1	-2.374311613	11.82084753	1.23e-06	3.31e-09
Y75B12B.11	-1.091812624	8.645857867	0.000123082	1.35e-07
Y75B8A.28	1.244067461	10.47770772	0.007460998	3.65e-06
Y7A5A.3	0.794528706	6.492859029	0.024738469	9.5e-06
Y87G2A.20	0.922599292	10.31177513	0.037324187	1.33e-05
Y97E10AR.4	0.569352387	12.47339471	0.017807375	7.26e-06
Y9C2UA.1	-0.843996275	10.80809963	0.002987891	1.75e-06
ZC155.4	0.665806115	12.55391924	0.032304311	1.18e-05
ZC190.10	0.774871656	6.880737991	0.030399384	1.13e-05
ZC266.1	1.015204003	8.449014599	0.00051807	4.22e-07
ZC317.6	0.941876931	11.35206571	0.003971813	2.2e-06
ZC376.8	0.681213399	12.57396906	0.021272975	8.43e-06
ZC434.8	0.783062661	16.50466374	0.000631842	4.94e-07
ZC477.2	0.833409157	9.58543399	0.002486542	1.5e-06
ZC477.7	0.953182353	13.65173893	0.000721815	5.5e-07
zig-2	-0.910306516	10.79563942	0.000412097	3.53e-07
zig-3	-0.989589805	9.076895546	0.000298074	2.74e-07
zig-4	-0.762720262	10.23819958	0.008277489	3.97e-06
zim-2	0.915862148	11.74126936	0.000293497	2.71e-07
zip-5	1.03861331	11.84774858	0.00013881	1.48e-07
ZK1010.4	-0.906323161	9.989320798	0.043572517	1.51e-05
ZK1037.6	1.917991396	10.91355398	3.8e-06	8.12e-09
ZK105.13	2.433433476	8.81262284	1.96e-06	4.72e-09
ZK1128.3	0.774279141	11.0891652	0.009749413	4.53e-06
ZK1193.2	1.267767783	13.48474367	0.002320968	1.42e-06
ZK1225.4	0.866101666	10.77168312	0.005043884	2.69e-06
ZK1225.5	1.586761512	8.836381615	0.000139012	1.48e-07
ZK1240.6	0.929967882	6.117072304	0.003150474	1.83e-06
ZK1248.20	0.865223189	9.863340291	0.022361961	8.77e-06
ZK1290.10	0.94333093	10.43476213	0.022159277	8.72e-06
ZK1320.2	1.026405939	16.55966843	0.041861198	1.46e-05
ZK1320.3	0.778975937	14.44713277	0.013822296	5.94e-06
ZK154.1	-0.758974383	13.50115549	0.009047556	4.26e-06
ZK177.9	1.439901822	6.599633606	1.2e-05	2.03e-08
ZK185.3	-0.843534131	12.65235751	0.00117368	8.16e-07
ZK218.1	4.707444355	8.61479521	1.29e-09	1.75e-11
ZK218.11	6.173157623	7.799853004	3.9e-09	3.96e-11
ZK218.3	5.946061521	7.779190368	2.12e-09	2.59e-11
ZK218.5	8.663183238	9.054828247	7.52e-05	9.02e-08
ZK218.7	7.309585502	8.850858479	4.67e-07	1.56e-09
ZK353.4	0.652989147	10.91250409	0.048870079	1.65e-05
ZK381.8	1.462051446	8.755186045	0.007338564	3.6e-06
ZK488.6	0.767359127	6.089488931	0.001113702	7.82e-07
ZK6.6	-1.051083358	8.150459399	0.000327858	2.94e-07
ZK6.8	0.73008596	9.834972723	0.03507664	1.26e-05
ZK616.65	0.665402587	12.6513491	0.043869803	1.52e-05
ZK673.1	1.827114241	13.7042749	4.59e-06	9.52e-09
ZK742.3	-1.104707679	13.28141171	1.61e-05	2.57e-08
ZK795.2	0.680858924	10.2775114	0.042732002	1.48e-05
ZK813.1	2.203271683	11.98234525	1.66e-05	2.63e-08
ZK813.2	2.871548293	8.673952067	3.57e-06	7.73e-09
ZK813.3	2.378271576	12.28898296	2.64e-07	9.93e-10
ZK822.5	-1.115818464	13.37411073	8.16e-05	9.68e-08
ZK829.9	0.976388258	6.948702077	0.000677612	5.22e-07
ZK84.5	0.870349392	10.78134514	0.03497413	1.26e-05
ZK856.18	0.954153462	10.02845587	0.000659113	5.11e-07
ZK892.3	1.140765804	11.26736018	0.027171044	1.03e-05
ZK892.6	0.646072875	6.148018948	0.03768817	1.34e-05
ZK896.5	0.996577818	13.33627825	0.003047587	1.78e-06
ZK938.1	1.055873852	13.53238859	0.005199878	2.76e-06
ZK945.4	0.83628779	9.120013992	0.000554507	4.45e-07
ztf-16	-1.038714723	10.7317831	0.001125617	7.9e-07
ztf-25	1.568460788	6.919591999	0.025178695	9.63e-06
