# Supplementary material for: Mediator subunit MDT-15 promotes expression of propionic acid breakdown genes to prevent embryonic lethality in Caenorhabditis elegans
Source: G3 (Bethesda). 2023 Apr 19;13(6):jkad087. doi: 10.1093/g3journal/jkad087 (PMC10234398; doi:10.1093/g3journal/jkad087)
Supplement: jkad087_Supplementary_Data [file jkad087_supplementary_data.zip › Supplemental_Table_S3_G3-2022-403999.csv]

	logFC	AveExpr	P.Value	adj.P.Val
aagr-1	0.44955805267291	9.22343223141226	0.0152745920863203	0.254917682250646
aak-1	0.267369033256945	7.16964533754999	0.0482851927795465	0.393377928354768
aakg-1	-0.206451105615272	11.0478813285122	0.0435550238429616	0.381274989767624
aap-1	0.300122028439053	8.58286918312691	0.00214400828357938	0.101527829739437
aass-1	0.192962475296634	10.4360974511695	0.0200742632130093	0.285617429141443
abcf-2	-0.291498537044665	6.56942746321506	0.0323006090443031	0.343271687959828
abf-3	-0.423289770387902	7.48762853821276	0.0105137133235571	0.215113273026808
abf-6	-0.350767567232939	14.2719863910829	0.0269560914366305	0.322707694540023
abhd-3.1	-0.237175498180079	9.2394431481535	0.028606214937877	0.328124361145527
abhd-3.2	-0.668766189194994	9.72603034098177	0.00609365716927508	0.162794719007281
abt-2	0.281121508116949	8.96900863255437	0.0235309083554734	0.30620551843719
abt-4	-0.405294704489691	6.97533475059918	0.00583031831652388	0.160320829183476
abts-4	0.198316536901896	10.6871772932855	0.0321060141818381	0.342875403037464
abu-11	-0.378260948670894	8.07959463679873	0.0175653921069224	0.271730405315159
abu-15	-0.418940922342059	9.46720033744039	0.0068524478943582	0.173095222464349
abu-8	-0.353243927814994	9.36469995922465	0.0430978760628391	0.379709972652423
acaa-2	-0.573824599045691	9.12221202480012	0.00408758824911481	0.134956974198211
acbp-3	-0.406776101475831	10.2841618891788	0.00718190170007415	0.176233238276268
acc-4	-0.906359358293095	8.61551713559874	0.00289163655535029	0.115727511094834
acd-1	-0.267486136284602	6.5143558559096	0.0262106287561177	0.32024330679405
acdh-1	-0.751368875105817	6.57405164459269	0.00962492281015733	0.205517803908599
acdh-10	-0.562346993180799	10.1481278924831	0.00992633093360226	0.208309219926971
acdh-11	-0.409378462955118	8.49907255744159	0.00891641027152379	0.197422583488207
acdh-13	-0.386457415345915	7.78821129709932	0.0348174653524978	0.352468235855282
acdh-2	-0.983114452865807	9.37827084873165	0.00086548925589428	0.0666771772589123
acdh-9	-0.634721329992071	8.88995495019236	0.00035675033644931	0.0449602366952351
acer-1	-0.323995137635629	11.0426313659354	0.0202829129452626	0.286415615080641
acl-1	-0.307793607894785	10.6485553800353	0.0221473338781654	0.298873747177697
acl-12	-0.603314864950033	8.13931323643365	0.0053574008233108	0.153373787273771
acl-14	0.66913401839661	10.244155974941	0.00125495203391732	0.0782021281992655
acl-4	0.492849455094754	9.43874645075849	0.0033828568604574	0.12398154812072
acl-6	-0.24979394663476	8.13561103587789	0.0492141128672695	0.395616982374878
acl-7	-0.386103732680993	8.42461993959243	0.0153466518686902	0.255106458912585
acly-1	1.26963851532833	11.0765731661403	7.45968099356854e-06	0.00856198517093302
acly-2	0.522581770063755	9.667650266439	0.00169808557425723	0.0922672400949822
aco-1	-0.343090762781049	10.8042355117932	0.0276327069892215	0.324305545220141
acox-1.1	-0.611362269938218	7.45806488679881	0.0146026885435757	0.251950702854894
acox-1.2	-1.74201901959302	8.07539522179939	0.00015571978485513	0.028210828835983
acox-1.3	-1.29207975541452	8.54829827084907	0.00042947009926501	0.0463208471249132
acox-1.4	-1.33400522253874	9.30308143027947	0.00102193802074856	0.0726923949789524
acox-1.6	-0.572193634066015	8.41106825515695	0.0251705356134803	0.315161744244597
acox-3	-1.31622788912113	7.76349366558888	3.34541254761544e-05	0.0147179744138453
acp-4	-0.407342548233142	12.1940025603905	0.00504800701472511	0.149308972786302
acp-5	-0.381742642187	7.91847897554766	0.00739862729583398	0.178068486422409
acp-7	-0.246810080686332	7.90338316295074	0.0178322430831909	0.272112717863479
acr-11	-0.34589992992134	7.42009582152723	0.0458698378679753	0.387495690462834
acr-2	0.534302627168462	7.74411022050135	0.0177439074005963	0.272112717863479
acs-1	0.573774593279989	8.7670244266957	0.00385491533636628	0.130793933448961
acs-13	-0.296152773525772	10.6841513573022	0.0374917429999828	0.36223120985133
acs-2	-0.792738940741352	8.36899190905194	0.0254161943144928	0.316623879547538
acs-22	-0.617517246932426	8.9403940765659	0.00239872663759912	0.108100628921502
acs-4	0.518889631668145	11.873708544731	0.00032010628286197	0.0432138610927881
acs-7	-0.754156762380084	8.45853011081634	0.0005900119596251	0.0551684973054299
acs-9	-0.238391873095879	11.3194037731771	0.0415216014686829	0.373176578861274
act-3	0.29545371594691	15.1012515279811	0.0456894315375126	0.38723507721622
acy-3	-0.434533921914492	9.85149480019188	0.0202151824614948	0.286184289438097
add-1	-0.255325027536343	7.56275804721439	0.0496369661436596	0.396782128292054
add-2	0.836801610021	7.99134362615048	0.0285913850331483	0.328124361145527
ads-1	-0.319390793156014	9.52453376531026	0.0106594090132982	0.216635438746163
aex-6	-0.220830520502646	13.1407881163885	0.0326357201251665	0.345723944258788
afmd-2	-0.192982979690895	8.79881829148559	0.0489277955982284	0.394501617568609
agef-1	0.287816354013748	10.3982010527373	0.019683303079709	0.284029940955428
ahcy-1	-0.693867774464521	14.7962533750882	0.0160372024113311	0.260242607919074
aip-1	1.11558864517007	8.18927299756778	0.00423574592515881	0.136610170039649
aldo-2	-0.264270936139792	11.2419346980103	0.0291362438049094	0.330641957786608
alfa-1	0.287783249451687	8.81924566238694	0.0459282198968498	0.3876868719233
alg-1	0.429485366696301	9.19466001028837	0.018725988082099	0.278084621559815
alh-1	-0.582340211004502	10.7628768748253	0.00214092415067109	0.101527829739437
alh-4	-0.288054975194488	9.71174773542305	0.0210004959839211	0.29125628072437
alh-5	-1.08103580890339	9.19662530838007	5.91459770655536e-05	0.0180465271338569
alh-8	-0.571612582618759	12.1677925920576	0.0009531652657638	0.0703915584324739
alh-9	-0.285022038937588	10.8213891470942	0.0472935944833909	0.390705288275065
allo-1	0.820760274562635	10.0994918432771	0.00031173461539129	0.043028654739933
ama-1	-0.218496889176592	10.767439419648	0.0149687338543488	0.253399156685196
aman-2	0.38248258918234	9.19997747478528	0.00917393005125726	0.20049689651693
amt-1	1.15455961509719	6.77399039155958	0.00068433873214068	0.0601565077589597
amt-3	-0.276624265432115	10.8403733285602	0.0303448666478	0.336983355292679
amt-4	-0.603283603602196	9.84581733218053	0.00274365585506725	0.113207536696004
ant-1.4	-0.31178910722291	10.8925327250844	0.0270827109536928	0.322961466780718
apc-2	-0.228056462766898	6.94217011428308	0.025240989845895	0.315873347834031
apg-1	0.239223978589409	8.58674434352385	0.0230105753221835	0.303074708750502
apy-1	-0.436095633770685	10.9046577299413	0.00150905981874227	0.0874440613628621
aqp-3	-0.390497223451149	9.62153227246858	0.00971921892597335	0.206013681603653
aqp-4	-0.326640853095939	8.5228916697385	0.0304801797042338	0.33718942593818
aqp-8	-0.607412785929153	8.65749440289265	0.00348075964698131	0.12494862963313
ard-1	-0.25810366407775	10.4965262000728	0.022614027323469	0.301204296153891
arf-1.1	1.80890910345534	8.12126679984799	0.00012792708600746	0.0264133461775946
arf-3	0.231892305397341	13.0353983266584	0.0165404970850978	0.263535887617155
argk-1	-3.85196553573298	8.8813920000213	2.01529589367155e-09	4.67326964783495e-05
ari-1.3	0.362438303781498	8.84336202761834	0.0177590678860447	0.272112717863479
arle-14	-0.195591356474392	8.90766665624406	0.0426578495211819	0.377695561335324
arrd-11	-0.306585067061491	9.05860618208627	0.00753732707044922	0.180561030409759
arrd-15	-0.297425927943563	7.75930568036057	0.0225147005287516	0.301052917862185
arrd-22	0.447895792035614	8.20643349212466	0.0295689768197223	0.332690443218117
arrd-3	0.538946170664508	6.85421862818135	0.027102635489037	0.322961466780718
art-1	0.397266702973133	12.1609763224595	0.00831841541271666	0.190608433799888
arx-6	-0.229458492954006	9.1423566674371	0.0135319383727217	0.242873157062728
asah-2	0.351983482850358	8.60380099957041	0.0151321039477117	0.254917682250646
asg-1	-0.298633234183436	11.0882449267079	0.0330496902762617	0.34615504170641
asg-2	-0.411923029300865	11.4633860895093	0.00512290295151582	0.149993682503409
ash-2	-0.256217131670158	10.9977344522396	0.0150853536843529	0.254410375699243
asm-2	0.591473221292204	7.8075341319127	0.00781184892014996	0.183892694195355
asm-3	-0.542127517331216	12.9871712951151	0.00249797920279286	0.110305313852776
asns-2	-0.85721051107296	7.99202762307251	0.00014651437072173	0.0280458487871132
asp-12	1.35451319387737	8.30950858850248	4.09526080612544e-06	0.00647072673607693
asp-13	-0.430880575532684	11.7260670171247	0.00313995235484014	0.120152401248165
asp-17	-0.374944747217175	8.41305329898212	0.0293636477227445	0.331991041951596
asp-2	0.310062696559712	11.5912294454826	0.00192151222018843	0.0961291510112666
asp-3	0.459030471061293	13.7674363124047	0.00488587731232436	0.145941571878054
asp-5	0.54899907470987	13.812662598521	0.00366778862652085	0.12847787078609
asp-6	0.784403313343875	13.3857208787917	9.8242937172326e-06	0.00857608701863462
asp-8	0.484195712147513	9.14624681903703	0.00204818208872866	0.0997800303687584
atad-3	-0.343988372555004	9.7546118705962	0.0475616474819957	0.392252953888695
atg-18	0.333164477804488	8.83308118995225	0.0273697585212718	0.323708974775076
atg-5	-0.297242355814841	8.35613265367549	0.0267523112252939	0.32176314574862
atic-1	-0.803845694947891	8.51549820126716	0.00207679837095376	0.100540453912415
atl-1	-0.584121718358652	7.12782606914108	0.0135432014592075	0.242887315264936
atln-2	0.251313723984191	8.71782245293558	0.0309032948695131	0.33829989381752
atn-1	0.428017126193759	11.0029861042616	0.00097418171035759	0.071488290131273
atp-4	-0.341564148010526	14.0541860170492	0.0118357314492857	0.226787269656073
atz-1	0.302578403564593	7.33507916740104	0.0489470635311372	0.394519797088474
B0001.5	0.223083828881502	8.7888395213485	0.0472857319526777	0.390705288275065
B0041.1	-0.467970533089448	13.8239805181958	0.00730656704233704	0.177391650355694
B0207.10	-0.251167178915602	6.6276566119886	0.0464708885505866	0.389170615601139
B0207.9	0.258763880370009	8.48163361378656	0.0486118640374732	0.393506281097538
B0228.7	-0.551161288709329	8.93384994621029	0.00220350949395573	0.103226629606746
B0238.1	-0.462472632053729	7.17352798086718	0.0167183270923659	0.264942775946773
B0244.4	0.191339486946966	6.22530003829574	0.0449093414688143	0.384532295845495
B0250.5	-0.450197890079341	9.9717019114834	0.00045329179758222	0.0473808427036373
B0252.1	-0.464945426878291	7.25262556794673	0.0399502193149051	0.37010672747552
B0252.3	-0.416944067087345	9.92137703280981	0.00316799650011475	0.120195636961764
B0272.3	-0.635816906027892	8.29907417855006	3.866089770514e-05	0.0147179744138453
B0272.4	-0.737253730694559	7.0761774041867	0.0028175092942033	0.114824645032127
B0273.1	-0.307727562603953	6.39075987901538	0.0261093963113971	0.32024330679405
B0286.1	-0.539122568348392	11.8276782193745	0.00186079293783212	0.0948473860550021
B0302.5	-0.225219769670304	8.1204104655872	0.0234499405726685	0.30583839816626
B0303.3	-0.508544833704101	11.9582116095987	0.0112254336525236	0.221400623473829
B0303.4	0.200737745451664	11.5137125326816	0.0405222688132131	0.370275109330993
B0334.5	0.236362267274183	12.4917937633433	0.0371444663275205	0.36189184282325
B0348.2	1.7824005284641	7.81312237706255	0.00036907733524428	0.045014167017484
B0393.7	0.523810297583646	7.77179913456936	0.00078213203360324	0.0638180716839847
B0403.3	0.272717652789138	6.55148309704689	0.0430766023872692	0.379698975781096
B0432.9	-0.455720225547577	7.20111832062212	0.0369257805992542	0.360991537232759
B0454.5	-0.180601880675669	10.1151834890302	0.0405367775697424	0.370275109330993
B0496.6	0.256985827478825	8.55527110506877	0.0305483195894886	0.337347673022304
B0507.2	0.213939954869666	7.80880153188564	0.045986446689831	0.387774440832906
B0507.5	0.662516015684623	6.79138781480405	0.0165453491619857	0.263535887617155
B0511.12	0.247687213680403	8.00541104490928	0.032319198055164	0.34331190274906
B0511.13	0.318710111471094	7.35000128523324	0.0368184122677453	0.36053618650558
B0513.4	-0.338804987571526	6.47160114537861	0.0160366617984934	0.260242607919074
B0524.3	0.202504027175806	6.09303997102478	0.0440141480311371	0.382693692798664
B0554.5	0.664428868379466	9.19314349383549	0.0429464289232343	0.378951575456956
B0564.7	0.233163718062792	8.49016251978219	0.0262216123965011	0.32024330679405
bas-1	-0.351657045802584	9.33151317636279	0.0311153316764764	0.339544399891781
bath-2	-0.24658557471593	6.93219596966833	0.0468267855050593	0.389618345560395
bath-25	0.198049994478993	6.10582272598572	0.0260923608650915	0.32024330679405
bath-3	-0.401195260218653	8.14064024472549	0.00341233718629863	0.124219161661167
bath-41	-0.346799278457562	10.1293783519336	0.0400593565265014	0.37010672747552
bath-46	0.449334401309592	7.72451166667164	0.00602513134919658	0.161970597782966
bca-1	-0.322315980438202	9.5642502327506	0.00704940409529161	0.174421213948372
bckd-1A	-0.292512992979301	10.8871694117853	0.023315994434009	0.304777111009151
bed-3	0.381101365079772	7.61928364793183	0.00364453005711266	0.128439221116087
best-24	-0.501830648127907	8.47039190601784	0.00439407588416442	0.139199761855039
best-6	-0.616011908952336	8.31100727256847	0.00085002786295931	0.0663680003843891
bigr-1	-1.10330708650686	7.6010531050717	0.00063772525346853	0.0577355487215604
bpl-1	-0.202650643199531	8.29425118451374	0.0266670291403515	0.321525151627318
bre-1	0.792891630532023	9.94171206691615	0.00444029301772676	0.140089734405532
brp-1	-0.247214684761696	6.51846863870744	0.0284893378200053	0.327698043009972
btb-10	-0.297489937768207	11.4143882126916	0.0275016630992597	0.324252569474695
btbd-10	0.266385455676575	10.4597412350243	0.0208784355614363	0.290955554227252
bub-3	-0.209382639576499	9.1610286191695	0.0167540095246423	0.265020918081964
C01A2.4	0.343193127300553	8.07668737806939	0.0152705272007351	0.254917682250646
C01B10.6	0.470978074311011	10.706755197197	0.00061690751190413	0.0566083201748073
C01C4.2	-0.46324412551385	9.09606147203795	0.048133380813246	0.393377928354768
C01G10.9	-0.229381266667407	8.14818533333242	0.0492962844396498	0.395809332608953
C01G6.2	0.356506406092985	6.17746972483593	0.0181950092686808	0.275227703803939
C01G6.4	0.209629290451824	9.52919242709959	0.0334735678678623	0.346835820057131
C02B8.6	0.346813725319203	7.68542258868387	0.00772024694514579	0.183640554586687
C02E7.6	-1.05245031557771	12.7905148228695	0.00757641845835887	0.181310183313606
C02E7.7	-1.06473232630209	12.1193417027172	0.00620763764138314	0.1639509217153
C02F12.9	-0.421569631980205	10.5716138857744	0.0147069250098282	0.25214278717284
C02G6.2	0.352838276035081	7.46067502571204	0.0200272050441251	0.285617429141443
C03A3.2	-0.313410402867338	9.36233460488509	0.00902235242857405	0.198688822854894
C03B1.10	0.545512661587095	14.2277985048361	0.0377073389804072	0.363271908440658
C03B1.4	0.790723387287382	7.2119644531824	0.0024447432182261	0.108812189035403
C03H5.6	0.247197204731757	6.28355390653906	0.01783383896616	0.272112717863479
C04A11.2	0.202247012822147	6.27310550350914	0.0447633893704259	0.384417778814483
C04B4.5	-0.443382593249358	9.03058618879009	0.00345340614119442	0.124736814654451
C04F12.1	0.353744766486751	7.05112520907103	0.0486730593752741	0.393652336520033
C04F5.8	-0.368263420842465	9.22564303667914	0.0188763597614255	0.27859815863643
C05C10.3	-1.46110343701602	9.93262793090423	0.00036619903654507	0.045014167017484
C05C8.7	-0.487427433899668	10.2703431773757	0.0117350141426381	0.226392049046286
C05C8.8	-0.771289667313205	8.28017873151058	0.00914048810401734	0.199961111928357
C05D11.5	-0.621204769261074	8.09370893899834	0.00631088822436425	0.164986682113622
C05D12.2	0.229625927545803	6.33728434731252	0.0374902645969124	0.36223120985133
C05D12.4	0.475908078254279	6.57712055931748	0.0146875722352957	0.25214278717284
C05D2.8	-0.471493453650407	9.92097989238826	0.022595714424043	0.301204296153891
C05D9.9	0.674411800693621	10.1371059260903	0.00109211317256307	0.0745235562988795
C05E11.6	-0.526253861564188	13.1323622165859	0.00315034494721043	0.120195636961764
C06A1.3	0.72089753745948	8.69207316349979	0.0108183772894887	0.21871020256319
C06A5.8	-0.613739333062894	10.0587486636274	0.00114550084427652	0.0762429620093097
C06A6.4	0.415770067638758	8.93303130618481	0.00387302955461327	0.130793933448961
C06C6.8	-0.245066298266708	11.1388100885021	0.0274307117804494	0.323875140263158
C06E1.9	-0.190622060226223	8.41733513127812	0.0379850356842198	0.363981401851807
C06E4.3	-0.177611338221439	6.25877849036793	0.0278291500114373	0.324471229894981
C06G3.3	-0.448123552177835	6.98245599436215	0.0303407456020885	0.336983355292679
C07B5.4	0.444890230885441	7.94207902967467	0.0266863853183493	0.321525151627318
C07E3.9	0.255491527960687	8.43751221356006	0.0327063361278692	0.345840049461541
C07G1.6	0.366426164225989	7.28694130414461	0.041801191750976	0.374251889926432
C07G1.7	0.336441910581258	6.30405286309859	0.0253147112317271	0.316261628320308
C08B11.9	-0.237776574410894	8.23262347378244	0.0469403536880186	0.389907905395544
C08B6.2	-0.231354969670055	6.35353228203614	0.0227418512828391	0.302212486760892
C08B6.4	0.525927898019421	7.44030409863768	0.00237827731941091	0.107714595234023
C08E8.4	1.04594678626734	7.52350645608852	0.0248311059709155	0.31327993273099
C08F11.13	1.08798087481341	10.1915662314814	0.00288874837378892	0.115727511094834
C08H9.1	0.389982947257117	6.61904382048486	0.0109924302218481	0.220486412856076
C09B8.3	0.203097027722086	6.49406222111505	0.0476783742323684	0.392479169355482
C09B8.8	-0.319112916956785	6.42166657876277	0.0469792870617599	0.389907905395544
C09G9.5	-0.252162242869955	8.98300977798868	0.0490713839845101	0.395292724314031
C10C6.7	-0.24969137806204	11.6183319282141	0.0210947645093961	0.291860254661654
C10F3.7	0.362555152634554	7.44301884901168	0.0386872610729508	0.365723154105445
C10H11.7	-0.293011018364597	13.4106802454579	0.00812007763743668	0.187544080035654
C11D2.4	-0.429464523917371	8.83279512492056	0.00490898184178602	0.146316683713594
C11H1.2	-0.312828128320223	8.34146204368687	0.0119066308589088	0.226871703358452
C11H1.5	-0.467621452516347	8.32809267472469	0.0121001307406603	0.228493429759912
C12D5.4	0.3625198302169	6.9035557164185	0.0446716643020626	0.384279016473112
C12D5.5	-0.318111665460957	7.37315905331095	0.0280936863096184	0.325244379347848
C13F10.6	-0.336353105975627	9.98895994176584	0.0200891394908992	0.285617429141443
C14A4.9	0.493835481825169	10.5602238031364	0.0379397284956376	0.3638479586788
C14B9.10	-0.315182240143429	12.614014300038	0.0179810254499066	0.273238531558246
C14B9.2	0.393375510513578	10.5012355170731	0.0232701630533028	0.304693286867893
C14B9.3	0.432858110451296	7.45323545719004	0.0240869322586029	0.309112922312096
C14C10.5	0.302047563521585	10.5514028093515	0.00774423746055111	0.18376906126366
C14C11.1	0.372073476496852	10.2561532528615	0.00351569633212349	0.125607692654745
C14C11.7	0.249037364377238	9.25188766379375	0.0105997490671478	0.216180810130247
C14C6.2	1.01227980065014	10.5590349536154	4.1856441002697e-06	0.00647072673607693
C14C6.5	1.5683324607458	10.4694163095826	1.1524882577347e-05	0.00857608701863462
C14F11.4	0.432624755673168	7.51784155737064	0.0127347776669984	0.233444078513855
C15C6.1	0.426358952214296	9.69405659365515	0.0232400362941957	0.30447073538198
C15F1.8	0.558822341601675	6.80853154908117	0.00856272361512482	0.193152721703433
C16A11.3	0.349124674224823	7.60373670381809	0.0077989498565282	0.183892694195355
C16B8.3	0.779816440996186	11.9135347504067	9.85106921416599e-05	0.0228436444007295
C16C10.8	-0.607239934234115	9.51336869875052	0.0082422421207559	0.189612452914889
C16C10.9	-0.238216265550256	8.12059110518942	0.0480278802912803	0.393296989701428
C16C2.4	0.301753783580623	9.56706735656068	0.03020125394865	0.336319949415466
C16D2.1	0.393641653325899	9.54202066362937	0.0254664412417282	0.316814005340363
C17B7.10	-0.217589380578054	7.06396380746443	0.0391694735251066	0.367287068974402
C17C3.1	-0.442740866641227	8.4854732953705	0.00375578154464703	0.13044408347626
C17D12.7	0.35768634283428	6.47643145253573	0.0399576126163454	0.37010672747552
C17E7.12	-0.488763630516156	8.78212281932746	0.0125175362129288	0.232029694038054
C17H12.6	0.995240008503676	8.36149966769893	0.0027930227501206	0.114430043379058
C17H12.8	1.55983932694338	11.5360490062065	1.59979831176234e-07	0.00074195446102914
C18A11.1	0.628508024827118	7.32619365365071	0.013602926048172	0.243254689581244
C18A3.3	-0.35120135918366	12.7605148936485	0.00313274350000709	0.120074692597792
C18B2.4	0.469989780601375	9.71465212104908	0.0129728265892443	0.235388791688564
C18D11.3	-0.24993428625017	7.50019013391735	0.0359366903629001	0.35734816158889
C18E9.5	0.396793700501357	8.40505545622813	0.00622030253402125	0.163967627106899
C18E9.9	-0.570492361387877	13.5793226760273	0.00729669469665973	0.177391650355694
C18F10.9	0.447692421891712	6.65885925575048	0.027932060793022	0.324669953749066
C18G1.8	0.37836633416278	7.0231774972874	0.0316384024276205	0.341265427936649
C23H4.7	0.222126337708023	7.37747684201166	0.0330013343398125	0.34615504170641
C23H5.8	-2.53601033007188	9.84402849209668	1.25007613051016e-07	0.00072470038476
C24A11.1	-0.283430890915706	7.85907088051984	0.0355863829038786	0.355848483466167
C24B9.3	-0.69073959032143	10.3983175735162	0.00015359967208432	0.0280458487871132
C24D10.4	-0.344087099489719	8.94882927352042	0.0165429849567701	0.263535887617155
C25E10.4	-0.474872285331865	8.3062232975236	0.00356091277577355	0.126259948558735
C25H3.10	-1.35705289445376	7.20150970487221	0.00063987390665578	0.0577355487215604
C26B2.7	-0.212192641116019	10.1693705610234	0.029513893256214	0.332690443218117
C26B9.5	0.233210959556069	9.39460611966152	0.0353651971133199	0.354400845229376
C26F1.1	-0.286689592240361	10.0248761241081	0.0306369618030397	0.337347673022304
C26F1.3	-0.33783610797655	8.70471555324094	0.00799213787985779	0.186073981220906
C27B7.7	-0.562450547225806	10.842757552524	0.00200191565656046	0.0983525893219926
C27H5.4	-0.583865447985983	7.69250258662875	0.00081517530496506	0.0654086510271105
C28A5.6	0.992943922666214	7.18602236819845	0.00109832224950865	0.0745235562988795
C28C12.4	-0.248644867733206	9.59306521920264	0.0275901634952747	0.324271820218918
C28G1.4	-0.35384232272644	13.178245019379	0.00696451638990387	0.173656097382237
C28G1.5	0.247883235802823	9.6037183329663	0.0259952951335126	0.319790397268448
C29E4.9	-0.328778212952874	7.65969386018152	0.0382303379543382	0.364390547798313
C29F3.7	-0.70998064136709	7.98636783931877	9.46149101578186e-05	0.0221618702186834
C29F7.1	-0.592918837400316	7.85156952824465	0.00135718728630996	0.0813225219179369
C29F7.2	-1.82839143415337	8.67605908797895	4.06453363025374e-06	0.00647072673607693
C30F12.2	-0.255836134135272	9.48787239075103	0.0129345389316792	0.235330939525441
C31B8.1	0.357941640675843	7.22524070705442	0.0402946071239696	0.370275109330993
C31C9.2	-0.713194182786305	10.1419638172603	0.00305416996516449	0.118469952653584
C31G12.4	-0.27497123707708	7.8026625434408	0.0139595981441399	0.247484037740413
C31H2.4	-0.482052321257266	8.84187465361952	0.00342836101009733	0.124219161661167
C32D5.11	0.376615940124185	8.70544256832486	0.0025266041638545	0.11042173861193
C32D5.8	0.325074319903582	11.5980210213406	0.00326774890417342	0.121791514593307
C32E8.9	-0.449847482593889	8.58232776764015	0.00459252240281244	0.142756034850962
C32H11.3	0.22672909985584	6.29968547177089	0.0336299201298253	0.347679098479946
C32H11.4	1.79886429054334	7.33434203509067	0.00191429719810998	0.0961291510112666
C33A12.1	-0.288716593895258	10.9968087539503	0.0334653756313302	0.346835820057131
C33F10.1	0.600194217583619	7.8833727675961	0.0259266946047552	0.319454899675701
C33F10.8	-0.588912433733866	12.3935286499507	0.00798853476883734	0.186073981220906
C33G8.2	0.398597735080622	8.51960353359781	0.0178355756042347	0.272112717863479
C33G8.4	-0.320122291931593	11.7834104345487	0.0454109839188952	0.386545480494255
C34B2.11	0.298811625571354	7.0874981102045	0.0471679084581614	0.390634510441538
C34B2.8	-0.239057659567424	11.3684926621011	0.0152836202809977	0.254917682250646
C34B7.2	0.495940857586452	8.17987397249632	0.00325010695334042	0.121755622198725
C34C12.6	0.364024168934268	7.42422441035152	0.0187070975556926	0.278084621559815
C34C12.7	-0.378305385794298	8.00147118601873	0.0386538524533543	0.365723154105445
C34C12.8	-0.226505293861574	8.89439734109688	0.0284168533991318	0.327188884544423
C34D10.2	-0.503428034195028	8.41549274844933	0.00086476090542794	0.0666771772589123
C34E10.10	-0.353647420974523	8.91187047750693	0.0129639890885935	0.235388791688564
C34E10.9	0.252523020870086	6.54826174582367	0.0448252376743556	0.384532295845495
C34F6.1	0.484817676790545	8.77619701910384	0.0235144380667738	0.306163000747006
C34H4.1	0.181392127476038	6.12549066174313	0.0463817836507273	0.388564733047946
C35B1.5	-0.295471737963341	11.7409511581311	0.0288509228095259	0.32973092608679
C35C5.8	-0.321206685608761	6.61361567256856	0.0120126290371151	0.22795487294735
C35E7.2	-0.355161593934296	8.22236809802471	0.0196145326035268	0.283511451186561
C36B1.11	0.478699673647821	8.45276861178543	0.00070424515560573	0.06139376283211
C37C3.10	0.531937839893684	6.85419358282981	0.0335973416557476	0.347652278293231
C37H5.13	-0.26315272352054	8.60208386068845	0.0472231860603029	0.390673728702235
C38C3.4	-0.381252229988355	9.84060367164958	0.0192910301740824	0.281103175873237
C38D9.8	0.286563131917612	11.1469341243996	0.0465494728084995	0.389210744524343
C39B10.1	0.521643863174843	7.09725422580258	0.029234619373924	0.330961080886399
C39B10.3	0.53101102371064	6.91334894752001	0.0228711945882602	0.302371796640345
C39D10.8	0.291053771717573	8.21076785142668	0.0217942842672017	0.296763157881469
C39E9.11	-0.36077129229493	7.30606655796858	0.0433249255894046	0.380511991882361
C39E9.8	-0.934844338566699	9.21911037023272	0.00038054499654377	0.0452220112178395
C42C1.19	0.392248793894518	8.65320193611753	0.00486284132928881	0.145941571878054
C42D4.1	0.62773132682459	11.1163269573107	0.0310882185920302	0.339544399891781
C42D4.3	0.516734997004577	8.98548003539867	0.0242106664347205	0.309493464142631
C42D8.1	0.322992203055296	7.92188607734379	0.0174676413276568	0.270790562650032
C43E11.9	-0.375225989201847	8.45977217865713	0.00195094105648507	0.0966674618778466
C44B12.3	-0.236436133701966	8.07992000959302	0.029828941150564	0.334084353681131
C44B7.12	-0.201690495798129	8.72357316909357	0.0497372969343709	0.396888568001076
C44B7.7	-0.241220368359953	9.08389040945417	0.0270401059329714	0.322713853051813
C44C10.11	-0.430309585960233	7.40510990825508	0.0356293134965073	0.356124202875219
C44H4.8	-0.208829741487599	8.89377072275443	0.0278919878398187	0.324529506280761
C45B2.2	0.791659875080787	11.7757206677829	0.00016225408298204	0.0285038631081116
C45B2.8	-0.252034638268465	6.49556523762982	0.0297728336671985	0.333850212721792
C45E5.1	-0.749500543059356	7.64867994379677	0.00130627252028188	0.0799762390068876
C45G7.4	0.552160191388119	8.04753751288544	0.0116058358983552	0.225172269875164
C45G9.10	0.609780360773071	7.95799700874129	0.00387491622232249	0.130793933448961
C45G9.8	-0.336334296243415	7.43042113782037	0.0391471700949361	0.367226426914027
C46A5.1	0.660261159110779	8.03035011690526	0.00026123176704953	0.0380987638120235
C46H11.2	-0.39517209919146	7.37675066827255	0.0480025380834909	0.393296989701428
C46H11.7	-0.366280398895656	6.62720188105612	0.0418166650911806	0.374251889926432
C47D12.4	-0.417768903700287	11.8320672341285	0.0170314279389876	0.267575733385626
C47D2.1	-0.169704660240682	6.61001132231988	0.0467724976921284	0.389618345560395
C48B4.3	-0.599708694747263	7.3736971807781	0.00681360432901783	0.172918403413677
C48B4.9	-0.222646918000485	9.19515851300153	0.0393963683525889	0.368292817304516
C48B6.2	-0.246104776448104	7.92839167632043	0.0280059159717781	0.325089486267149
C48E7.1	0.491541968242853	11.6779721487191	0.0047222194448933	0.144050165758685
C49A1.5	0.49047392489991	8.87214859903076	0.0262475144122271	0.32024330679405
C49A9.3	0.204631715570668	7.96001310661816	0.0346350350629262	0.352036824225037
C49A9.5	-0.591952008519108	8.06061946050022	0.00341356298706065	0.124219161661167
C49C3.4	0.241231767480317	9.61761750364762	0.0281184463195615	0.325368588674806
C49C3.6	-0.25266453752166	7.83794399164501	0.0483462932638613	0.393506281097538
C49C3.8	0.265801063727893	7.50346424945259	0.0363459630552261	0.359108026113182
C49C3.9	0.978256760724782	9.26781639011851	0.00038073446345599	0.0452220112178395
C49C8.3	-0.405377772982607	8.04974030798851	0.0498358583703037	0.397128426030575
C49F5.6	-0.323593723405378	12.6842701500024	0.0245942958053931	0.312044783537986
C49G7.10	0.905204473802371	6.83006211885609	0.0455385336655211	0.386690513587903
C49H3.3	-0.455687047744904	9.91966497222683	0.00670196520337594	0.171572689438871
C50B6.3	0.290977998876659	8.64688124129462	0.0259030156777855	0.319343575676354
C50D2.1	0.788526939697618	7.36696249265887	0.00271632542092112	0.112730056059381
C50D2.9	-0.221671911746293	7.67236671149903	0.0463134268039453	0.388564733047946
C50F2.4	-0.406222364423045	9.44099244146766	0.0307994466561931	0.337527584362222
C50F4.16	0.392592785329117	8.86479249490918	0.00299175981282705	0.117257380228385
C50F4.6	0.617953361722915	12.8193361855973	0.00087834058409485	0.0669994730413674
C50F4.8	-0.50577533451367	7.75023843721662	0.00094339043832099	0.0703417391454199
C50F7.3	0.405373950493883	10.2830120137436	0.0490770517616152	0.395292724314031
C52A10.2	-1.03056144583908	7.56502042090007	0.00909558110754639	0.199354849057555
C52B9.4	0.256285106788326	9.9766924738216	0.0359025359922364	0.357331703769557
C52D10.3	-0.686203787445429	9.91754035595101	0.00191562375875557	0.0961291510112666
C52E12.1	0.234772932553968	8.35369634685606	0.0349331169815703	0.352969084830342
C53B4.2	0.407424237041216	8.68499653038111	0.0495943198505593	0.396703236638365
C53B4.3	-0.577668625280128	7.66539674285065	0.0165583590606837	0.263535887617155
C53D6.6	-0.228619638945752	7.35399224046151	0.0498114590165312	0.397128426030575
C54C6.4	0.323305319006794	6.06792858476506	0.0174523879544791	0.270790562650032
C54D10.9	0.350192013588759	7.87287365079195	0.0386694860080992	0.365723154105445
C55A1.11	-0.274908634958191	7.99397961199776	0.032040924582849	0.342789643384789
C55B7.3	-4.17280278022274	11.0776284111616	7.3318928229868e-05	0.0201817171856718
C56A3.5	-0.257171236073721	9.77032785268939	0.0097074272342372	0.205967827482521
C56C10.11	0.318486544555626	8.50633343000901	0.0101997848942947	0.211369805106165
C56G2.3	-0.668119500266639	7.0285769744887	0.0396562165093453	0.369088499738115
cab-1	0.286171962179031	10.875447283798	0.00826746814647503	0.190004280325678
cah-3	-0.225654669538758	9.75134431464995	0.037000766314935	0.361335234040283
cah-4	-1.27466168567336	11.7878110460715	3.63012837534302e-05	0.0147179744138453
cah-5	-0.279904331981072	8.20143490886504	0.00683824062407527	0.172924713011648
cal-5	0.270999708476386	11.1296250946616	0.0411584822211562	0.372004733639006
cat-4	-0.31803780003894	9.17126524082347	0.0114841779995165	0.223975276392588
catp-3	0.51828862871676	8.48308861052532	0.0014102241904692	0.0834226753897711
catp-4	0.33663886477627	7.80120669959481	0.0209966036876273	0.29125628072437
cbn-1	0.388157044564172	7.47056409577717	0.034798135187136	0.352468235855282
cbp-2	0.805913644597407	7.19892207366138	0.00049462047011217	0.0498684960062229
cbp-3	0.713279536947399	9.29071362067677	0.0165514450140356	0.263535887617155
cbs-1	1.29052579613679	9.64840752543875	0.00040443466861465	0.0460335050369024
ccdc-149	0.399502997629166	7.22244004541626	0.0301868522503138	0.336319949415466
ccg-1	0.315767927295292	11.677464813337	0.0230059940358423	0.303074708750502
ccr-4	-0.425894208569507	13.7770499166593	0.0186485673522399	0.278084621559815
cdc-42	0.363555570586851	12.0076385719076	0.0421071623255004	0.374861189792457
cdc-48.1	0.365220084523213	12.9162432233618	0.00302939411920225	0.11826367042118
cdc-48.2	0.320414371387481	11.0100810611003	0.00419365183351894	0.136264449612024
cdd-1	0.453429886654563	8.74912515712639	0.00216747024980156	0.102015782446652
cdf-1	0.274328374884196	9.51873802386257	0.0176151170270697	0.272089033087159
cdf-2	-0.687646609564893	7.98079304234682	0.00019741468405848	0.0325649696348886
cdh-8	-0.309380107930621	7.85115413059292	0.0171845804912411	0.268559036692319
cdkl-1	0.207403614376795	6.43240303884528	0.0326645047104995	0.345840049461541
cdr-1	-1.23853021022174	7.09004057719677	0.00321850803790399	0.121141810054368
cdr-2	-0.24410136988265	6.60475351845319	0.0482599504669718	0.393377928354768
cdr-4	1.28988557174773	11.4927216715272	0.0405753468146096	0.370275109330993
cdr-6	-0.63893438282428	8.07746010252606	8.70097291632671e-05	0.0212386169428105
cebp-1	-0.3362578099791	14.5991189341617	0.00557089706833444	0.155830557439816
cec-1	-0.231298841953714	10.8542132356783	0.0385944224708075	0.365723154105445
cec-2	0.191593066235073	6.12853040791626	0.0238569353597367	0.308163834036818
cec-5	-0.294046498013749	6.31741770987927	0.023755255616903	0.307743364525343
cec-6	0.25255910712464	10.2309248684935	0.00777058546016938	0.18376906126366
ced-1	-0.504722914416084	12.1298964630771	0.00495361160628746	0.147079768934955
ced-12	0.306287315546944	7.91082235610505	0.00681109895865278	0.172918403413677
ced-4	0.288192709612131	7.67229126668365	0.00970817350633471	0.205967827482521
ced-6	0.386091643196126	8.93772088168622	0.00067294539700855	0.0595608046230202
ceeh-1	-0.346674315089643	7.46451127296934	0.048187621299204	0.393377928354768
ceh-100	0.274925853848663	13.6301023544971	0.0109397724297133	0.220019412725604
ceh-16	-0.370593102419009	8.48470581558571	0.00696323853416104	0.173656097382237
ceh-38	-0.397764080551	8.02504459455282	0.0100379032257993	0.209701745858613
ceh-41	-0.755663776778862	8.59712061765314	0.00165479946830045	0.0914052126987007
ceh-49	-1.02223082624501	7.64710819667489	7.79417255394922e-05	0.0205251676318751
ceh-57	0.218012346233138	6.15770472278212	0.0325102633471758	0.344867564847969
ceh-6	-0.484769828567123	8.96054325230379	0.00020818659699194	0.0330660205318237
cex-2	0.157128697657204	11.2906715199957	0.0438278223599534	0.382217352479309
cey-4	0.183209703185969	13.1189245749305	0.0292076670134089	0.330872784745452
cfap-36	0.164162215062574	6.38493306776309	0.0364460379682576	0.359492543520858
chc-1	0.242258881421867	12.3704301057486	0.0328069961470343	0.346063054980049
che-13	-0.397274140068812	11.699128924627	0.00892228502719571	0.197422583488207
chil-13	0.28782379302792	7.35442735796779	0.0416568205083512	0.37354215420269
cho-1	-0.388536737221853	9.01034534855492	0.0251392842771809	0.315013929167141
cht-2	0.407774964852859	8.24177551180945	0.00117163772324868	0.0767338556225501
cka-1	0.24202104051468	10.1627082163688	0.0395550337915019	0.36881450687219
ckb-1	-0.295837997916336	8.25140627477207	0.0163904539557193	0.262953945579957
ckb-2	0.836019455188617	8.7648371949643	0.0105280425768552	0.215113273026808
clec-10	0.581798578914072	8.09496308231611	0.00081203537381304	0.0654086510271105
clec-119	-0.286652742803536	10.0938789675718	0.0238881132160867	0.308163834036818
clec-128	1.0265692063886	7.42734418401355	0.00239844215276598	0.108100628921502
clec-144	0.499160986576909	8.31695703528444	0.00503255910542486	0.149042162318898
clec-150	-0.538822519001964	9.67988298464068	0.00250683084222748	0.110305313852776
clec-160	0.444078150843837	8.09908931866249	0.00029418648253675	0.0418200183678399
clec-170	0.456011636866807	8.43562919739145	0.00574399054557986	0.159517840432876
clec-186	0.279252407917653	8.41844588206347	0.042828405276049	0.378744368641624
clec-187	-0.464105375380759	8.85480396642701	0.0050789130962713	0.149672181143727
clec-206	-1.04076544306262	7.02844673500591	0.0123339055169463	0.230653979864894
clec-207	-0.199861834933327	8.55443311843613	0.0415159643888294	0.373176578861274
clec-210	-0.514952212955442	6.67955664741227	0.00272722245242627	0.112730056059381
clec-217	0.192992046779855	6.27818534045165	0.0386351763269439	0.365723154105445
clec-225	0.354511601500509	11.1611158619334	0.00339694449307468	0.124219161661167
clec-28	0.351115745791813	7.15450039143074	0.0375718991398424	0.36223120985133
clec-37	-0.220666213426004	7.41377760755232	0.0247805211657732	0.313021827895886
clec-41	1.17719894206556	8.85692342103611	0.00038222925519412	0.0452220112178395
clec-43	0.240739224284117	6.2184907749752	0.0328640168802589	0.346063054980049
clec-47	-0.986069858057355	7.16969466741601	0.0098089779479852	0.206814468995427
clec-48	-1.38600394468292	7.2646430029032	8.05796535984257e-05	0.0207617954143766
clec-49	-0.797348118546642	6.90600498650432	0.00361980918458947	0.127910041204651
clec-51	-0.38890171550675	8.43836064880681	0.0226030693092362	0.301204296153891
clec-53	0.408578255677353	7.40578979093472	0.0140005001898043	0.248019556074386
clec-56	-0.747043858905984	8.13068510616122	7.75374913060474e-06	0.00856198517093302
clec-57	-0.514879425664046	6.58814422516983	0.00269946566224215	0.112730056059381
clec-61	0.283376481186273	6.32038594857618	0.0422640816879319	0.375502601632741
clec-63	0.59013186151186	12.1713854534657	0.00163690848797385	0.0910270286034187
clec-65	0.192313300474953	6.13586494784303	0.0429187099427318	0.378851147644464
clec-7	0.964619385756295	7.37952136656962	6.86186624042929e-05	0.0199458132712029
clec-70	0.402578710766058	6.45476519278511	0.0304855165335573	0.33718942593818
clec-76	-0.242096693873907	6.63561342956451	0.0239338938764202	0.308163834036818
clec-88	-0.535268587750825	7.56962119129858	0.0330645313458838	0.34615504170641
clh-2	-0.642125541528988	8.01531428285436	0.0101890769360948	0.211336766611004
cln-3.3	0.473569183878135	7.48850454727052	0.0180590634355014	0.27355851813143
clp-7	0.236086129344659	8.49392193316299	0.0461118703521245	0.387996953204485
clr-1	0.348049234990753	9.06210384301041	0.00478159141882949	0.144752380432424
cnc-8	-0.488084475582574	9.81686126302137	0.00470529688092533	0.144050165758685
cni-1	-0.412363312906704	7.99632080608692	0.00353710049176543	0.125607692654745
cnx-1	0.308406543384002	9.99736264619665	0.0217343635759647	0.296160885739979
coa-3	-0.355504894165137	9.50320729902786	0.00315978336780571	0.120195636961764
cogc-5	0.260893484966992	8.12164565223708	0.0184034583667617	0.276576666277924
coh-4	-0.262646629245008	6.44888171001786	0.0300978541991107	0.335882654605181
col-105	-0.340470085649512	12.8648383175907	0.00781914685741603	0.183892694195355
col-115	-0.518427742861713	7.91227740661083	0.03372705226282	0.348197663857488
col-117	-0.661215709776124	11.7442445245027	0.00479717245957001	0.144845875214803
col-118	-0.248273142278514	10.4383100283526	0.0344939637084988	0.351604751467531
col-12	-0.29596348283087	14.7033557856908	0.0114237125041584	0.223359586221694
col-125	-0.632293113881978	14.1074138994739	0.00506696535391831	0.149672181143727
col-132	-0.269853421422281	14.6463493998304	0.0122068387326878	0.229573709142171
col-137	-0.403900300644066	8.40207224864374	0.00676506687557022	0.172579907346092
col-142	-0.320891306192122	10.3448862717058	0.0441008913409303	0.382873668777549
col-145	-0.578600121477961	13.2822276626305	0.0229836119953919	0.303074708750502
col-146	-0.50857674305135	10.0253731000208	0.00475218322503748	0.144050165758685
col-148	-0.277715670649663	14.6318253480002	0.00455115861580069	0.142617034225764
col-151	0.624092061390208	8.1002886590501	0.00183072344018246	0.0945590416908657
col-153	-0.353420652369073	13.1012674995002	0.0320853880384687	0.342875403037464
col-156	-0.368118601788674	11.827185394497	0.0360244424939626	0.357869867273518
col-158	-0.538869372835999	7.67784813605414	0.00183221501013089	0.0945590416908657
col-159	-0.496209790712501	11.7276345682034	0.00366326968107259	0.12847787078609
col-166	-0.821158712244162	11.5049130050497	0.00165553449193386	0.0914052126987007
col-176	-0.640383866377578	13.2367720258931	0.00451399720460194	0.142028604040047
col-180	-0.489881643468292	14.5346620509334	0.0134252502245915	0.241742794412483
col-34	-0.412762429806997	12.832528947882	0.00357931805822091	0.126718788476465
col-44	0.164178184553083	6.08274042170349	0.044851538885572	0.384532295845495
col-50	0.253171858799468	6.00897434966947	0.0190199808695513	0.279502114311803
col-54	-0.278684997361068	14.7210921630347	0.021399884990369	0.293113959268557
col-74	-0.327086610020188	8.46370040388948	0.0457963570479872	0.387298221584893
col-76	-0.402044365126115	8.20774830561924	0.00131693898044066	0.0799762390068876
col-77	-0.512109304079934	10.4453919070227	0.00086367001374129	0.0666771772589123
col-89	-0.576071546871708	9.85582537866961	0.00043679230730572	0.0467196451052122
col-91	-0.928163921582409	8.19666873817631	0.0001821623641883	0.0306098772692933
comt-4	-0.417901104583162	8.51283489510764	0.0157969836663577	0.259247172143786
comt-5	-0.746161180848789	6.97266768700208	0.00312288028750214	0.119894819514714
coq-1	-0.37515319521452	9.44329410973772	0.0165089110776021	0.263535887617155
cox-17	-0.392489958985081	11.0506094124302	0.00461340025968743	0.143021575697716
cox-18	-0.225151687121375	9.03760709513968	0.0333763929193448	0.346835820057131
cox-19	-0.328435047820212	8.72322982818913	0.00558107230079843	0.155927091064114
cox-6B	-0.263370489648894	13.1509736862624	0.02967509805171	0.333399151512163
cox-6C	-0.317973406388961	7.42685856433631	0.0275825269763883	0.324271820218918
cpb-1	0.348920023941348	8.15999068878463	0.0256711115559855	0.318622944903582
cpg-9	-0.255604652676038	12.4646672522332	0.0221653819065238	0.298873747177697
cpi-2	0.195058136807176	9.79972785588421	0.027380746917308	0.323708974775076
cpn-1	0.556313061354002	10.8735732681992	0.0060278850268101	0.161970597782966
cpn-3	0.289510996190681	14.1840347276234	0.0161292389148086	0.260438079582954
cpn-4	-0.307231956448662	11.9695280490523	0.00178636510838299	0.0941036955957431
cpr-1	1.43013560832823	12.8805084862046	9.08407039074084e-06	0.00857608701863462
cpr-6	0.338658655758784	12.1798883241153	0.0392430071349734	0.367727773961503
cpr-8	-0.847744389680494	8.68231159751562	0.0171150580960183	0.268458293899826
cpsf-1	-0.337043941282654	8.62469881109691	0.00409312674990393	0.134956974198211
cpt-1	-0.397128924084163	10.5829970206991	0.0106315604617816	0.216635438746163
cpt-2	-0.271301794013403	8.83916620804519	0.0439010041982618	0.382423461154863
cpt-5	-0.419847987040988	6.4080887908993	0.0365636564006928	0.359726189340546
cpz-2	-0.339438478248192	10.7414634535177	0.00106368948002221	0.0740717578145193
cri-3	-0.426971400006137	9.75397726822077	0.0374267778059969	0.36223120985133
crm-1	0.263742543863682	8.17919963514471	0.0314049635263026	0.340621936020313
crn-7	-0.158363592018574	11.5718747678485	0.0454753926646733	0.386545480494255
crp-1	0.250486660936227	8.76963508677091	0.0444728700098398	0.383706436823685
csnk-1	0.203772769930796	10.9902592556171	0.0312110769742741	0.339950053525806
ctbp-1	0.275029894922507	7.35102259567194	0.0480830120230949	0.393296989701428
cth-1	-2.25688620978034	9.85486367599856	3.32522511884467e-06	0.00647072673607693
ctns-1	0.483789084805663	7.72258707248434	0.00179368810441668	0.0941036955957431
cts-1	-0.442849041799387	13.3776118237518	0.0140528527925247	0.248686838545507
cup-5	0.228920259018408	9.71491266475812	0.0364468916217835	0.359492543520858
cuti-1	0.382590425280944	9.5280982573584	0.033524699391662	0.34721047529846
cutl-21	0.190612160578322	6.13688930152753	0.0462463144195757	0.388412091660826
cyn-1	-0.277220139332657	11.8785691571919	0.0339973963086584	0.349054693894659
cyn-11	0.265067290455507	9.67106934664545	0.0221683921318573	0.298873747177697
cyn-13	-0.312405346048405	11.861017222629	0.00987408137059648	0.207588461380564
cyn-17	0.541763590747242	8.8580017348741	0.00051273640704283	0.0512493299263633
cyn-6	0.443688933216498	10.7793355204692	0.00472333420717571	0.144050165758685
cyp-13A2	-0.792740947330924	7.22712693201719	0.00563428622157023	0.157224384105887
cyp-13A6	-2.3930071701427	7.42363598147679	0.00232324328038473	0.10605056777331
cyp-14A5	-0.440292281810397	7.91276749835778	0.00591098916619306	0.161326299392288
cyp-25A2	-0.429489473578525	6.38424044441187	0.00530612681213735	0.152659770033068
cyp-25A3	-0.395320161923793	7.02641818065987	0.0336149797592462	0.347679098479946
cyp-25A4	-0.388030159797411	11.6781428333911	0.00420152147451795	0.136264449612024
cyp-29A2	-0.71977374571854	6.96372569383961	0.0439171019472767	0.382423461154863
cyp-29A3	-0.526523050387403	8.07439757234251	0.00027132266594136	0.0390788900653067
cyp-31A2	0.21682438596277	8.77560240804653	0.0425661084362306	0.377563485183207
cyp-32B1	-0.498760694171744	9.42957821693896	0.00928506114578113	0.201413735181963
cyp-33A1	-0.247538019060904	7.58419916488241	0.038963152273129	0.366538149315046
cyp-33C8	-0.512660262574283	7.32140313421045	0.00392058240803102	0.131759978927292
cyp-34A9	-1.33144419754992	7.44444595740216	0.00272498074528163	0.112730056059381
cyp-35A2	-1.0736428739123	9.07315361117738	0.00110043864911265	0.0745235562988795
cyp-35A3	-1.46574287701738	8.28654624180758	0.00012871223934055	0.0264133461775946
cyp-35A4	-1.0342773838304	8.99431540860943	0.00099043699518084	0.0719976284678641
cyp-35A5	-0.834702476614989	6.98896082836071	0.0021315042223037	0.101513023926847
cyp-35B2	-0.356221198528043	8.36142584405899	0.0345336716563951	0.35169139747042
cyp-35C1	-2.47726154722037	9.87649269763178	5.84763685530591e-05	0.0180465271338569
cyp-37A1	-0.371210456039917	7.06360669945577	0.0264229808082742	0.320965166036181
cyp-37B1	-0.335150553776144	6.39744827978193	0.0124979415272581	0.232000031316709
cytb-5.1	-1.55552235047951	12.2753735846127	1.2204531097285e-05	0.00857608701863462
D1005.4	-0.414397178570701	7.6479288142094	0.00733241090853044	0.177391650355694
D1086.3	0.947711736958565	9.72977788825403	0.0005115903507756	0.0512493299263633
D2007.2	-0.685957193588627	8.60041003694053	0.00150104892328206	0.0874440613628621
D2023.1	-0.271521190169102	6.48429892589877	0.0286113009718511	0.328124361145527
D2023.4	-0.378455185900704	10.4594301660799	0.00770267493549098	0.183573822280679
D2030.4	-0.219217315586624	9.55398757670756	0.0317575985096109	0.342004158635162
D2096.11	-0.247306887560335	6.4197823274669	0.0198520749683254	0.285576778188894
daao-1	-0.459566407127926	7.45537044478559	0.0124786867851503	0.232000031316709
daf-12	-0.43060537958733	12.212970952651	0.00264144457468471	0.112548257781945
daf-14	0.453693809709568	8.58190526233298	0.0134499044262104	0.241775064914258
daf-15	0.240848414919116	10.4652015273241	0.0488725609677556	0.394277867546328
daf-22	-1.38254168112665	9.44283551453175	6.88112924962799e-05	0.0199458132712029
daf-28	-0.246776708194567	7.3972121482767	0.0188342747319929	0.27859815863643
dao-2	0.372348299213812	11.8471925682574	0.0467674831337327	0.389618345560395
dap-3	-0.503142527851786	9.78432600679444	0.00118714849072251	0.0769541808596525
dcar-1	0.298942382754079	10.3981217168243	0.00515141212437462	0.150033671643881
dcs-1	0.238376593176738	9.92764773820125	0.0386373906011487	0.365723154105445
dct-16	-0.497683234231559	14.5973569593966	0.00060292564684689	0.0559249712989303
dct-17	0.377655290092516	8.01914869518681	0.0202935397176711	0.286415615080641
dct-6	-0.376323481715371	9.2778044507643	0.0259920584287912	0.319790397268448
ddi-1	0.401853754273921	9.48005566265022	0.00740192754747999	0.178068486422409
ddo-2	-1.51205681768175	8.46427009020646	5.357071528914e-05	0.0174549668949686
ddp-1	-0.411929537500567	10.8619332061057	0.0280417721191955	0.325089486267149
ddx-52	-0.364561815486773	7.02979110001143	0.011116353536294	0.220699590884522
del-1	0.725834360850569	8.7269885927712	0.0006874854182512	0.0601588655238764
del-6	0.343082569482127	10.943479449603	0.0497254010219939	0.396888568001076
dgat-2	-0.633962997166369	9.1789639651196	0.00042301339180903	0.0463101669419226
DH11.2	-0.89373932081802	6.85457600486136	0.0341854535478186	0.350144205971893
dhhc-13	-0.564994516269344	12.4958909377864	0.00132006520934528	0.0799762390068876
dhp-2	-0.26760239815981	9.59027385413677	0.0271262114603689	0.323047916612963
dhps-1	-0.355044596565525	8.07686769312203	0.00353196346811247	0.125607692654745
dhs-13	-0.332542579490231	11.0560510164653	0.0370979133432707	0.36189184282325
dhs-14	-0.93400203492813	7.28326505239071	0.00015357364258252	0.0280458487871132
dhs-18	-0.717744702921066	7.41548649503732	0.00785867494734784	0.18440134984185
dhs-2	-0.368533141394722	6.87524495551039	0.00552261781645131	0.155244664563089
dhs-20	-0.998820172451078	7.19368703004852	0.00168247348106243	0.0922337530788575
dhs-21	-0.496211392328495	9.12681901897402	0.00086889311655462	0.06671775655558
dhs-22	0.398778955870165	9.81674722006738	0.00623249008332134	0.164016630754699
dhs-25	-1.29840717491822	8.99394940420487	3.72725183215263e-05	0.0147179744138453
dhs-28	-0.643008805939173	11.2975511102772	0.00053502387440314	0.0518554672600934
dhs-3	-0.705340454168345	9.52455119663696	0.00043719707567515	0.0467196451052122
dhs-6	-0.382660385846312	8.58808004560866	0.0343314097812562	0.350790893184702
dhs-7	-0.318085619245787	7.73293523817588	0.0289564931105917	0.330336402107585
din-1	0.355398178878532	9.2774672465816	0.00286856998009219	0.115727511094834
dlc-2	0.510042004979507	8.7251253197334	0.00132092369397723	0.0799762390068876
dlk-1	0.320403660328283	8.7678550236842	0.0166760357606915	0.264682130906691
dmd-5	-0.509730737187558	6.83985515302365	0.0362366601326402	0.358945712010164
dmd-6	-0.891949838328289	7.88657549321766	0.00020734054790872	0.0330660205318237
dmsr-13	-1.01748325965076	7.76606177919646	0.00033772732795594	0.0442460960902285
dnj-1	0.277177562163005	9.43368149816252	0.0247270225765809	0.313021827895886
dnj-2	0.295964320279285	9.17501571001335	0.0150288156500821	0.254011083170375
dnj-21	-0.265261292678766	9.23647968120162	0.0438877373257256	0.382423461154863
dnj-4	0.338257257996618	7.71130371432775	0.0214230234615361	0.293159369434474
dnj-7	0.423597282088884	9.29862900279427	0.00269540970969931	0.112730056059381
dnpp-1	0.264367094232022	11.0397258410865	0.0161133819979613	0.260438079582954
dnsn-1	-0.540159043008309	9.26025543508223	0.00842938307488758	0.192201471136972
dod-18	-0.215262795021979	8.28549041908316	0.0474095525904169	0.391377755435805
dod-19	-0.434669794299512	10.7442319637871	0.00124258515811394	0.0781998166801949
dod-22	1.29713241123455	8.52216683447714	0.00046052947526103	0.0474294447064554
dod-24	1.56549173027193	8.89114352545805	0.00056768658764818	0.0537834362283817
dohh-1	-0.456271251289339	8.82787676273106	0.00547637761138485	0.155244664563089
dop-5	0.716642634933353	7.8268017542784	0.011184609240974	0.2213404308713
dot-1.3	-0.202042411278168	6.34667046708893	0.0380742837317656	0.364057944884345
dot-1.5	-0.506934589342994	8.09328546970008	0.00353392761530309	0.125607692654745
dpy-5	-0.612102728726708	15.2331115801197	0.00020048479929458	0.0325649696348886
drd-1	-1.4465950698888	7.13086083126738	0.0017792739787773	0.0941036955957431
drd-5	-0.524033142161765	7.69290464352849	0.00286544826520104	0.115727511094834
drr-2	-0.206925671042884	9.85127242574567	0.0456582790080075	0.38723507721622
dsc-4	0.791575563750861	9.30538212120499	0.00058040649358248	0.0544900655047944
dsh-2	0.224998302181993	7.84918980231583	0.0208497172388389	0.290904989802308
dtmk-1	0.29127682685863	10.2628750416804	0.0383604477132217	0.365329483967194
dur-1	0.394407890879729	11.9297606585568	0.0209412120025733	0.291017305178812
dus-2	-0.224598408654498	7.26246924970892	0.0149187652384357	0.253399156685196
dyf-3	0.268449408653804	7.54236943987381	0.0356831346210648	0.356258109451441
E01G4.3	-1.05294208532685	10.7181264578133	0.00021902180093607	0.0340865539725274
E02H1.1	-0.218349313164701	8.79929071557206	0.0282900141871102	0.326701762442678
E02H1.6	-0.360525855742398	8.97622298091807	0.00424987898370867	0.136875616323917
E02H9.1	-0.674304719074448	7.2639072509598	0.00530356743106038	0.152659770033068
E02H9.3	0.301950709132862	9.77836988076929	0.0128277725844613	0.234592443581287
E02H9.4	-0.315838066454913	6.94291928887508	0.0271791844437759	0.323209286188062
eat-6	0.293162804321183	12.1614149359536	0.0171423187060005	0.268545191909973
ech-1.1	-0.319798121714478	8.64362986705983	0.0209456156946585	0.291017305178812
ech-1.2	-0.298796203428315	10.6144149255237	0.0389031191416399	0.366468489344612
ech-2	-0.276630577701165	9.6179717862615	0.0247836506971774	0.313021827895886
ech-6	-1.83279549684968	11.9571704521029	2.69401065868437e-06	0.0062471413164232
ech-7	0.577371688282405	9.8793654070411	0.0087178471390924	0.19500851239224
eef-1A.1	0.736851992850816	14.3949949676934	0.00037353071132216	0.045014167017484
EGAP1.1	0.362954783572805	7.22324955847042	0.0451207860913442	0.385237816153233
EGAP2.2	-0.468658150578623	9.75054720829456	0.00086318163813399	0.0666771772589123
egg-2	-0.590439050689203	7.71862920006086	0.00804074515697942	0.186456839445196
egl-44	0.41354801905226	6.55162295206234	0.0402602450222378	0.370275109330993
ego-2	-0.247014161474409	14.2519375738669	0.00943659389996749	0.203180293357796
egrh-1	0.356992962620565	8.55200270324408	0.0037771845624769	0.13044408347626
ehbp-1	-0.245115228271269	6.75237721288436	0.0248573396478095	0.313440374710742
eif-1	-0.201996459478399	10.595396354368	0.0298303849411905	0.334084353681131
eif-3.K	-0.224030719174548	11.6659807641315	0.0383935466138278	0.365329483967194
ekl-1	0.174124434241509	8.18752273431839	0.032019174006509	0.342789643384789
elo-5	0.568489859417731	12.7232066610929	0.00307221429768062	0.118934185891345
elo-6	-0.465023651343156	12.5102551266128	0.0140596164273215	0.248686838545507
elpc-3	-0.404198548646339	8.54199950457688	0.00409066439120243	0.134956974198211
elpc-4	-0.229670168718422	9.97341935931107	0.0107421042276465	0.217743579488544
emb-4	0.218784289201364	10.7200001757669	0.0347209381657735	0.352036824225037
endu-1	0.28830289088849	8.03142127224714	0.046331642225119	0.388564733047946
endu-2	0.580014214415145	11.5670297716601	0.00012734935534795	0.0264133461775946
enol-1	0.279540890977668	12.3277032774956	0.0203361825541947	0.286415615080641
enpl-1	0.680875303121142	13.4520242990401	0.00109802833741808	0.0745235562988795
ent-2	0.169477455314622	11.6861613948853	0.0377590261791479	0.363467853079394
ent-7	-0.248009041364175	8.70315190587407	0.0146951330734057	0.25214278717284
enu-3.2	0.236702579312634	10.3584426070087	0.0386183736897716	0.365723154105445
epg-4	-0.268999748251654	10.0513291939513	0.0213080597806102	0.293000041986926
epg-8	0.558223026842988	7.75563969736791	0.00173143139192787	0.0927255486083496
eps-8	0.313968189182481	11.0017542809323	0.0161983831799109	0.260850213582606
erd-2.1	0.36549020300831	11.7450740830213	0.0332784643990502	0.346835820057131
ergo-1	-0.28116990255606	6.69445651535576	0.0185155566595928	0.277362560322544
eri-12	0.234068273114633	9.20510084113847	0.0295422497503783	0.332690443218117
ero-1	0.43419041707936	8.88142381382832	0.0131980282611811	0.238857031944083
erp-44.2	0.365313012233056	10.0154556005342	0.0066303476655125	0.17045580046072
erp-44.3	-0.223748253056243	7.72238365091939	0.0328816548528897	0.346063054980049
ets-4	0.67437410446835	10.9841119925869	0.00233599386467836	0.106214434760836
exl-1	-0.408256819527825	8.65068593565918	0.0231640872446612	0.304400649473377
exos-8	-0.242014358621732	9.41278603016962	0.0228488608053726	0.302371796640345
F01D5.2	-0.922972831349735	7.91951527315786	0.0001502481251043	0.0280458487871132
F01D5.3	-0.480267098837937	9.40186887498119	0.00147677886993016	0.0864773364010365
F01D5.5	0.55684439891567	10.0741489843302	0.00348082343969133	0.12494862963313
F01F1.14	0.548015292070982	7.35196500881936	0.0177180273946945	0.272112717863479
F02D10.2	0.263211067632468	7.28453075431049	0.0316091988054009	0.341241020064451
F07C3.9	-0.635653850911007	7.42021141455275	0.00855507138380261	0.193152721703433
F07C6.2	-0.61494510563113	7.51284353198907	0.00053732717513208	0.0518554672600934
F07C6.4	0.230204290596225	8.39367489780342	0.0248253548976056	0.31327993273099
F07E5.4	0.400415579549601	8.61535654586274	0.00833618089177086	0.190826948370459
F07E5.5	-0.214369916507051	9.06668468095007	0.0333859275953337	0.346835820057131
F07G11.1	-0.496292573848036	7.7227270684922	0.0192986440118243	0.281103175873237
F08B12.4	0.233848469779322	12.4639774919332	0.0409578204423853	0.371294330820357
F08B4.7	0.299373339466642	11.0404576520964	0.0189412139315318	0.278775924086153
F08B6.1	-0.206242188682779	7.841542303536	0.045042111568608	0.384849493428316
F08F3.1	-0.305558101061776	8.70706533471769	0.031281265192525	0.34005444890438
F08F3.4	-0.532131566778054	9.94423681455538	0.0133772399210089	0.241216809119965
F08F8.9	-0.217996901176954	9.15724483418305	0.0243405177452388	0.310508502439008
F08G2.5	-0.320128507050719	7.00465737430208	0.0287954683126918	0.329470369682282
F09D12.2	0.222077502440777	7.01297336232409	0.0494928296609325	0.396301528662764
F09E5.3	-0.355284254411237	10.4528954969397	0.0247829747057842	0.313021827895886
F09F7.6	-0.456037384299991	7.64754767351267	0.018886381705829	0.27859815863643
F09F9.3	-0.49859063553951	9.11916286098618	0.00133880069241345	0.0808475241051443
F10A3.4	0.516049657511691	9.65897375174155	0.0077864490161866	0.183869619385286
F10D2.10	-0.316825633528001	9.35683150876765	0.0296098977782882	0.332989291746229
F10D2.8	0.815103900944024	7.92521145906003	0.0272291356821372	0.32344100629797
F10E7.6	-0.290911980333272	8.94860562422197	0.0108589428558982	0.218773263149804
F10E9.10	-0.213764670115933	6.20394628096962	0.0485458659572471	0.393506281097538
F10E9.11	-0.349505493258182	7.8353310339305	0.0378621006670243	0.363629946467735
F10E9.12	0.948579367981415	7.07210162580764	0.00616338919517742	0.163595289421709
F11A10.6	0.275598333052969	11.0041725532553	0.0283423266117921	0.326817609050645
F11C1.1	-0.328021469113247	7.58089405978394	0.0042190019984852	0.136411606828301
F11E6.4	-0.517248426611892	7.37044192600053	0.0217002469040447	0.29600413262229
F11E6.7	-0.416458351419856	7.31262922789098	0.0126431610487823	0.23286915135839
F11F1.5	-0.341315088432199	6.6144516410683	0.00835899538527213	0.191160497030646
F11G11.5	0.44240179216728	11.0756488850633	0.00020760987612741	0.0330660205318237
F13A2.1	0.272165280758752	8.17734286795785	0.0304144291781115	0.33718942593818
F13A2.3	-0.324216556969926	7.73883377973452	0.0191662657772144	0.280325753357868
F13A7.11	0.446474841951073	7.3871035942263	0.00948943555443392	0.203954405341786
F13B12.2	-0.518345740521376	6.84531065775018	0.00302472028589419	0.11826367042118
F13D12.10	-0.427732091159502	9.46022977922455	0.00794104709523276	0.185629980938863
F13D12.6	0.621659028966946	12.1156423503324	0.0005216466145529	0.0518554672600934
F13G3.10	-0.338103995237583	10.9985144916759	0.0125059312236787	0.232000031316709
F13H6.3	-0.613160798138729	10.2377924552428	0.00213190920921016	0.101513023926847
F13H8.11	-0.287563111597275	6.66438391252859	0.0405851433504122	0.370275109330993
F14B6.2	-0.215373842986429	7.92487554354453	0.0143754283213855	0.251441704722948
F14D2.8	-0.730194257623778	7.23423313162444	0.00533147263835687	0.153198908315809
F14H3.12	0.486512752578213	7.85197420682068	0.00062969378883372	0.0574880679892331
F14H3.5	0.188508377349175	6.35202687806703	0.0499747019600987	0.397600118314742
F15A4.2	-0.762207071200906	8.50825949279899	0.00183498938121047	0.0945590416908657
F15D3.5	-0.27239934631127	10.177512353628	0.0274987601794608	0.324252569474695
F15E6.4	-0.252048671465382	13.1156079614064	0.045705395072698	0.38723507721622
F16B4.4	0.309374865837573	14.188004287243	0.0200669376378799	0.285617429141443
F16C3.1	0.459958857848745	7.47852794780458	0.0103994104356425	0.213765888428474
F16C3.2	0.261036541798834	7.02444581633335	0.0428813131223625	0.378809436188368
F16F9.4	-0.419698806570118	7.9216465759677	0.0041565204287364	0.136097160819928
F16H6.3	-0.763421429511211	9.16612313283096	0.00138929248700425	0.0825793562994447
F17A9.4	-0.333824072549447	8.95155758752309	0.0170737905393994	0.268059667446264
F17A9.5	-0.97557786948863	7.16999616710951	0.00160483549955215	0.0903265300949386
F17C11.26	-0.316423548558621	12.1170243972923	0.0134272594421182	0.241742794412483
F17C11.4	-0.507713264007213	10.2008525476723	0.0163755870922726	0.262953945579957
F17C11.6	-1.3486558502748	9.11615410759089	0.0003230016433444	0.0432138610927881
F17H10.1	-0.447879196542046	8.59771879947324	0.0202714935332286	0.286415615080641
F18A1.1	0.512174126055999	9.40534851094601	0.0306722938899786	0.337347673022304
F18E9.1	0.381686081073982	7.35694037806787	0.0107654642843518	0.217888858815336
F18F11.1	-0.2596649684785	7.47864103001074	0.0254238502616549	0.316623879547538
F18G5.6	0.386486728179036	9.85112532570051	0.00732463991180866	0.177391650355694
F19B10.6	0.400323015120714	10.7068363986017	0.0276385643707047	0.324305545220141
F19B2.5	0.786219712222278	11.7614726669445	0.0121276170030688	0.228664107698909
F19C6.2	-0.274067629880466	9.79248369777504	0.00891361226126298	0.197422583488207
F19C7.1	0.487945996413713	12.2427980327833	0.00155189359716454	0.0888564459867866
F19C7.2	0.475084952198617	7.63608078850791	0.00078248456054372	0.0638180716839847
F19F10.3	-0.257852082666921	8.17608635067333	0.00656131692893197	0.169244024766411
F19H8.2	0.424788353775164	8.98542506342558	0.0406193734556732	0.370275109330993
F20D1.3	0.517431784410777	10.3880550796902	0.00014126027499832	0.0279352524724701
F20D6.2	-0.410373822711798	8.51939845474251	0.00600485901921695	0.161970597782966
F20G2.2	-0.351219915234843	8.43494569471846	0.00385939982763668	0.130793933448961
F20H11.1	0.189557754843533	8.33912481733581	0.0225437835045312	0.301052917862185
F21C10.10	-0.381263654398398	9.84709893674713	0.0257859706452393	0.319077306986369
F21C10.9	-4.08542038102658	9.35429603967474	8.18837180422408e-06	0.00857608701863462
F21C3.6	-0.392310247213435	9.92814579380924	0.00609226651162529	0.162794719007281
F21D12.2	-0.302003796626992	9.27713678138113	0.00777426577686188	0.18376906126366
F21G4.1	0.564106683903524	8.19025247484539	0.00362399832124954	0.127910041204651
F22B7.1	-0.357611583775305	7.75710565196374	0.0362766834294514	0.358955529788663
F22B8.3	0.258659654434638	6.65934029918949	0.0278887883374315	0.324529506280761
F22B8.7	-0.335616841204037	6.40203168648095	0.0476684808421778	0.392479169355482
F22E5.1	-0.801279369814526	7.34751759793301	4.0806411208644e-05	0.0147179744138453
F22E5.6	1.86062459476874	7.74080194760453	0.00572195115478329	0.159096313343249
F22F4.4	0.353383374041362	8.09396299918335	0.0452765467251963	0.385859003022544
F22H10.3	0.469904030930344	12.7689781918533	0.00256681898358519	0.111464354701043
F22H10.6	-0.319319656113503	11.1220245582701	0.0107680638320917	0.217888858815336
F23A7.4	-0.540488870763724	13.6431890938474	0.0003259206592236	0.0432138610927881
F23A7.5	-0.349692918244048	6.66871857725135	0.0412295450770457	0.372157228801717
F23C8.5	-0.38546328404779	12.9732412939035	0.0308347152838098	0.337754469870697
F23F1.2	-0.237892838198418	8.79704394894867	0.0444401060163611	0.383706436823685
F23F12.12	-1.12184676230128	9.27560714960313	0.00089845082002229	0.0678644810580009
F23F12.8	-0.237052063544111	9.33694364825621	0.0109854011695918	0.220486412856076
F23H11.5	-0.213014418797389	13.4104335959732	0.0394314137326794	0.368292817304516
F25B4.5	0.414808454067609	9.2357324354317	0.00228835790193786	0.105288774140242
F25B5.3	-0.477901416431617	11.5835376559674	0.0419600335541229	0.374669953054844
F25B5.6	-0.719955996338024	11.1045609307968	0.00652069776851984	0.168383586363259
F25D1.5	-1.64921936417925	8.85111403100294	0.00202313070438724	0.098975480810202
F25E5.4	-0.280732052880748	6.67902981917943	0.0354022458454089	0.354510609497503
F25E5.8	-1.59109554560987	9.17945521910857	1.04447978187889e-05	0.00857608701863462
F25H2.3	0.458327722539712	8.23430725120337	0.0321081878466981	0.342875403037464
F25H5.7	0.343631312192645	8.52921470057074	0.0469083633489883	0.389907905395544
F26A1.8	-0.768162467412682	8.24286129946512	0.00035301767168265	0.0449602366952351
F26A10.2	0.333544066067646	7.00312914171049	0.0446372431607398	0.384221615313435
F26A3.4	-0.496722315335275	9.17258754712667	0.0159331780860254	0.259968179134176
F26H9.2	0.208403854884995	8.14649645191982	0.042873168617707	0.378809436188368
F26H9.5	-0.383089423676853	9.51400679252454	0.0147225552560277	0.25214278717284
F27D4.1	-0.380382590508136	11.7222289320418	0.00101417383895583	0.0725164090857325
F27D9.2	-0.557494438268307	9.12945046657756	0.00472167555491123	0.144050165758685
F28B3.10	-0.304001766588158	9.94466373017637	0.00729845719909756	0.177391650355694
F28F5.6	0.886263425946614	9.20266491322148	0.00075696920421181	0.0638180716839847
F28G4.3	-0.666998398010138	11.8293953541452	0.000447055252305	0.0473500104709376
F28H1.1	0.436466612580482	9.61994098507401	0.0116523663741514	0.225172269875164
F28H7.3	1.11142690102482	11.4741309075852	4.78420224865243e-06	0.00670978889154495
F31D4.9	-0.274515060054718	8.4139560997157	0.0201012395687108	0.285617429141443
F31F7.1	-0.474702111957746	8.41964783155003	0.00598507269081473	0.161970597782966
F32A5.4	0.391237983440577	10.1500579152823	0.0145710727647751	0.251950702854894
F32B5.1	-0.471417973749958	8.02592320951832	0.00101633675246294	0.0725164090857325
F32D8.12	-1.66117956125777	7.97435835082679	2.64634480836059e-05	0.0146109737526366
F32D8.4	-0.815938885155032	6.97984215178361	0.0004146061641343	0.0463101669419226
F32E10.5	0.175642280160281	7.46350350944863	0.0330158885216174	0.34615504170641
F33D4.4	-0.209730402416961	10.8677526668368	0.049236591130665	0.395616982374878
F33G12.3	0.196785076732216	8.2744668950331	0.0458697524642432	0.387495690462834
F33H2.6	-0.306907032502958	7.67776891649266	0.0377397164287555	0.363432842303327
F34H10.3	0.33728092179673	8.80825097871204	0.03789431894383	0.363629946467735
F35A5.1	0.240649500696207	8.3684647778863	0.0241845850279249	0.309493464142631
F35B12.3	0.33576874468586	7.82756925451857	0.0361684549394657	0.358729812485573
F35C11.4	-0.200177057578584	7.33285841520206	0.0403567054886473	0.370275109330993
F35D11.4	-0.284758608453751	8.1475559714111	0.013691142901968	0.243966414352386
F35E12.6	-0.719692254850695	8.98456633910295	0.00011751256048318	0.0259523691909016
F35E12.9	-0.644294606859937	7.49925731306604	0.0126734832322116	0.233054851509672
F35F10.6	-0.26894211745879	6.90992699384352	0.0441348546505883	0.383025128926831
F35H10.10	0.220366325384787	10.675976972767	0.0450088149587503	0.384849493428316
F36A2.3	-1.06248202864821	8.65203034485855	0.00120477026119244	0.0778201046985833
F36A2.9	0.203264995394751	8.86653062690456	0.0232164877460269	0.304400649473377
F36A4.1	0.483969118124726	7.0501385685542	0.0194213883367688	0.281828894957029
F36D1.4	-0.329119414007378	11.3951742880751	0.00338437707363043	0.12398154812072
F36G3.2	-0.473533324879604	9.16595014883747	0.00624567830149208	0.164021556209853
F36G9.13	0.488763498251699	7.55154144422461	0.0352050400371512	0.354019806340632
F36H12.3	0.388551654370244	7.09793144857803	0.0370076838520709	0.361335234040283
F36H12.5	0.363044511026679	11.4918011141176	0.0291119780385979	0.330619915472505
F36H2.3	-0.192234908632613	7.56383410660832	0.0371741905669195	0.361894334616413
F36H5.10	0.300872474063854	6.8808167083371	0.0148788916217109	0.253399156685196
F37A8.2	-0.532063989605163	7.42582906454833	0.0180410780096177	0.27355851813143
F37B4.10	0.411835334873606	8.1346139181593	0.031816660178728	0.3422337076502
F37C4.6	-0.601949521467649	9.22532358298191	0.00170297894521766	0.0922672400949822
F38A1.11	0.392316671020856	7.26803661049662	0.035765616404457	0.356258109451441
F38A1.9	0.258749312713073	6.59435801984485	0.00732456337985059	0.177391650355694
F38B2.4	0.289629005224921	10.7156365859197	0.00905964075612808	0.199106617986741
F38E1.3	0.414219320765345	10.4078933318018	0.0417295622971298	0.374033162244868
F38E9.1	0.582628340090319	8.63738372349936	0.00037464893847834	0.045014167017484
F39H12.1	0.235238912386468	7.27021689988382	0.0304466868409455	0.33718942593818
F40G12.9	-0.409460095489988	7.32435325071278	0.0411966085637572	0.372004733639006
F40G9.14	0.220223959734132	6.37859929080019	0.0499196862595305	0.397476136702981
F40G9.5	-0.473525981981247	7.34201582103029	0.0159418151161671	0.259968179134176
F40H3.1	-0.208383390477187	7.96768849413876	0.0461770542109651	0.388023895012003
F41B4.2	-0.330856541215636	9.4233149422412	0.044280536796407	0.38342003373235
F41C3.2	-0.432758249987757	8.22255410749172	0.0175373631201729	0.271611327619324
F41C6.3	0.881881037996263	7.37282712774764	0.00316574203224387	0.120195636961764
F41C6.4	-0.29638288257283	6.23959841441829	0.0166474840934386	0.264409937426539
F41E7.6	0.665465690890561	7.2485943084909	0.0196096000130933	0.283511451186561
F41G3.6	0.209089729303923	9.7458346536887	0.0277654712227901	0.324471229894981
F41H8.2	0.160878222882418	6.12377770813348	0.0415355879960735	0.373176578861274
F42A10.6	0.469272514731693	8.4569711161659	0.0130878131504763	0.237104139958122
F42A10.7	-0.504885906401344	10.3294707790947	0.00552532888920477	0.155244664563089
F42A6.2	-0.482955898621484	7.70480902774058	0.0152389481006746	0.254917682250646
F42A8.1	0.560077203328603	7.98983719691668	0.0455410665664135	0.386690513587903
F42E8.1	0.400572667545741	7.79534495154169	0.0176891716422349	0.272112717863479
F42F12.4	-0.440504688257554	7.85767903016728	0.0122637019573473	0.229982123881208
F43C1.5	-0.324981581750167	7.54623650775057	0.0262810585685604	0.32024330679405
F43C11.7	0.461515283720525	7.09831610803512	0.00693455881053975	0.173400043422138
F43D9.1	0.423686136391255	9.25199337667023	0.00493849115853653	0.146818809583722
F43G6.4	-0.268091754731127	9.8560368176536	0.0404123014887148	0.370275109330993
F43G6.7	-0.356112213590049	13.985363545258	0.00077111909060954	0.0638180716839847
F43G6.8	1.07910557766059	7.58773618072572	0.0164664938180748	0.263520721288707
F43G9.13	0.164145154989354	9.43937247396462	0.0408942898787386	0.371013300440079
F43H9.4	0.987929273950148	8.38789980252657	0.00084856534222701	0.0663680003843891
F44A2.5	0.334648125164168	9.68749414997235	0.0394426185700515	0.368292817304516
F44E2.4	0.467420495349463	10.1743681134054	0.0156577997556036	0.257327227875756
F44E2.7	-0.244466811537426	12.254413362306	0.0398237078343993	0.369832583488941
F44E2.9	-0.594509491263245	8.85136678207821	0.0025615017107654	0.111442144786002
F44F4.10	-0.296140899862971	8.39689827412595	0.00473651240193252	0.144050165758685
F45D11.14	-1.80670718519578	8.20284736165578	3.28765746138554e-05	0.0147179744138453
F45D3.3	-0.256882867286045	9.16346874204082	0.044467991704025	0.383706436823685
F45E4.6	0.470690845232861	7.74059311437236	0.0312939839562701	0.34005444890438
F45G2.8	-0.406554614157022	9.35145032537213	0.00980462088447136	0.206814468995427
F45H10.3	-0.263895665181361	11.7685669978586	0.0375363144501271	0.36223120985133
F46A9.2	0.66414191847919	8.47180305859815	0.00163021229926475	0.0909126395372862
F46B6.10	0.351730916462286	10.804102513289	0.0391417832767985	0.367226426914027
F46C5.10	-0.824375768998128	9.15717617179873	0.00115506210980012	0.0763097870773645
F46C5.9	0.456935564367116	7.26019288199312	0.0250808445162723	0.314627309785321
F46F2.3	-0.955939964915172	11.9741502801494	0.00063500342503154	0.0577355487215604
F46F3.3	0.413095841366256	9.44245245016974	0.00674850696264115	0.172347057221019
F46F5.13	0.519227738237852	7.68235633076402	0.0154421465212564	0.255496849248344
F47B7.2	0.369648750902546	8.60185420044571	0.0354067261027304	0.354510609497503
F47B8.2	-0.699183479794724	8.659869647187	0.00037445950559002	0.045014167017484
F47B8.8	0.266543171297992	7.94707198120031	0.0420949767587172	0.374861189792457
F47G9.1	0.440184733688188	12.0880359051337	0.00216886371754709	0.102015782446652
F48C1.8	-0.594541045731297	8.02925234077499	0.00725876780305308	0.177369406306636
F48D6.4	0.507752696082948	9.53424900798387	0.04132393194622	0.372249991798548
F48G7.12	-0.647215286422072	6.67435066790698	0.0096894818817656	0.205948116733513
F48G7.5	0.664629139427372	9.73628584253152	0.00151355404144508	0.0874440613628621
F48G7.8	0.814480007380466	7.43397297296255	0.00266123274868852	0.112548257781945
F49C12.7	-1.10357077968042	8.57085106757839	0.00114747482604895	0.0762429620093097
F49D11.2	-0.526589618083211	9.16800609990451	0.00422370665844668	0.136411606828301
F49D11.3	0.536790541557236	6.66866250661766	0.0052851383506873	0.15262400151194
F49D11.7	-0.254804556348215	7.40025637929113	0.0278391204362809	0.324471229894981
F49E10.4	0.41921781239469	7.56640849712134	0.029551532153606	0.332690443218117
F49E2.5	0.29068293427041	12.4719365284258	0.0287997084542665	0.329470369682282
F49F1.5	-0.495871479708524	9.43973822326472	0.0054588132924483	0.155244664563089
F49F1.7	-0.239614557633521	7.67323961139616	0.0304684270422732	0.33718942593818
F52B11.2	0.520560533708115	10.2192302744642	0.0163656000792122	0.262953945579957
F52C6.13	-0.386585758869295	10.7604694617446	0.00284256307528721	0.115439921458555
F52E1.2	-0.172894002452872	8.34792998363168	0.0348683484864383	0.352468235855282
F52E1.5	1.47776063173146	11.8648468157268	3.70813678417504e-07	0.00143313306480392
F52E4.5	0.404900892673904	8.86492356140534	0.0290312264701292	0.330360436566861
F52H2.3	-0.447566491635789	10.7317282904354	0.00197550587760613	0.0974680974378905
F52H2.5	-0.372010168152534	9.62920792176788	0.0412923750399302	0.372249991798548
F52H2.7	-0.295744391834817	8.20364979712379	0.0258427648972086	0.319261641696981
F53A9.1	0.597903164823975	10.8300579109512	0.00466179013407849	0.143944409346399
F53A9.8	0.411945662443492	9.83172710899208	0.0189321151107043	0.278775924086153
F53B3.6	0.248186746481176	9.14146993882485	0.0146297978914911	0.25214278717284
F53C11.1	0.933360620829438	9.4085756595528	0.00023987885203069	0.036120459089219
F53C11.3	-0.46754915243457	10.6246387174771	0.0099605850932812	0.208650413485183
F53C11.5	0.294231030808927	8.87337390050555	0.0259038883025237	0.319343575676354
F53C3.6	0.210815116314381	6.47226813642276	0.0426182858503444	0.377563485183207
F53E10.1	-0.28729780434498	7.29916638108935	0.0300989329539681	0.335882654605181
F53F1.2	-0.368669034508527	9.04248603999395	0.0177843964089413	0.272112717863479
F53F4.10	-0.267006060088191	12.2857102221901	0.0380772052374529	0.364057944884345
F53H2.3	0.234232154645602	8.48860195187752	0.0372502482837275	0.36217861947646
F54A3.5	-0.196451845693224	10.1287012833133	0.0458293021835173	0.387435540770537
F54C8.7	0.794924589536113	9.8583903884176	0.00075450013715709	0.0638180716839847
F54C9.3	0.597878467453851	10.9175274249731	0.00604910230369627	0.162352584861589
F54D10.9	0.428062887187266	8.54220356298465	0.00858662016452785	0.19350353255125
F54D5.12	-1.93264663225632	8.76645968921053	1.39461223188793e-05	0.00931226883974006
F54D5.15	-0.285769736160051	8.16821852003049	0.0166947709729669	0.264798251773003
F54D5.7	0.207338554529745	10.8367052662096	0.0144709259933238	0.251926653798187
F54E2.1	0.50048683349237	10.105995223113	0.0368279402537039	0.36053618650558
F54G2.2	0.38833133587364	6.77245334735546	0.0143723075582599	0.251441704722948
F55A11.1	0.326802109956305	10.8277123508665	0.029732549465004	0.333559791748417
F55A11.7	-0.323992435481973	9.39251989683988	0.0311596216354172	0.33954909121414
F55A12.2	-0.421675077659622	7.63801210543273	0.0152638983716577	0.254917682250646
F55C12.4	0.414259258385206	8.12088570784672	0.0163164344631075	0.26256890962179
F55C9.6	1.79190422309975	7.30292024657032	0.00012748022306812	0.0264133461775946
F55D10.4	-0.309200179238943	7.92722007787811	0.0341771878906147	0.350144205971893
F55F8.8	-0.448938987515045	11.6936658701818	0.0004212671717228	0.0463101669419226
F55G1.6	0.438768592426889	8.0850814083704	0.0367110898911575	0.359954952848225
F55G1.7	-0.22462690237261	6.42556377925906	0.0185958423306187	0.277680896156509
F55G11.2	0.53714132521339	7.99581606740328	0.0229448116060813	0.303074708750502
F55H2.7	0.310844890207655	7.41800863107471	0.022082825621945	0.298240328099757
F56A4.2	-1.90025340198301	8.96685250166062	0.00039904684370008	0.0460335050369024
F56B3.11	-0.389255899777372	8.74826171480208	0.0120467310985462	0.228368475306691
F56C3.1	-0.434555950979194	8.72524840159896	0.0017568544600858	0.0935587890433115
F56C3.4	-0.328187422559567	12.0101152693334	0.0145682504709267	0.251950702854894
F56D5.6	0.464726693436733	9.56416162351832	0.00252627317624534	0.11042173861193
F56F11.4	0.323163023417574	11.2023900285675	0.0118430148690962	0.226787269656073
F56G4.6	0.469757868819699	8.50000920983066	0.00591346562954179	0.161326299392288
F57B9.1	0.301620912749435	10.1500782871998	0.0142361956581291	0.250476553814848
F57B9.3	0.19102807008821	6.19916566241057	0.0482664812269072	0.393377928354768
F57F4.4	-0.470059806056397	10.659548121992	0.0119481110853186	0.227475162526644
F57F5.1	0.279379981077762	11.4070496663389	0.0405473301645951	0.370275109330993
F57G8.5	-0.441683218804204	7.35306478093235	0.0169660189377389	0.267090979733351
F57H12.6	0.305726419445795	10.5764746644092	0.0167267335368526	0.264942775946773
F58B4.5	-1.22217811876607	10.1612430635432	0.00025398639715924	0.0375139526351951
F58D12.1	-0.636955678933524	7.18311792253004	0.00626408284770254	0.164318797687075
F58D2.2	0.264381195665553	8.78051005554881	0.0359042162138543	0.357331703769557
F58D5.3	0.239686493502388	6.12678413092184	0.0361124513978972	0.358481008332979
F58E2.2	-0.750483446893726	8.37925585749744	0.0152120415875592	0.254917682250646
F58F12.1	-0.214520854964005	13.7965258615254	0.0228352130160728	0.302371796640345
F58F6.5	-0.296593202242806	7.0529173565311	0.0445442980693157	0.383706436823685
F58F9.3	0.329104437142149	8.89810119911709	0.0465057901472958	0.389210744524343
F58G6.3	-0.819664609332022	11.0432127896006	0.00379830184164231	0.13044408347626
F58G6.7	-0.394993095447623	10.5879060061916	0.00240078588531517	0.108100628921502
F58H1.2	0.712273640683663	9.33608808886429	0.00343946816688649	0.124427187709721
F58H1.7	-0.214955491840783	9.4928046741022	0.0476134081668683	0.392252953888695
F59A6.5	-0.226316856016203	7.46382267128516	0.0403764410138431	0.370275109330993
F59A7.2	-0.613795248800004	7.81804478644969	0.001078991090961	0.0745235562988795
F59A7.5	0.179591691325718	14.0859199173379	0.049828011359367	0.397128426030575
F59B1.2	0.72653965502826	12.7055336708647	0.00599578232136971	0.161970597782966
F59B1.8	-1.13625200080646	7.97785452009108	2.74120937556143e-05	0.0147179744138453
F59E11.5	-0.49097217057626	8.52105534725818	0.0103974466976883	0.213765888428474
F59F4.2	0.241796488486357	13.2180810541939	0.036954601987212	0.361121055828681
faah-1	0.319300529627783	7.92009056882931	0.0468143326358814	0.389618345560395
faah-2	0.658842229395943	7.41757745601404	0.00524257682838907	0.151731673065496
faah-3	-0.372832878061811	7.14212074710002	0.0452075909867459	0.385553081056142
fah-1	0.405550499338301	11.8440997645198	0.00044717979615918	0.0473500104709376
far-3	-0.383836906430903	13.4692714093752	0.0463211629827479	0.388564733047946
far-8	-0.304808840326036	8.6676958112246	0.0181683956548777	0.275004521436657
fat-1	-0.295712197207244	10.8974612287851	0.0348278647582786	0.352468235855282
fat-2	-1.09760815098708	10.4237072659821	2.07924991987004e-05	0.0133374006459965
fat-5	-1.96966143331475	7.94555788333868	7.4512001673455e-06	0.00856198517093302
fat-6	-2.938780231611	9.52192786335473	8.32255471929492e-07	0.00241239651732162
fat-7	-1.73599902408146	7.49738291948688	0.00012259185613141	0.0264133461775946
fbp-1	-0.314419439464765	10.8146571144343	0.00793682615103634	0.185629980938863
fbxa-1	-0.295238672884345	11.9327970961224	0.00570306227521144	0.158761477911018
fbxa-115	0.344577907353643	7.70222791007059	0.0169330018735316	0.266752296498182
fbxa-131	-0.840122978897514	8.53406783356206	0.00042674499535486	0.0463101669419226
fbxa-139	0.184542525475208	6.14193264683385	0.0476986271461555	0.392506552481263
fbxa-145	0.358427155931681	7.33220522469528	0.0493682639519597	0.39606431167591
fbxa-151	-0.388871447375085	6.659343452245	0.045790367346424	0.387298221584893
fbxa-158	0.276940303674221	6.30631066438778	0.0154224404102161	0.255496849248344
fbxa-163	0.314382587604816	6.33444797943698	0.0088844140096356	0.197422583488207
fbxa-176	-0.751258181927941	7.52267412459415	0.00184059720984197	0.0946377133016083
fbxa-182	0.830537260132628	8.14623355182076	0.00036712548401766	0.045014167017484
fbxa-24	0.353271574847778	7.61207454336059	0.0033069360007415	0.122574131031469
fbxa-26	0.407149603338457	6.62217434264194	0.00578297970372742	0.16021686541187
fbxa-27	0.312521205216546	6.60021464197928	0.0154515120337605	0.255496849248344
fbxa-31	0.303002841984946	6.38573926070737	0.0234093287922403	0.305480543254507
fbxa-39	-0.297970771299149	7.35797776373851	0.0249286073312751	0.313827076767067
fbxa-51	0.343234205553678	6.7755696902197	0.0455826340008148	0.386901793501059
fbxa-53	0.40116946657171	6.27922217820307	0.00118454106820043	0.0769541808596525
fbxa-55	0.462949976164742	7.58774560923952	0.00352393507294635	0.125607692654745
fbxa-59	0.240632394705983	7.88734401057096	0.0481688940716537	0.393377928354768
fbxa-60	0.499078255967819	7.28009868874404	0.0149426126138497	0.253399156685196
fbxa-72	-0.884128662933928	9.59072597061767	0.00052358652642801	0.0518554672600934
fbxa-79	0.330100114956082	6.88301988985201	0.0266086208912721	0.321525151627318
fbxa-90	0.839059033143371	7.1752430445501	0.0207527205934583	0.290250203764598
fbxa-92	-0.72263635614624	7.10226520211009	0.0319087076125806	0.342289552852751
fbxa-98	0.719048588661803	7.07325040885139	0.0171510383896964	0.268545191909973
fbxb-21	0.220114080322873	6.18004615721414	0.0333435488345874	0.346835820057131
fbxb-54	-0.334573866939079	8.5202539919671	0.00612944612923779	0.163038260302898
fbxb-55	0.274564943978722	6.14983852321585	0.0126306124165126	0.23286915135839
fbxb-58	0.170962520591735	6.36104832749545	0.0322044724534579	0.343151929424418
fbxb-65	0.503420655173996	8.38525777622297	0.0028762213147255	0.115727511094834
fbxc-33	-0.281865024230586	11.5627982092404	0.00620104098932592	0.1639509217153
fbxc-5	0.390355930379189	10.2966790352016	0.0368325596546517	0.36053618650558
fbxc-8	-0.436075494937405	12.5034986976603	0.0438439845441788	0.382217352479309
fbxl-1	0.318128880579743	8.04439854780577	0.00342816435856644	0.124219161661167
fgt-1	0.331671071933027	8.92208899581536	0.00130781010217941	0.0799762390068876
fic-1	0.359212291586316	8.46702394296464	0.0420353600525015	0.374861189792457
figl-1	-0.328549334671685	6.63481838762492	0.0147212085306193	0.25214278717284
fip-5	-1.06207386707771	9.69791209256999	0.00022418012965334	0.0342007435956015
fipr-14	0.485114770868441	7.1310621182604	0.0230012810926007	0.303074708750502
fkb-1	0.231498942533658	11.0260581860611	0.0438210381079724	0.382217352479309
fkb-4	-0.459001650853362	8.1943109794963	0.00599906207128578	0.161970597782966
fkb-7	-0.215392496280064	9.6630388739795	0.0384992544916609	0.365723154105445
fkb-8	-0.403158974465559	10.0829736744283	0.00230237791281661	0.105513520593487
fln-1	0.317202141253518	10.7916240956128	0.00441466233527968	0.139470851352589
flp-15	-0.196402029351203	10.9471456807206	0.0443046529587651	0.38342003373235
flp-26	-0.256073502754433	9.56437275957937	0.0479119796327783	0.393146106052547
flp-34	-0.225512322920743	6.61611889856914	0.0201403940751666	0.285823499515935
flp-6	-0.238594864377951	14.0508764519756	0.0280203902385369	0.325089486267149
fmo-1	-0.338015349278982	7.07706646982825	0.0383849739179126	0.365329483967194
fmo-3	-0.505703437716001	7.87023348939631	0.00131539531506018	0.0799762390068876
fmo-4	-0.349394873452093	10.5237609644613	0.0472078460781425	0.390673728702235
fnci-1	0.442686073302303	8.53266155847707	0.00962193490723146	0.205517803908599
folt-2	-1.7167197803805	11.4101098527324	5.77801047555177e-05	0.0180465271338569
fos-1	0.364602469910307	9.4287882478282	0.0227017525466396	0.301955933845103
frm-10	0.4653405772774	7.55194214381907	0.0151780352303193	0.254917682250646
frpr-7	0.533847945384943	7.40998795554737	0.0168701531069775	0.266460521753535
ftr-1	-0.406910990732274	8.03334653216672	0.00264535745497366	0.112548257781945
ftt-2	0.294778658839065	12.8188179962157	0.0334597231471862	0.346835820057131
fut-4	0.531229274498211	7.11977575346825	0.0225478344468403	0.301052917862185
gale-1	1.49777112960253	10.9341588998231	3.51927544129144e-05	0.0147179744138453
gba-2	-0.461061435960597	7.20118774417069	0.039995164735939	0.37010672747552
gbf-1	0.416796852753697	7.81829571617791	0.0174693796179946	0.270790562650032
gbh-1	-0.60912183927278	7.77043090690788	0.00456555764963746	0.142617034225764
gcn-1	-0.407282833167631	13.9311535910041	0.0084085874671254	0.192105157413961
gei-17	0.251954395326438	13.2117765474421	0.0250363748747579	0.314627309785321
gfat-1	0.708543130068016	10.7386551480994	0.00400128392330193	0.132930906729869
gfi-1	-0.456923593916357	7.46204689415889	0.010528852683834	0.215113273026808
gfi-3	0.420684255415228	7.91297469091698	0.00196858999450845	0.0973339730973485
gfm-1	-0.332271164873658	8.85699597842866	0.0382100697604889	0.364390547798313
ggtb-1	0.359007133514706	9.21220993981921	0.00107881266237395	0.0745235562988795
ghi-1	0.250272976493365	9.01152430446057	0.00699965756688987	0.173971124671607
git-1	-0.231908565791849	6.46025955370262	0.00940214183138219	0.203110946448551
gkow-1	-0.251327527565964	8.23917284940172	0.0172123441039264	0.268559036692319
glb-1	0.733323527982364	9.32115696352247	6.52760186980437e-05	0.019658254514142
glb-26	-0.377970877759241	8.78325324133687	0.00740256246113255	0.178068486422409
glb-29	-0.520882412697957	10.7313917829653	0.00055907649635683	0.0533515426914346
glct-2	0.1964593034647	6.00967672597764	0.0280903591426686	0.325244379347848
glh-4	0.351062725733783	7.30661570394778	0.0339556705760118	0.349054693894659
gln-1	-0.341791009598559	9.11121683917198	0.0234849497211902	0.305956269720291
gln-3	1.39010562340994	12.6758074525862	0.00019929821874364	0.0325649696348886
glna-3	-0.335904199340878	8.56226472432638	0.0072820818271916	0.177391650355694
glp-4	-0.411328737848852	12.2936580114118	0.0033089570928328	0.122574131031469
glrx-10	0.343111360523418	9.89930544250807	0.0222916233282442	0.299661087109931
glt-1	0.183620091246515	11.3202118180839	0.0311445486467643	0.339544399891781
gly-13	0.393576372010302	8.32443853706042	0.00226492704201181	0.105042786354424
gly-17	0.212944547643375	6.3100158585819	0.0437591589462216	0.382217352479309
gly-6	0.24705139057669	10.3411772751776	0.0348555802257686	0.352468235855282
gmd-2	-0.640108657358709	8.42365968812499	0.00243683545900005	0.108812189035403
gmeb-2	0.497896370451611	7.55951864458991	0.011011482430956	0.220486412856076
gmeb-3	-0.307407902161765	12.2649059678454	0.0346217791023558	0.352036824225037
gnrr-3	0.200534413077664	6.22945630536275	0.0449048639282914	0.384532295845495
gop-3	-0.267239079305414	10.8019318699004	0.0371583284213273	0.36189184282325
gos-28	0.293679077072612	10.0240117594155	0.015339818176817	0.255106458912585
got-1.2	0.253006796976944	10.2151639602163	0.00458809004790033	0.142756034850962
gpa-17	-0.350814280147433	8.05436706691346	0.0305122532921445	0.337249114199971
gpa-7	-0.338133863580452	7.47230016419235	0.0264834521503299	0.32105064995503
gpd-3	0.443327838791121	12.9311333682096	0.0158738790352286	0.259968179134176
gpdh-2	-0.244938037648865	9.86098842461823	0.0450983667874559	0.385188223732713
gpi-1	0.467986774508711	12.5497169840235	0.00083655675104982	0.0663541314785814
gras-1	0.186309778406879	9.70985371922243	0.0495299559971135	0.396461908739063
grd-1	0.372190377148948	7.26916384264911	0.0177318903470879	0.272112717863479
grd-5	-0.559083679675767	10.1813175749915	0.0272977515693599	0.323708974775076
grl-22	0.54419609401357	8.99178319439874	0.0469536978871201	0.389907905395544
grl-27	-0.455258751213926	8.53826726006942	0.00831157118537372	0.190608433799888
gspd-1	0.207480145174428	8.32860154153778	0.0403452271852812	0.370275109330993
gst-1	1.09243024360825	10.2808712601859	0.00123179111101432	0.0779484004703143
gst-12	1.34727279852597	7.04690568646016	0.00308147853062961	0.119094009411283
gst-13	-0.816344687793973	11.1224244939691	0.00087416724303635	0.0669012019761386
gst-14	0.58539687673782	6.84241584206532	0.0220325648799964	0.297734934150487
gst-20	1.04422219663919	9.15332673786693	8.88188663957299e-05	0.0213841664565813
gst-22	0.845127667110237	7.79777166787773	0.00045129031849911	0.0473808427036373
gst-26	-0.329491574230909	10.7191631727365	0.0400839400078178	0.37010672747552
gst-27	-0.66434237940764	11.1209046469135	0.0029227698856651	0.116396566162482
gst-33	-0.360693966950862	6.78744169262333	0.0164612112002658	0.263520721288707
gst-4	-0.589075052852524	7.82615714197649	0.00286582064329616	0.115727511094834
gst-5	-0.840527339887068	11.09476851053	0.0004600181504056	0.0474294447064554
gst-6	-0.685939796762004	9.47603496452615	3.52874233590268e-05	0.0147179744138453
gst-7	-0.976746130874236	10.1005206137578	0.00016507868649773	0.0285672362775821
gst-8	-0.620727300032544	8.04096646814728	0.00233463641606165	0.106214434760836
gst-9	-0.490021629390451	8.06574195074972	0.00266109831884626	0.112548257781945
gstk-2	-0.371759769643023	6.67162336376328	0.011239610626512	0.221400623473829
gsy-1	0.275412281479184	11.4580164524661	0.0160724787252079	0.260438079582954
gtl-1	-0.226089895390221	9.1082707933818	0.0306811954980396	0.337347673022304
H02F09.3	0.524112081680152	8.09630939990722	0.00110264053762143	0.0745235562988795
H10D18.1	0.346766669124446	7.36969298242108	0.0486133178435389	0.393506281097538
H11E01.2	-0.46162178105949	7.16191979092782	0.0382320153000688	0.364390547798313
H17B01.2	-0.649922019074019	11.8117910423107	0.00255847840990522	0.111442144786002
H21P03.2	0.397384000169146	8.54288115488274	0.0045696000875304	0.142617034225764
H28G03.3	-0.334108286766599	14.4743896143206	0.0357072889309675	0.356258109451441
H39E20.1	-0.32909400167694	10.3751710201111	0.0403726253196748	0.370275109330993
H41C03.1	0.735359271309012	8.30008835845454	3.86244103442212e-05	0.0147179744138453
H42K12.3	0.614734501556601	11.855374168464	0.0241378650996288	0.309344514491218
H43E16.1	0.396113913877534	7.81011885890266	0.0059922623655844	0.161970597782966
hacd-1	0.742856021872406	9.97852229199268	0.00052770975543509	0.0518554672600934
hach-1	-1.34415963745327	12.5514969211527	4.91730074161859e-05	0.0165256937532454
haf-2	0.327361838930456	9.21237138636444	0.00454054895796638	0.142559654994249
haf-9	-0.309557599640318	11.3582564092485	0.0485415633436513	0.393506281097538
hda-1	0.259763164412294	9.6455160009106	0.0257612436009454	0.318941525820781
hda-5	0.240536042092851	7.42497098223173	0.0289594390643463	0.330336402107585
hgo-1	0.812286458859967	10.5784007702835	0.0003062697424912	0.0425274793929853
hgrs-1	0.367922418109007	9.55224673767325	0.0365060690431283	0.35961734708628
hil-7	-0.449863775309109	12.8244939539127	0.00266887449169066	0.112548257781945
him-14	0.438159634952223	9.23346447653691	0.0120014223422186	0.227928732754878
him-4	0.397605530199878	10.3192515526502	0.0227744927312315	0.302299777873227
hint-1	-0.290467814726274	9.76243249531045	0.01896150604898	0.278819507780468
hint-3	0.834328000389465	7.86485998626502	0.00704202932010339	0.174421213948372
hip-1	0.393607429308235	12.0659596900993	0.00419285444309118	0.136264449612024
his-37	0.320469580285493	11.7084814838691	0.0043215381416862	0.137813876062861
his-4	0.280132295559182	9.29181560811215	0.027730738456824	0.324471229894981
his-64	0.401876787414197	11.1277636884379	0.0247727247699402	0.313021827895886
his-67	-0.248677020734945	11.6702697107141	0.0381549624724397	0.364370331273248
his-68	0.432168292862034	11.5018231060817	0.0192442514171006	0.280840117124699
hlh-11	0.213433259292707	11.7373727163086	0.0460709479178442	0.387996953204485
hlh-15	-0.856572561418998	8.04233284918057	0.00110552862852277	0.0745235562988795
hlh-28	0.272459281144375	7.94520738577657	0.0449220746666716	0.384532295845495
hmbx-1	-0.541523935761263	10.4668899489989	0.00047690155705119	0.0482920096351975
hoe-1	-0.244843399633921	11.0551785848631	0.0414304476956917	0.372809721232206
hpd-1	0.420304359257484	11.4520703842156	0.00163093096069305	0.0909126395372862
hphd-1	-2.71944440322383	10.2598693155148	6.36438588195305e-09	7.37918721083046e-05
hpo-18	-0.351557128289072	12.3132769680033	0.0171223345844082	0.268458293899826
hpo-27	0.529699546093345	7.72723028778569	0.0124167712324051	0.231680873736204
hpo-6	-0.310133829675909	6.7421990749437	0.0435510807184197	0.381274989767624
hpx-2	-0.474909192047148	6.89945474751209	0.0426080346758246	0.377563485183207
hrg-1	-0.832852286607092	9.48028801253146	0.0329875027531465	0.34615504170641
hrg-7	-1.2250435571677	10.4556875163205	0.00981050997865235	0.206814468995427
hrpu-1	0.473942605248214	7.16839362637464	0.0299125157187222	0.334768980213055
hsp-12.3	0.323373505079668	7.94295537431953	0.0342972037886481	0.350790893184702
hsp-12.6	0.601326078434006	7.82449004859568	0.00081421671615263	0.0654086510271105
hsp-16.2	2.84153999874049	9.86297376355847	0.00160117334073385	0.0903265300949386
hsp-16.41	2.22575128418391	10.9906476349868	0.00742925287504555	0.178525331522727
hsp-17	1.33608770785284	10.8788370623859	4.57311392206115e-05	0.0158277520505486
hsp-25	0.284420179553402	11.9263286193721	0.0180610673707025	0.27355851813143
hsp-3	0.540663802536824	13.9160110791744	0.00034276597164902	0.0444044699249684
hsp-60	-0.664327209449131	12.7798040599075	0.00071047308686419	0.0616164116473703
htp-1	-0.251205340890472	9.70419727236123	0.0434433382005257	0.381068920531973
hum-2	0.295934731825803	8.68245690712024	0.0212599071477407	0.292926908406987
hyl-1	-0.453913773135671	7.87944704924605	0.00411800555546112	0.135450256490196
icl-1	-1.04116384299678	11.7455186534979	0.00042179001767593	0.0463101669419226
idhg-1	-0.304091545701974	9.60571601288602	0.0351870010763108	0.353991916684847
ifb-2	0.283909910886219	13.6363223607574	0.00776267200640443	0.18376906126366
ifc-1	-0.421253297081258	8.58587864074926	0.0367002708823447	0.359954952848225
ifo-1	-0.380586959245489	7.72137562447405	0.037492004824603	0.36223120985133
igdb-2	0.328390536821468	7.89264517583765	0.0433365893553545	0.380511991882361
ilcr-2	-0.351150189346187	7.16866642808354	0.0125346610197878	0.232161545038227
ile-1	0.30621186450503	10.2756207282468	0.0410794645745592	0.37191242939185
ilys-2	-0.194911346560911	6.4121009072001	0.0467276324888865	0.389618345560395
ilys-3	0.303406663456086	7.03118645469088	0.0112369479021606	0.221400623473829
ilys-5	0.708815357212164	12.5345791597355	0.00015735248024393	0.028285633057182
imp-2	0.492422955505684	11.6292638285339	0.00415134221194572	0.136097160819928
imp-3	0.350802424977996	8.11227320092483	0.0416263308474445	0.37354215420269
ina-1	0.209267150131426	9.3615586418653	0.0346609533459538	0.352036824225037
inf-1	0.616413873647513	6.47317633609886	0.035249820563886	0.354162950197553
inpp-1	-0.237434055585551	9.11572325205388	0.0136992096121225	0.243966414352386
ins-18	-0.2008259958457	9.36872612216999	0.0399034729938193	0.37010672747552
inx-16	-0.32494246075393	8.89470674264152	0.0150610925914063	0.254186081588152
inx-7	0.4415705643121	8.97920334909798	0.0119956617273948	0.227928732754878
ipla-2	1.05778285249861	8.47157261445478	0.00174418292808734	0.0931932210124824
ipla-5	-0.249849333305966	6.5794143729796	0.040517700300412	0.370275109330993
ipla-7	-0.53463609546492	10.0625885197347	0.0038105995346218	0.13044408347626
ipmk-1	0.451333094437549	7.88164764296811	0.004414520916542	0.139470851352589
ire-1	0.259708508084298	10.1397512548397	0.0432471289058404	0.380302492300922
irg-4	-1.87639423164548	9.58319330074573	2.2511268949465e-05	0.0133374006459965
irg-5	-0.787362578439545	7.8581183945216	0.00329909318959653	0.122574131031469
irg-7	0.253751062932575	10.5856246853304	0.00906269283586064	0.199106617986741
irld-20	-0.313601313756746	8.18794096487856	0.0142202529955016	0.250476553814848
irld-44	-0.389661459849945	10.1854340556702	0.0182399106776542	0.27554741935122
irld-57	0.471254582254024	7.38011726573346	0.0415901637005041	0.373377586547034
isp-1	-0.241666133257396	6.45220037743625	0.0104168120196721	0.213765888428474
itsn-1	-0.277309733984191	6.52579036372962	0.0235774020780779	0.30643976257828
itx-1	-0.34496015871514	9.99757290043441	0.0104163126708595	0.213765888428474
ivd-1	-0.467145315221392	11.5223185328396	0.00206553904252355	0.100204570830708
ivns-1	-0.335585198329301	9.27695667782148	0.0154408679239014	0.255496849248344
jmjc-1	-0.637756742642378	8.78709099407464	0.0136056463144971	0.243254689581244
jph-1	-0.399793050345507	7.67736424061042	0.0187676239915956	0.278084621559815
K01D12.6	0.250383118973994	8.63444081431229	0.018335188429722	0.27595404411614
K01D12.9	-0.701667035071239	9.18125094258615	0.0225900704170244	0.301204296153891
K02A6.3	0.890796747469326	10.2861366963275	5.01241733214686e-05	0.0166047065021648
K02D7.1	0.75347451368417	10.6843211412697	3.36042428396705e-05	0.0147179744138453
K02E10.5	-0.278514040019687	9.3640329932152	0.0411415107924429	0.372004733639006
K02E11.5	-0.302474491413296	8.53651035560871	0.0207905769699672	0.290429330937693
K03B4.1	-0.339115518240752	11.3843395090704	0.0354677248621932	0.354942259218934
K03B4.2	0.296015308229265	10.5293176230945	0.00619338112274099	0.163947848008266
K03B8.4	0.347926607267377	8.55597498124379	0.040863703303605	0.371013300440079
K03H6.2	0.378729904751296	8.53793089238755	0.0400074891674414	0.37010672747552
K06A4.7	-0.242245633165733	12.7273419091152	0.0441855202505734	0.383321372648914
K06A5.2	0.289505585647981	8.84644565837033	0.0309955304552984	0.339035545154677
K06A9.1	0.261487062387629	9.91671872794924	0.0282324382322628	0.326361919325993
K06G5.1	0.57285594765641	11.3172210130335	0.00028248417058441	0.0404353421708758
K07A12.4	-0.261042863966201	6.53787212648817	0.0332584332890574	0.346835820057131
K07C5.3	0.454207224775958	7.92686139121102	0.00122710565060511	0.0779484004703143
K08B5.1	0.67768753120016	10.1054055872376	0.0302185106045385	0.336319949415466
K08C9.7	-0.399733932500489	8.93135954425827	0.0322410080042909	0.343151929424418
K08D10.10	0.289482630109543	6.51882193016093	0.0111928850160092	0.2213404308713
K08D12.4	-0.461258753791105	9.0665026016313	0.0132051711998066	0.238857031944083
K08D8.1	-0.180163240752092	10.3039810452722	0.0421790821774776	0.374891045079926
K08D8.5	0.644846824796288	7.63828471361222	0.00514540502322902	0.150033671643881
K08D9.4	0.541664908392585	7.21847535156215	0.0200774905237334	0.285617429141443
K08E3.5	0.271094665310547	11.8260636591925	0.00687874980205005	0.173381879521455
K08F9.3	0.778798859609241	8.23703715150646	0.00394048075878011	0.131989671433881
K08H2.4	0.42166848433141	6.70937205484639	0.0320482964706638	0.342789643384789
K08H2.7	-0.185318576987959	6.29654637250982	0.0331184666584392	0.346563232555301
K09C4.1	-0.248516733427383	6.45003573033697	0.0103221779833507	0.212954613217011
K09C4.5	-0.414867930925029	6.72634250437667	0.00952968641390702	0.204422248256019
K09C6.9	-1.17952282624956	7.49686664080615	2.85372329046616e-05	0.0147179744138453
K09E2.3	-0.322318783853469	8.77270075466613	0.0017218135877086	0.092638364931264
K09E3.2	-0.408099241935049	7.03102604975704	0.030666014607226	0.337347673022304
K09F6.3	0.309776443709084	9.69343687702933	0.029188383345417	0.330815943986742
K09F6.7	0.228746201249507	7.97225029258385	0.0304804823063303	0.33718942593818
K09G1.1	-0.199527062823486	8.62576541970026	0.036694853884698	0.359954952848225
K09G1.2	0.286579173691124	7.87091894391392	0.0480132342265755	0.393296989701428
K10C9.1	-0.295607262282682	9.69512897175254	0.00391643071993738	0.131759978927292
K10D11.5	0.258520129854762	8.10372943536563	0.0396976534223969	0.369088499738115
K10D11.6	0.240118471643892	6.3536656382822	0.0159002151501312	0.259968179134176
K10D3.4	0.407978832476413	10.2164872554733	0.0407863756130158	0.371013300440079
K11E4.2	-0.294217599085983	6.73941018530537	0.0204528856349445	0.287699181523793
K11G12.6	-0.2740539488261	7.57333534921515	0.0152611734379103	0.254917682250646
K11G9.5	-0.307871135785927	8.32090109710145	0.0110593843631411	0.22059539774502
K11H12.1	-0.488084366973103	8.2330898157277	0.00265967141827028	0.112548257781945
K11H12.4	0.413240249764217	8.93745795108868	0.0118780235238279	0.226787269656073
K12C11.1	-0.258396786248357	10.5358298728319	0.0372667979832453	0.362187669083602
K12D12.5	0.480916917527013	7.34065716160412	0.0277952085433259	0.324471229894981
K12H4.7	0.649179526202674	12.7967513335677	6.70360391934262e-05	0.0199294706776456
kat-1	-0.39362539334361	10.1647869101571	0.00272700748531725	0.112730056059381
kel-1	-0.346017318663671	7.58448124467944	0.0411722482633918	0.372004733639006
kel-8	-0.5659051659543	8.77728307961075	0.00167506128032347	0.0922337530788575
kgb-1	0.399406089023036	9.36336566972881	0.00693485245479971	0.173400043422138
kgb-2	0.541793166883698	8.1128019908119	0.00406382957002583	0.134623062713327
kin-18	0.27180504936534	10.4520920222208	0.0200876266078722	0.285617429141443
kin-26	-0.29763389498425	6.56970149118327	0.0191666649134001	0.280325753357868
ksr-2	0.449469193816382	7.83824966047385	0.0211354598004921	0.291906001973562
lact-2	-0.692422782323973	8.30658441091168	0.00320276969300642	0.120959326402485
larp-5	0.260657808556864	10.2525096917113	0.00576575976924668	0.159930865178303
lbp-1	-0.310954516244433	9.03428433850597	0.0063199250567867	0.165036871781336
lbp-4	-0.25374904987832	10.4312231403666	0.0148583317624089	0.253364073441562
lbp-5	-0.87745682370202	10.3194710818291	0.00189016531323861	0.0957009682285811
lbp-7	-1.35333209736422	9.21571036325759	1.07085065658073e-05	0.00857608701863462
lbp-8	-2.1344769006629	7.36794975519808	0.0007823802147621	0.0638180716839847
ldp-1	-0.322615049720956	9.63582218536622	0.00807152038796992	0.18682207705508
lea-1	0.263897761972418	10.1486039163265	0.0483038119126022	0.393377928354768
lec-10	0.4143319427501	13.9403442887093	0.00116327269189131	0.0764267627458853
lec-11	1.03660875078684	9.72382471286591	0.00123293251839688	0.0779484004703143
lec-2	0.313287842507056	12.6096068782354	0.0250698735516749	0.314627309785321
lec-6	0.658774090634474	13.4174464894166	0.00017158387750089	0.0292019340001299
let-2	0.43352287531137	14.3743972733279	0.00089846029086231	0.0678644810580009
let-4	0.726789017446629	10.8137333495908	0.00115468762655	0.0763097870773645
let-502	0.31212448662628	9.40419066925165	0.00865208070916793	0.19460048454403
let-526	0.17835391909669	10.8267433804335	0.037426669758769	0.36223120985133
let-607	0.367303775919985	11.0026843700546	0.00464375498774596	0.143770406423019
let-70	0.23198528970643	12.5116353448051	0.0145401591393922	0.251950702854894
let-721	-0.360255717264618	8.89820454646875	0.0218166338076132	0.296803961251306
let-754	-0.201096109179205	13.378993395268	0.022322777182509	0.299661087109931
let-92	0.220859814715516	12.3683435117572	0.0213410268194367	0.293000041986926
lev-8	-0.517200401334268	9.53804266988221	0.00665195451541669	0.170821897295678
lfe-2	0.411767094068134	7.90525455588217	0.0479076608194915	0.393146106052547
lfi-1	0.236424413863076	6.24272389931046	0.0351627658932595	0.353991916684847
lgc-14	-0.989384938768229	7.33546215103145	0.00613089667446318	0.163038260302898
lgc-34	-0.261527925486003	9.12321404572747	0.00514058817312527	0.150033671643881
lge-1	-0.376735239443452	8.10090426327752	0.00281701384944232	0.114824645032127
lido-10	0.299381564573252	7.18682018496006	0.0434537927036937	0.381068920531973
lin-1	0.268875934858354	8.53409901414201	0.0341556805659703	0.350144205971893
lin-15A	-0.209912703277625	10.4735483046476	0.038705218932418	0.36574381492414
lin-18	0.257931390511361	9.17107334454635	0.0361347505338485	0.358548878959955
lin-24	0.680041676238743	10.3025983758979	0.00116342434987699	0.0764267627458853
lin-28	-0.291049938640761	7.6209104174631	0.0277860169555297	0.324471229894981
lin-31	-0.258537578746488	7.59777966478964	0.0163970591792927	0.262953945579957
lin-42	0.369681439260333	12.94110029348	0.0373118309007123	0.36223120985133
lin-45	0.248629352487385	10.0452008496777	0.0494641237573723	0.396208485599208
lin-49	0.288500491660448	9.85877438384443	0.0334160186137968	0.346835820057131
lin-59	0.204930912885664	11.3806572917075	0.041320408231479	0.372249991798548
lipl-5	-1.25103841778876	11.0469787702484	0.00137948253990183	0.0822334720251508
lipl-6	0.337375519942465	7.32094029549332	0.0266948138821504	0.321525151627318
lips-10	-1.26878614096965	8.81749031918343	0.00046936661241056	0.0479477637673501
lips-12	-0.398934140366193	10.9717360655291	0.0269414557448449	0.322699079166946
lips-6	1.30888338804664	8.83418896125557	0.00433170911608257	0.137813876062861
lit-1	0.322339791353494	8.55910330226893	0.0143993164894603	0.251441704722948
LLC1.2	0.252314874942715	10.9342441117653	0.0338385154334689	0.348681323168172
lmd-1	-0.542876362880222	7.82166997764836	0.00397736869304925	0.132516095722872
lmd-3	0.284069704456217	10.9868575880857	0.0132375125445233	0.239255400151949
lmd-4	0.342602993530637	7.37069104610608	0.0246694698261167	0.312601276392251
lmp-2	-0.446576950379389	10.2876743506547	0.00547308335911953	0.155244664563089
lmtr-2	-0.271613188571015	9.56905089769894	0.0145887795337969	0.251950702854894
lnkn-1	0.202164905462544	9.85243674192559	0.0307646682356007	0.337527584362222
lpd-2	0.325779521625039	11.6178688083416	0.0191848277450057	0.280325753357868
lpd-8	-0.249820477534296	8.69254721256814	0.048558000739939	0.393506281097538
lpr-1	0.389518625452994	8.4318868940045	0.0347345833725854	0.352036824225037
lpr-3	0.885285215489246	12.9845492875503	0.00280538547431008	0.114733833798547
lpr-4	0.559866104827385	10.9615125673873	0.0262419117991924	0.32024330679405
lpr-5	0.586347516502737	11.3208659189717	0.0285837230870707	0.328124361145527
lpr-6	0.353219514640842	11.6752643134473	0.0276228811902723	0.324305545220141
lsm-3	-0.259269885661137	9.59286673662755	0.025845526669056	0.319261641696981
lsm-4	-0.359534812627495	8.53403446775313	0.00686585764818183	0.173245237218377
lsm-7	-0.302378524586532	9.32049879596984	0.0343209346850585	0.350790893184702
lsy-13	0.362166265151731	9.61370407477295	0.005518646346959	0.155244664563089
ltah-1.2	0.294107852737141	11.2007096636537	0.0303597318466046	0.336983355292679
lurp-3	0.27455699187318	7.86897403726281	0.0172967412857623	0.269290812523956
lys-10	-0.627220607859403	7.26057838564443	0.0243168390550889	0.310508359498049
lys-2	-0.437779404143926	11.9076392564472	0.00482266981629238	0.145426385396624
lys-3	0.261122210521395	7.85231552445288	0.0161615592099647	0.260438079582954
lys-4	-1.19079292250437	11.021748943149	0.00131267170409623	0.0799762390068876
lys-5	-0.569098842321681	10.8513137015594	0.00865056195425843	0.19460048454403
lys-7	1.01217813551041	9.42498792844011	0.00029937138509903	0.0418200183678399
lys-8	0.577284605510072	12.6039295476012	0.00039460279156821	0.0459821313250015
M02H5.8	-0.929658576656489	11.9284328137008	9.20014419425339e-06	0.00857608701863462
M03B6.1	-0.849927953191682	7.42846400885812	0.00183258928334574	0.0945590416908657
M03B6.3	0.540626859000807	9.22363942325922	0.022809411205593	0.302371796640345
M04C9.4	-0.626241334567854	7.33737289632116	0.0108463811698507	0.21871020256319
M04F3.2	-0.501830112308368	7.05943372086822	0.0493118789903516	0.395809332608953
M153.2	0.944184451476432	7.3205304061639	0.00236180775591583	0.107178004015523
M176.4	-0.390374065760756	9.00621859339994	0.015934755435357	0.259968179134176
M28.10	0.294592690650053	7.92553631920806	0.0284451333317198	0.327351958724193
M28.5	-0.223043623648791	12.9476232119555	0.0242030793385586	0.309493464142631
M57.2	0.279384847974795	8.55982192908826	0.0254140628092491	0.316623879547538
M70.2	-0.26051677862019	9.49928189839975	0.00927843087001723	0.201413735181963
M70.4	-0.673067541206994	8.6096251630492	0.00324043451927321	0.121589702374476
maa-1	-0.260728445594173	6.47261543608325	0.017303174378399	0.269290812523956
madf-11	-0.283110634462517	9.66724211680224	0.00583373519972206	0.160320829183476
mai-2	-0.461281309430723	12.1590159294998	0.0070553753367361	0.174421213948372
mak-1	-0.399465579083801	10.7195640671577	0.0100879136142965	0.210482574211216
mam-4	0.334128541225036	7.79566418414337	0.027784080843505	0.324471229894981
manf-1	0.41199546161729	11.2528964899232	0.00844391772361412	0.192201471136972
maoc-1	-0.978867489177211	8.33457550148677	0.00257803386114998	0.111695141543448
map-2	-0.23677886006697	8.01913023140318	0.0310396158992576	0.339357686510082
marc-3	0.428403547917281	7.2371774417542	0.0141520843709103	0.249560976788622
marc-5	-0.540001592387922	9.03941689532858	0.0051950493375797	0.150773465693537
math-23	-0.310343663094739	6.25135017215203	0.0461466901090159	0.387996953204485
math-33	0.388352844530522	10.4098419730575	0.00918227194363617	0.20049689651693
math-39	0.279731235667366	14.496562424499	0.0362311414703663	0.358945712010164
math-45	-0.17751114521442	9.12158918935091	0.0494315031417118	0.396084010488305
math-5	0.331165413902078	7.10726976181489	0.0244505858251081	0.311205062983019
max-2	-0.245899880892066	9.65757768466779	0.0289743652599504	0.330336402107585
mbf-1	-0.325936870911014	6.89943139344391	0.00469061113467692	0.144050165758685
mct-3	-0.348713497005593	8.55085505888884	0.00229172999201232	0.105288774140242
mct-4	-0.276538526579127	6.56143513276919	0.0205625766009621	0.288460731276291
mct-6	-0.303392949135305	10.5686428414161	0.0115936332901517	0.225165445441291
mdh-2	-0.422401310693856	13.7806571852985	0.00634093226476573	0.165399188175087
mdt-15	-1.20983155816081	9.06386685081432	2.97152822939319e-05	0.0147179744138453
mdt-18	-0.221453286067148	9.2243745529877	0.0178239302679736	0.272112717863479
mdt-4	-0.471706329783766	10.0418307334138	0.0471633465761197	0.390634510441538
mec-17	-0.243774744856673	9.04668535801007	0.0330409927320245	0.34615504170641
mec-19	0.53810878257611	8.62600280857245	0.0241104745377405	0.309235505561762
med-2	-0.458917565885746	7.72429162633313	0.0283255990131068	0.326787221649221
meg-2	-0.441753523628931	11.2095850905391	0.0400974664141903	0.37010672747552
mek-1	0.361969781708104	10.5175119704359	0.00942461418684037	0.203110946448551
mel-11	0.211753912164713	11.4950454794206	0.0209173466091977	0.291017305178812
mel-26	0.268229530519184	8.36868231375385	0.0211745068128371	0.292097345914859
mel-28	0.298569287349475	7.59421015849122	0.00964340721731122	0.20559132009187
mel-32	-0.403981998474788	10.7033869466052	0.00908309240171035	0.199269469917939
memi-1	0.31752497141566	7.7320693664777	0.0419035968959622	0.374451833688041
men-1	0.261233557258462	9.13473377059445	0.0193985876881089	0.281828894957029
mes-6	0.201566787665008	7.95119112855155	0.040669744424772	0.370275109330993
metr-1	-0.499428582673259	12.0219302154241	0.0179784289957769	0.273238531558246
mfap-1	-0.239944133882814	9.37217572479626	0.0375332541510793	0.36223120985133
mif-2	-0.25416532612736	10.2814879322673	0.0275465764744124	0.324252569474695
mig-13	0.205325055333413	11.5914201449658	0.033784980808747	0.348350342362843
mig-22	0.274701076784559	10.9761345362309	0.0203054759700888	0.286415615080641
mig-6	0.353884645732714	13.1354569004476	0.0145947310008722	0.251950702854894
misc-1	-0.456591488062772	9.7047073606689	0.00351528017053966	0.125607692654745
mlc-2	0.519000346194188	14.0124435312589	0.0154101732814027	0.255496849248344
mlc-5	0.208009246094255	11.4389806500552	0.0352284401044325	0.35410155941989
mmaa-1	-0.273900166108018	8.34008888953565	0.0381823196730464	0.364370331273248
mnr-1	0.206212239601574	10.451138894349	0.0273484764492294	0.323708974775076
mob-2	0.907528747096536	7.80709146831423	0.00055267506178334	0.0529586033375781
mogs-1	0.254219476310358	8.77132915765401	0.0375766469967801	0.36223120985133
mon-2	0.296557421340524	9.46395864065376	0.0185379962675348	0.277519428952785
mpc-1	-0.371979065514159	10.6264701724407	0.00994651336746795	0.208544031173792
mpc-2	-0.315566412677581	9.01437248995917	0.00890379507623595	0.197422583488207
mppa-1	-0.284089040998881	9.13113363719352	0.00702001356591911	0.174103844470693
mps-1	-0.207777438058785	7.964254146608	0.0377770296322191	0.363490265618892
mpst-1	-0.280397840422422	6.45118865810149	0.023754156275794	0.307743364525343
mre-11	0.258190907491057	7.82902286627958	0.0262917749327918	0.32024330679405
mrp-4	0.345304406966577	7.87348817587068	0.0238263009906661	0.308163834036818
mrpl-12	-0.519984416742518	10.9122490829152	7.87761403784933e-05	0.0205251676318751
mrpl-13	-0.513662768432272	9.55684957451155	0.0037613076286622	0.13044408347626
mrpl-14	-0.246913934616288	9.50411295879733	0.0459040985097613	0.387643896701695
mrpl-15	-0.404479459221968	10.2470825334827	0.00311295499861069	0.119711962624848
mrpl-17	-0.218310344675427	9.35147155952713	0.048458798880678	0.393506281097538
mrpl-20	-0.451193930025331	7.46514993958967	0.0318192191855548	0.3422337076502
mrpl-30	-0.249236306540217	10.5273830444551	0.0130624588673698	0.236829834773603
mrpl-32	-0.373356587797728	10.654664580664	0.0203414378149692	0.286415615080641
mrpl-34	-0.360793664393704	9.80810734842375	0.0187440230031128	0.278084621559815
mrpl-35	-0.547254269981553	9.74879824082967	0.00053645281321373	0.0518554672600934
mrpl-41	-0.484138037847381	9.50151881701898	0.00114515625256735	0.0762429620093097
mrpl-44	-0.541132342910062	7.62674248094269	0.00867437538965294	0.19483123164589
mrpl-49	-0.284424362041639	9.36338720132067	0.0249224179763375	0.313827076767067
mrpl-50	-0.206752396458164	8.0389220535886	0.037346969199679	0.36223120985133
mrpl-51	-0.252036074785523	6.76522879119313	0.0402742938936065	0.370275109330993
mrpl-55	-0.356561370774113	9.32759024885692	0.0144204290592928	0.251441704722948
mrps-14	-0.328087833032114	10.1479723088417	0.0432833891961943	0.380477070534705
mrps-17	-0.284271095447404	10.74269462885	0.0112814508899935	0.221475868586702
mrps-18.C	-0.328396461520517	9.60710004459204	0.00472596130976065	0.144050165758685
mrps-21	-0.511348250239182	8.98320553486071	0.0034999178538229	0.12543986879799
mrps-25	-0.374968988810225	9.29760013595551	0.00692182610354192	0.173400043422138
mrps-28	-0.349310130421576	8.61222201090746	0.00507965011687062	0.149672181143727
mrps-33	-0.476420222974353	11.4344470652604	0.0349708136480285	0.353116801247283
mrps-34	-0.244477795333664	8.42001100917559	0.0105801432349619	0.215970899186207
mrps-6	-0.275389701652601	9.69230483257049	0.0110338227514119	0.220571823950422
mrps-7	-0.325642552574419	9.34194864501241	0.00648380785733732	0.167894947900412
mrrf-1	-0.23147601814368	8.32843912982156	0.0270287034635457	0.322713853051813
msra-1	-0.708775630502554	11.3684759600468	0.00798437735375592	0.186073981220906
mthf-1	-0.742923921143007	11.3460817816801	0.00471337358525232	0.144050165758685
mtk-1	0.276656376392311	7.47275907406814	0.0394832008201745	0.368292817304516
mtl-2	-3.12305087318863	11.4936809256639	8.27628085829787e-08	0.00063972892274356
mtm-3	0.197916843449951	9.80208143689678	0.0417591384195144	0.374033162244868
mtx-1	0.203129209081845	10.9321449027261	0.0457658603846108	0.387298221584893
mus-81	0.286128515589356	8.00607350503807	0.0350406740049187	0.353132633420278
mut-2	-0.585408683762009	8.94660830674178	0.00053399573904374	0.0518554672600934
mvk-1	0.571056340239247	11.9621744540007	0.00040230727744059	0.0460335050369024
mxl-1	-0.259650453917148	9.28447931291296	0.0103589313295611	0.213522896534393
mxl-3	-1.87748526083591	9.24630679565319	4.91033463883672e-05	0.0165256937532454
myrf-1	0.254120416359496	12.0278701020521	0.0246335528747577	0.312316816628079
nab-1	-0.298561370260307	10.1789987265568	0.00340875289205995	0.124219161661167
nac-1	-0.463752476578377	7.27033241186951	0.00501502464834729	0.148712796125991
nac-3	-0.407570146651641	7.41317725632951	0.0286441615638086	0.328338834653068
nas-11	-0.292998392288956	9.40418234349962	0.0401656269963606	0.370275109330993
nas-17	0.464728335659967	7.65252408386766	0.00886777952248751	0.197346390927987
nas-20	0.564482123822412	7.13793329842181	0.0374160508950736	0.36223120985133
nas-30	-0.669042410987287	7.58051916964715	0.00870637817785747	0.19500851239224
nas-7	-0.582864005394481	7.54208887211356	0.0388727670875499	0.366468489344612
nasp-2	0.259877712868838	9.94778890367997	0.0297260818374182	0.333559791748417
nath-10	-0.303929947172716	8.72790143504651	0.00777251176453304	0.18376906126366
nck-1	-0.830829026177866	7.94568584904362	0.00210648390437424	0.101513023926847
ncs-2	0.234141958887054	11.5330565020107	0.0366210397868003	0.359832732769359
ncx-1	0.237750689783381	9.01617909093812	0.0219812515622191	0.29756172940823
ndx-6	0.360186939676622	8.81065496066298	0.0213975576300539	0.293113959268557
nep-17	0.244904284198383	10.2512631424053	0.0186361729932876	0.278084621559815
nep-22	-0.34120663117315	9.36308623130661	0.0298369354639537	0.334084353681131
nex-1	0.313960326664856	12.0455773208222	0.0451928196337215	0.385553081056142
ngp-1	-0.534273980852193	12.1307438354115	0.0152971308214563	0.254917682250646
nhr-114	-1.8283691511243	9.18721158726362	2.48341676677757e-05	0.01404584180605
nhr-124	0.248418004496643	6.0937461077337	0.012226737556027	0.229761602258274
nhr-128	0.325395391596393	7.44376397978287	0.0380537849640155	0.364057944884345
nhr-130	-0.265920253284219	6.62343178459608	0.0465763860474816	0.389210744524343
nhr-135	0.277350069223737	7.91281182045683	0.0238746030649884	0.308163834036818
nhr-136	-0.441621774529741	7.20955840673583	0.00924155767720794	0.201222986832652
nhr-138	-0.287579914841345	8.70046261445158	0.0478187399440678	0.392983488243878
nhr-142	-0.338126922054357	8.00541252619437	0.00510122606090029	0.149856148508558
nhr-145	-0.233078322962043	8.87050565469622	0.0332520020703809	0.346835820057131
nhr-155	-0.295042976239346	6.27981911833156	0.0301747076062524	0.336319949415466
nhr-183	0.482039887469649	7.43374510609627	0.0245836957944787	0.312044783537986
nhr-208	0.350721503859086	7.73336163686832	0.0201660445241896	0.286012481022282
nhr-21	-0.647229369346068	7.64977671980046	0.0156315152946053	0.257077452600427
nhr-249	-0.858769220214269	7.601328426338	0.00327207355175428	0.121791514593307
nhr-256	-0.263248570799049	6.99488929813325	0.0393485616535163	0.368292817304516
nhr-271	-0.339156582865654	8.20834086588872	0.0380437902989357	0.364057944884345
nhr-31	-0.473522859578867	8.95303560521446	0.00193553566119884	0.0961291510112666
nhr-4	0.206692395228295	8.93900446494495	0.034003818772178	0.349054693894659
nhr-43	-0.844858647654337	8.67577440105663	0.00077121469551342	0.0638180716839847
nhr-44	0.21658696625651	7.92217901428392	0.0183227921246285	0.27595404411614
nhr-50	-0.529568262192181	7.64516204129974	0.00297239314824866	0.117200287949169
nhr-57	0.475525500093728	8.49570017446525	0.0103860361605293	0.213765888428474
nhr-68	-1.44659571644203	7.94030096823232	0.0002223858443488	0.0341531440503426
nhr-77	0.319997069940624	6.35738255837652	0.0216671398126289	0.295726489178959
nhr-88	0.184778952156836	10.9552584647558	0.0236261718353579	0.306756606209471
nhx-5	0.253033903172755	11.1755460018205	0.0142584868554948	0.250674792791562
nhx-6	0.57833095849649	7.00261036286956	0.00487926761896257	0.145941571878054
nit-1	0.83494726235181	8.34593561743783	0.00025675373263238	0.037682672822863
nlp-13	-0.354166353063984	6.34754675907251	0.0149018026202565	0.253399156685196
nlp-25	-0.552141509602084	10.1807356127551	0.0470179685732085	0.389949811603766
nlp-3	-0.185443423382524	9.1092572863865	0.0461089615722629	0.387996953204485
nlp-34	-0.358358569827085	10.378180636817	0.0118788633162217	0.226787269656073
nlp-36	0.449952875765812	12.7948835987569	0.00431005165586231	0.137813876062861
nlp-40	0.213431425180003	11.7045145845902	0.0337501029760717	0.348197663857488
nlp-42	-0.624872347356122	9.32508818354722	0.00365118351229525	0.12847787078609
nlp-81	-0.471272761562505	8.81707017649134	0.00222170661041816	0.103869263284248
nlt-1	-0.438238509452878	10.7294688676667	0.00145807073718107	0.0858152343261215
nmat-1	0.593073877937977	7.35578025534911	0.00193424761578826	0.0961291510112666
nmgp-1	-0.339245623077165	8.9442062340631	0.00342338907147227	0.124219161661167
nol-14	-0.337707275593757	10.9143564999363	0.0147022021105631	0.25214278717284
nol-2	-0.258517683453752	7.83987544387415	0.0384543782950608	0.365608273179239
nol-6	-0.182403477296264	8.99459739318046	0.0327629715644986	0.345965640987777
npa-1	-0.647135992386698	10.0337180649129	0.0203336339809124	0.286415615080641
npp-20	-0.231216364255863	9.66000495057524	0.0426262971326765	0.377563485183207
npp-24	-0.232958614686265	6.75048790408996	0.0122642794888479	0.229982123881208
npr-8	0.278111545555352	7.65082856828169	0.0147791938396929	0.252367250330367
nra-1	0.246242318260476	8.57673388087471	0.0273773445888383	0.323708974775076
nsf-1	0.462099558875571	9.09088792062904	0.0128916735949907	0.235238114696704
nspb-6	-0.424155916492091	8.8995721200744	0.00999187809274197	0.20902086358945
nspc-13	-0.32645761076206	11.85318830247	0.0174696054907261	0.270790562650032
nspc-18	-0.411050350516491	11.6948667881971	0.0272405142653816	0.32344100629797
nspe-1	-2.4558055258832	9.22444252179869	0.0002223953060331	0.0341531440503426
nspe-3	-1.12785700520083	7.6366443496949	3.9993707190413e-05	0.0147179744138453
nspe-4	0.263328605538313	7.80592876577769	0.0230158507098035	0.303074708750502
nstp-2	-0.909665864204738	9.72617090795059	0.00017252425538047	0.0292019340001299
nstp-4	0.344494109321819	11.2901186720192	0.00419504042775098	0.136264449612024
nuo-5	-0.246102644502172	11.1279486812738	0.0213342416569701	0.293000041986926
nuo-6	-0.315661962389278	10.4439034420087	0.0138851872481418	0.246541812478682
oac-14	-0.869788244455457	7.61081852239854	0.00229226677452216	0.105288774140242
oac-32	0.439450518444337	8.29939684841485	0.00554385093724296	0.155273557873804
oac-34	0.412330278078171	8.06441202549179	0.0236447177560972	0.306825607188662
oac-38	-0.578080282078258	7.2471029355514	0.0205034900415112	0.287957254865155
oac-43	-0.452822954204947	12.0541864462773	0.00682329953535398	0.172918403413677
oatr-1	-0.565599748260517	9.09051875625646	0.0038703917489149	0.130793933448961
oaz-1	0.480531526941598	13.6601877993573	0.00104668628504594	0.0733281216432941
odc-1	-0.790266160007746	9.96727657639813	0.00248674856221614	0.110258532331224
oig-1	0.463456544614033	8.18947718574142	0.00487802808783771	0.145941571878054
ooc-3	0.177043026775672	9.09041478203909	0.0386746398188904	0.365723154105445
osm-7	-0.540180593525804	7.38275124430252	0.0127897813093386	0.234093941180872
osta-1	-0.285852706132707	11.6884099782966	0.0286632802903409	0.328395655460827
otpl-1	-0.82361386911297	8.49337276960003	0.00020081895113153	0.0325649696348886
paa-1	0.343296222192311	12.6250558750184	0.00719307289426847	0.176233238276268
pacs-1	-0.541079688311419	8.78187506014582	0.0316023259346238	0.341241020064451
paf-2	-0.324752048664943	7.29289971055724	0.0084989755656905	0.192840258701367
pafo-1	0.306496406090131	8.79065026625497	0.0145850722583178	0.251950702854894
pak-1	0.495225244464422	7.57929189162643	0.0329512797186575	0.346063054980049
pak-2	0.505249790143681	8.63543693535138	0.0306275599273882	0.337347673022304
pals-16	-0.499883752456311	7.78551861945767	0.0200436674389181	0.285617429141443
pals-17	0.253177943008031	8.67761991527346	0.00867914365820881	0.19483123164589
pals-23	-1.00428104527118	7.87127501707434	0.00047523282019502	0.0482920096351975
pals-31	-0.223132753372097	6.54844330077074	0.0277197467712485	0.324471229894981
pals-6	0.370077080987435	6.50276183014702	0.0398438630095826	0.369855462912739
pals-7	-0.362470744941462	7.91670771089713	0.00398479783420152	0.132573137700573
pan-1	0.283130901847804	9.63120927379633	0.00785242045138441	0.18440134984185
papl-1	-0.516160932118624	9.03863096032436	0.00014895035610844	0.0280458487871132
parp-2	0.314158167496639	7.95125659599755	0.00773309821971522	0.183732392025591
pas-5	-0.209841801027365	7.95730544628553	0.0498882649698043	0.397409473165508
pat-3	0.358288885694077	11.5545578115483	0.00469857789051759	0.144050165758685
pax-1	0.38037290941238	12.0699573985763	0.00319844690611378	0.120959326402485
pax-2	0.219769289279359	6.17259825121316	0.0159993853758374	0.260242607919074
pbo-1	0.262593407138692	9.01813066187511	0.031378604561229	0.340621936020313
pbo-4	0.256604704507453	7.70288090795347	0.0160344059715029	0.260242607919074
pbrm-1	0.830065434137065	10.2262768352074	0.0200394563042568	0.285617429141443
pbs-5	0.234459918081595	10.8013284382551	0.0233640668189037	0.305233434063976
pbs-7	0.195799430233343	12.3086898670457	0.0268625254545102	0.322086402670443
pcbd-1	-0.255740161450707	9.80784604287185	0.0268177077207962	0.321881896655043
pcca-1	0.350996890228969	12.5162201234754	0.00797138487351302	0.186073981220906
pck-1	0.708661496299791	11.5992258047423	8.27138221498533e-05	0.0209736119940717
pck-2	-0.702491197764919	11.8168748512875	1.40553456117513e-05	0.00931226883974006
pcn-1	0.175260295293471	12.1690417957959	0.0484444312281187	0.393506281097538
pcp-2	0.429638517893532	8.92834583727581	0.00161140803450981	0.090476854509075
pcyt-2.1	0.278628296796841	10.7494297354695	0.0350103811442255	0.353132633420278
PDB1.1	0.953059382341257	7.61371945640998	0.00031577218137751	0.0432138610927881
pde-2	0.371286831998827	10.2524442903129	0.00979264440943835	0.206814468995427
pdhb-1	-0.26430349667024	10.8763533601564	0.0276489742076078	0.324305545220141
pdi-1	0.40891315408087	12.2076249080106	0.00246154885007873	0.109350299395547
pdi-2	0.365781524439885	14.935420038487	0.0204710703141256	0.287699181523793
pdi-3	0.402995286586431	14.0192481552267	0.00104473574065053	0.0733281216432941
pdi-6	0.816315416037065	12.5850320777424	4.1590054357547e-05	0.0147179744138453
peb-1	0.3199134915136	9.2291191723712	0.0484209456549385	0.393506281097538
pen-2	-0.280682446956489	8.93727955215488	0.0200396933031419	0.285617429141443
perm-1	0.54867248193047	7.48514091717125	0.0480809689211506	0.393296989701428
pes-4	-0.764525785248638	9.96198017025046	0.00309105203811945	0.119265234129704
pes-9	0.263026641780726	12.4646577387243	0.00937228342569879	0.202736828692658
pfas-1	-0.560377348242473	7.91005244223753	0.0332957445768894	0.346835820057131
pfn-1	0.230869758782814	12.8093508283188	0.0317355676927287	0.342004158635162
pghm-1	-0.26783909705525	12.0954410406675	0.00989853856477871	0.207914140198056
pgp-1	-1.74828356143949	7.07220540791678	3.65024338513628e-05	0.0147179744138453
pgp-2	-0.453600601115622	8.74685091841018	0.00612188470555741	0.163038260302898
pgp-6	-0.636688829478884	9.10012348759096	0.0125528699620629	0.232313249441562
pgp-7	-0.62238993729518	7.15237259991807	0.00766746694261321	0.182922727296562
pgp-9	-0.401055017893003	7.41709123173018	0.0312555796811067	0.34005444890438
pgph-1	-1.13219567011143	9.1323935053233	0.00060915044233615	0.0562772494316061
pgph-2	-0.529979051509212	9.74726611810504	0.00267435887646307	0.112551194167518
pgph-3	-0.74492883670357	7.25628245360915	0.00433697481501031	0.137813876062861
phat-3	0.316948210578601	7.67130209971231	0.019292151852473	0.281103175873237
phip-1	-0.24678107949525	9.21877640099774	0.0461301650107339	0.387996953204485
phlp-2	0.286641998777354	12.7924026394189	0.0307044425250591	0.337443278537249
pho-13	-0.612363904234168	7.25157527755056	0.00037463218591333	0.045014167017484
pho-7	-0.633909447107537	7.14443477829792	0.00601250669021405	0.161970597782966
pid-1	-0.338299773714517	10.6347845993715	0.002633331237831	0.112548257781945
pitr-6	-1.29312449868439	7.9961343457392	7.46969443626423e-05	0.0201817171856718
pkd-2	-0.300319292403133	6.44039635867464	0.0189465201759359	0.278775924086153
plpp-1.2	-0.844613417913434	8.80250902611639	2.30064265746629e-05	0.0133374006459965
plpp-1.3	-0.296635028980637	8.2661336480472	0.00648285451436171	0.167894947900412
pmp-4	-0.215404065492732	6.66668305820813	0.0406607070617499	0.370275109330993
pmp-5	-2.64052580296035	9.43922661419762	4.91898793204814e-06	0.00670978889154495
pmr-1	0.357606707399036	9.28292201653105	0.0144362432239783	0.251511678528048
pmt-2	-0.625283698918449	12.9551601728161	0.00136583881317604	0.0816299903060286
pod-2	0.287696518566912	9.20153899961976	0.0372132412497602	0.361970575226799
polq-1	0.37468407479301	7.89918236873349	0.033755157546752	0.348197663857488
pot-1	0.381312205747152	8.01256707530341	0.00549903417967555	0.155244664563089
ppat-1	-0.582343188059007	7.73990254091824	0.0169862251076272	0.267227662157915
ppfr-1	0.212335547093045	12.1480691339016	0.0158488210490056	0.259913940102823
ppk-2	-0.461879754408221	6.65035982275637	0.00926424558105595	0.201413735181963
ppm-2	0.39512627323589	9.80984869666654	0.0218775754246515	0.296883717353255
pptr-2	0.262859244126894	10.0726242475099	0.022320951010375	0.299661087109931
ppw-2	0.152539146939233	9.92026912033845	0.0491352149981561	0.395567075637201
pqm-1	0.514780562355734	10.5349186125414	0.029062714674906	0.330360436566861
pqn-27	0.374323952891489	13.1536467648446	0.00920712141788695	0.200709491167396
pqn-31	0.269547093277552	11.4684895579026	0.00822908031930953	0.189612452914889
pqn-35	-0.384390306277574	8.37705783044739	0.0357432719624061	0.356258109451441
pqn-41	-0.262730643267709	8.45309949119565	0.0416427316298837	0.37354215420269
pqn-44	0.357793073315997	9.83035461226667	0.0259011145028507	0.319343575676354
pqn-54	-0.323073201014493	11.4531165400948	0.00941512325584539	0.203110946448551
pqn-63	-0.466773106860225	7.4107557767478	0.0312530111857028	0.34005444890438
pqn-67	-0.371282745665267	11.6936812933292	0.0239116567525563	0.308163834036818
pqn-70	-0.348018577900502	14.6810100161489	0.0215883372637339	0.294998204365778
pqn-75	-0.633190741799373	9.48581854701465	0.00276399739882673	0.113642439151406
pqn-83	-0.284785215677999	6.46761599385986	0.00954870529495305	0.204422248256019
pqn-85	0.232122517718413	8.95534897594852	0.0394043566612488	0.368292817304516
pqn-91	-0.226899219465803	11.6702233020326	0.0404104088580916	0.370275109330993
pqn-97	-0.196572122800017	13.9734024456271	0.0426105853714367	0.377563485183207
pqn-98	0.436754620521182	7.77005453040148	0.00535069604092201	0.153371187259506
prdx-2	-0.423683519168489	13.0292759875236	0.00135337507603055	0.0813041830001876
prk-2	0.266341714269951	8.11059413906086	0.0396204750537781	0.369088499738115
prmn-1	0.334894603354456	8.54980815120489	0.0185669766252522	0.277594855553175
pros-1	-0.293730661119775	7.96647135677549	0.0099962972840873	0.20902086358945
prx-1	-0.399498744111017	7.35909507322269	0.0318504253467797	0.342251859762036
prx-12	-0.28487885097771	7.15064767427419	0.0396577827335561	0.369088499738115
prx-14	0.370777279042021	9.44477925617535	0.0371330832460675	0.36189184282325
psd-1	-0.245423457740713	8.53319013597676	0.0259712314643845	0.319790397268448
ptb-1	0.273707643226885	7.47248358982119	0.0139483523014534	0.247473864972
ptp-3	-0.820798958982563	7.13522459286161	0.0118924196775102	0.226787269656073
ptp-5.1	-0.192447650831611	8.73765809284217	0.030654864365125	0.337347673022304
ptp-5.2	-0.264414814345007	9.02969580221852	0.0129044849267103	0.235253224029469
ptps-1	-0.510576109121037	8.61280534209017	0.00034788618788954	0.0445697945357497
pud-2.1	-4.26345199924345	11.2882030348795	7.53458682816875e-07	0.00241239651732162
pud-4	-2.2616290933395	8.93154812480518	7.36204081420695e-05	0.0201817171856718
puf-8	0.21047757891673	8.67079488322013	0.0262692585458208	0.32024330679405
pus-1	-0.199478201283775	9.02001555540923	0.0347285024278175	0.352036824225037
pxf-1	0.518962614617341	9.23317016410695	0.0349781919213855	0.353116801247283
pyk-1	0.417201088887401	12.9967756852595	0.00365993784409414	0.12847787078609
qdpr-1	0.304199465961564	10.5525404362383	0.0148594221346554	0.253364073441562
qua-1	0.569582730435691	10.9706480641599	0.0270908667356307	0.322961466780718
R01B10.6	0.316248014748599	8.3459895429527	0.00186430888669602	0.0948473860550021
R01E6.5	-0.380012196929677	10.002187487405	0.0360354538826023	0.357869867273518
R01E6.7	0.468118655743003	8.57512946906104	0.00622241199939932	0.163967627106899
R02F2.4	-1.82776961957884	8.53825107827395	5.64724732751791e-05	0.017938906613399
R02F2.7	-0.267776785463903	8.19495691346091	0.0329227080099947	0.346063054980049
R02F2.9	-0.507105064779268	8.36995459399944	0.00040387634132071	0.0460335050369024
R03H10.7	0.279699858326384	6.46137465449037	0.0431177021117187	0.379740370022273
R04B5.5	0.671953416101657	7.76757691115173	0.00089823830751844	0.0678644810580009
R05A10.8	-0.516949174440264	7.553142578128	0.0223727407669398	0.299885251817669
R05D3.3	-0.247987062076416	7.63357848697665	0.0389206676796526	0.366468489344612
R05F9.6	-0.752066551653899	8.46493515684503	0.00258176703899642	0.111695141543448
R06A4.2	-0.429879947568782	7.63451735094046	0.0407470769385708	0.370833582075557
R07B1.7	0.679362178861442	8.77857730472661	0.0465663575376611	0.389210744524343
R07B7.2	0.295145101480599	7.74260660852555	0.0291627748192017	0.330687327766488
R07B7.6	0.344317834580116	8.74257291587937	0.0108827017692704	0.219061607055218
R07C12.1	0.408137430552396	6.19029836701036	0.015179708793915	0.254917682250646
R07E3.4	0.452566716453264	7.52961646169371	0.00180775792197268	0.0942024684328638
R07E4.3	-0.351376463289267	10.3897659081207	0.0408417580007818	0.371013300440079
R07E5.4	-0.454758135464292	8.52277208286152	0.0101025100304922	0.210482574211216
R07H5.8	-0.428172761708852	13.2968144357805	0.00758806190894187	0.181401616089127
R08A2.1	0.263863477532589	9.19257660227943	0.0262350725401718	0.32024330679405
R08C7.11	-0.352614441758666	12.6771362174614	0.00346012777495668	0.124785230129814
R08C7.12	0.275002490795317	9.76278652563544	0.00978975346249648	0.206814468995427
R08C7.8	0.736762663508859	7.29377422922439	0.0302131786017064	0.336319949415466
R08E3.1	0.742450299653369	10.1717942268779	5.84580289971688e-06	0.00753101796897416
R08E5.3	-1.31070829889428	7.77556719217867	0.00029810297651362	0.0418200183678399
R09A1.3	0.541581914832113	7.24510537807363	0.0193420749695814	0.281558930614954
R09A8.1	0.686550628939886	7.36186557465281	0.0058622689152813	0.160320829183476
R09B5.11	0.533293630560685	7.69061678169522	0.00698194867496169	0.173717175776488
R09E10.8	0.42912940536167	7.11775443086108	0.0212801019163504	0.293000041986926
R09F10.5	0.259124710402366	8.51144422120902	0.0320385268474391	0.342789643384789
R102.6	-0.247567144252753	6.51273572581159	0.0273887191560093	0.323708974775076
R107.5	0.44529508540208	10.7737551915081	0.00733617632028595	0.177391650355694
R10E11.6	0.407293276642739	7.69196063348759	0.0322286469684597	0.343151929424418
R10E4.6	0.660652192567188	7.84941399102864	0.0001501096006922	0.0280458487871132
R10E8.8	0.202770116024436	6.82577523338347	0.0289751279437159	0.330336402107585
R11D1.3	-0.53544266735587	7.63351576441447	0.0211148358553429	0.291860254661654
R11H6.2	-0.188384493575947	8.44877096789856	0.0363721552248888	0.359213759586859
R12E2.13	0.324731792976259	10.4227082340547	0.00416701816301475	0.136097160819928
R13D11.1	0.37671364479823	6.61215807922399	0.0318402287139281	0.342251859762036
R13D7.2	0.302183663921957	8.8790135242556	0.0404835319434002	0.370275109330993
R13H4.7	0.250269733632381	7.40318072563944	0.0263588629771094	0.320690279945535
R148.5	0.472833255198943	9.94662383754694	0.0315924244958405	0.341241020064451
R151.1	-0.433011438235044	8.10458177241687	0.0368187885230898	0.36053618650558
R151.2	-0.731175896543192	9.83275004777765	0.00084031144008091	0.0663541314785814
R166.3	0.331014485717309	8.49642907716251	0.0369117510596572	0.360991537232759
rab-1	0.269747228824258	13.386538148515	0.0160489040459638	0.260250374770528
rab-11.1	0.276361311304904	12.6371802222428	0.0447103959382725	0.384363814353206
rab-11.2	0.249235164597892	10.2783481943188	0.0445859406120705	0.383922531323173
rab-18	-0.292547151479282	8.1369660409385	0.00650730917987054	0.168225186813844
rab-21	0.232196798413614	7.50066459256526	0.0250871488978852	0.314627309785321
ram-2	-0.516131274463153	9.42973516121021	0.0261869808257161	0.32024330679405
rbc-1	-0.413609111384475	11.0137032727471	0.0154692990790752	0.255496849248344
rbg-1	0.274043651660666	7.77891984836385	0.0101843553447529	0.211336766611004
rbpl-1	0.292859869194204	9.95610726777534	0.0435180177093821	0.381274989767624
rde-1	0.547363960377749	8.19574459789378	0.00623841771208954	0.164016630754699
rde-12	0.398916045747648	11.6195323157587	0.00068486429118829	0.0601565077589597
rde-2	0.25885065716504	8.04586582678019	0.00874164573399968	0.195101080775475
rgs-1	0.183307746117502	8.44812672444929	0.0266514202977129	0.321525151627318
rgs-5	0.42182933726781	7.9909006523611	0.0220267936845248	0.297734934150487
rhi-1	0.364200150395502	11.562856281936	0.012681544902013	0.233054851509672
rhr-1	-0.736335872041174	11.4499722110194	0.00075391356035434	0.0638180716839847
ril-2	-0.379279742018604	8.8055609253813	0.0499309149258607	0.397476136702981
rla-0	-0.264827538717867	11.7754468486023	0.0331888861245446	0.346830590510169
rla-2	-0.256667175843928	13.9024624468193	0.0161538143338352	0.260438079582954
rme-4	-0.475666453612148	13.9009724919976	0.00041625736314708	0.0463101669419226
rnp-2	-0.273630064284174	9.02170142471867	0.0307556359445893	0.337527584362222
rnp-7	-0.399151188178416	8.75608177183871	0.0195706607103143	0.283462867714852
rnst-2	0.252068553981661	9.20482829301671	0.0168800080407065	0.266460521753535
rol-3	0.231641631602716	7.67648005997622	0.0347044187109471	0.352036824225037
rom-4	-0.420535833593821	11.0601797654528	0.0138814307008137	0.246541812478682
romo-1	-0.286459147079652	11.6598166941849	0.0106526899418163	0.216635438746163
rpa-2	0.273759956031121	10.7624873479663	0.012636382273283	0.23286915135839
rpac-19	-0.422575930251271	9.21990027881442	0.0190707799111076	0.279941302191542
rpb-10	-0.453643233580847	13.8887733015387	0.0154935975285843	0.25571603778672
rpb-4	-0.275721918083631	8.13996355764684	0.046521333653107	0.389210744524343
rpb-8	-0.404448352922657	9.95072472097367	0.00690613652702433	0.173400043422138
rpc-11	-0.25264513622266	7.90873650410117	0.0343393560537011	0.350790893184702
rpl-22	-0.712444341398288	9.71251234327143	0.00098558705379384	0.0718703716680049
rpl-24.2	-0.346523980760393	9.88657371770534	0.00369677774089651	0.129298007592231
rpl-31	-0.498562012257535	14.2794495695087	0.00429306018232477	0.137692631490912
rpl-34	-0.326108917615657	9.50534934494506	0.00582877498057383	0.160320829183476
rpl-36	-0.51924535439681	15.3705896377508	0.0116250643275646	0.225172269875164
rpl-36.A	-0.388236096841903	13.5190001734362	0.0231751975331987	0.304400649473377
rpl-37	-0.264996015863848	14.4633589190687	0.02507232007539	0.314627309785321
rpl-41.1	-0.300819548206579	10.9736000406646	0.0120990173345702	0.228493429759912
rpl-6	-0.296674277649872	12.0335873166288	0.0329400652345197	0.346063054980049
rpn-10	0.281316000128351	11.7317008592079	0.0199181009787524	0.285617429141443
rpn-12	0.24996743897204	11.0717032194816	0.0154262053375047	0.255496849248344
rpn-3	0.325798470164666	12.5398369602556	0.0037894069466929	0.13044408347626
rpn-5	0.497480249253412	10.2467411372027	0.00383979378447187	0.130750334901789
rpn-6.1	0.285277014912904	11.0288719003545	0.0264061629877565	0.320928990316082
rpn-7	0.246515258396922	10.8555884836717	0.0124387721679061	0.231680873736204
rpn-8	0.312049757552354	10.3190298463071	0.0118518580553329	0.226787269656073
rpn-9	0.397638943425748	12.200776464832	0.0111637379212896	0.2213404308713
rpoa-2	-0.288006397144035	8.1663346319081	0.0334291152794452	0.346835820057131
rps-13	-0.373958957053791	14.5381080316197	0.0132732756503396	0.23971494474745
rps-20	-0.445721206495036	13.8727788475517	0.0451948081944777	0.385553081056142
rps-23	-0.499482855277208	7.95826177001898	0.036483109654683	0.359605876374622
rps-28	-0.456673640092175	14.9287989633099	0.0129414494567209	0.235330939525441
rps-5	-0.320724157901017	13.0473031749478	0.0187834692469635	0.278141678395809
rpt-1	0.277833239356795	10.9093168663441	0.0188815231331279	0.27859815863643
rpt-3	0.248208857507853	11.1485183156203	0.0209225344667834	0.291017305178812
rpt-5	0.162749665194232	11.8258497733089	0.0478668745506819	0.393146106052547
rrf-2	1.18108984613801	7.11340452676298	0.0020196337672631	0.098975480810202
rrp-1	-0.368530620360587	9.05480999999294	0.0177924641362495	0.272112717863479
rsa-2	-0.370548413250681	8.0755560788107	0.020006940246042	0.285617429141443
rsp-1	-0.307502495073911	8.68724063879615	0.00377064141577059	0.13044408347626
rsr-2	-0.239402593714151	8.32647817364853	0.0122682257639853	0.229982123881208
rund-1	0.38704967827549	6.94857274306988	0.00374910701172974	0.13044408347626
saeg-2	0.596653855701072	8.17056772425302	0.0262048931024754	0.32024330679405
samt-1	0.241515062617848	9.59740856841286	0.038533268451436	0.365723154105445
sca-1	0.370538672062945	13.8731268033617	0.0211195613145136	0.291860254661654
scl-15	-0.25028746483412	8.87180535452087	0.0190740117065262	0.279941302191542
scl-19	0.522818702807336	6.89154022008781	0.0332953697767201	0.346835820057131
scl-2	0.677071282542299	8.57761441268281	0.00584642042028824	0.160320829183476
scl-27	-0.454053224078734	6.83572312029666	0.00493387014465631	0.146818809583722
scl-5	-0.633105013606954	12.3931099742455	0.00326650089807138	0.121791514593307
sdz-11	-0.500171467362432	8.85741973199984	0.00243280356179201	0.108812189035403
sdz-12	-0.690081349633012	10.239413023938	0.00034540573543056	0.0444978533272188
sdz-14	0.837262618820457	7.80602827111848	0.00220065983094779	0.103226629606746
sdz-16	0.333543091530355	9.42678056847573	0.0272659378835996	0.323577192212278
sdz-27	0.31770189231033	8.56813602840927	0.0282820715838888	0.326701762442678
sdz-35	3.23608102386214	8.88981700716732	0.0001693914105264	0.0290964253236803
sdz-37	-0.297467567290827	7.88622219475442	0.0145039960572974	0.251950702854894
sea-1	-0.27985163258409	8.73726053362959	0.0460588973031913	0.387996953204485
sea-2	-0.244130219642102	9.76423863757197	0.0444277555315058	0.383706436823685
sec-16	0.238521651414306	10.2303361452684	0.0371417604073709	0.36189184282325
sec-31	0.27267378227463	9.36595377662424	0.0121288909599231	0.228664107698909
sec-5	0.376369369249437	8.37047054922887	0.00518065564358174	0.150544139998768
sec-6	0.25222669081972	7.56499011097941	0.0448118705807284	0.384532295845495
sel-5	0.34638373754194	8.44532013009152	0.00409718874619606	0.134956974198211
sel-8	-0.225443031871837	10.0487870904678	0.0380932175644729	0.364057944884345
sel-9	0.217839408618727	12.316363016799	0.0442372532648199	0.38342003373235
selt-1.1	0.401925661479342	9.39959027844166	0.0274126439435385	0.323826694043155
selt-1.2	-0.483885478919685	7.95415502573826	0.00077526556250141	0.0638180716839847
ser-3	0.33939838073713	7.234747951058	0.0178867477993111	0.272462852952602
set-33	-0.334856837886837	10.8033602606609	0.0046714811049031	0.144050165758685
seu-1	0.226768023648608	8.18835518004468	0.038102920877757	0.364057944884345
sgt-1	0.345529061174175	13.1297286529077	0.00244032190548724	0.108812189035403
shc-1	-0.314515629035908	9.71820566685032	0.0227650868168325	0.302299777873227
sid-2	0.830455640886924	8.38155921911821	0.00124471608746975	0.0781998166801949
sig-7	0.24621462038319	8.47320896165409	0.0378360366682413	0.363629946467735
skpo-1	0.229493762354329	8.24749167358916	0.0314609494118161	0.34100927544816
skr-3	0.672553382780684	11.8981988949754	7.10375438916302e-05	0.0200888976256465
skr-4	0.727227232128324	10.7896303757662	0.00013604457641571	0.0274325015869913
skr-5	0.724733492441682	7.26173786440307	0.00148328557723715	0.0866395699006357
slc-17.3	-0.70141656712709	8.37296621813116	0.00125789787478227	0.0782021281992655
slc-17.6	-0.282898936396002	6.60652978947444	0.0389056632758582	0.366468489344612
slc-25A26	-0.223417928804453	11.49511365902	0.0457252176095017	0.38726153073292
slc-36.2	-0.603029854384124	8.66013836543152	0.00151395596020395	0.0874440613628621
sma-10	0.447911919839719	8.39911802698803	0.00094278581216799	0.0703417391454199
smg-1	0.381957019717059	8.51754952902901	0.0204653316230058	0.287699181523793
smg-3	-0.287710100049804	6.41880099803539	0.0207216597445567	0.290165801821573
snap-29	0.481223999567707	9.63633575942696	0.00038742307151954	0.0453735030579132
snb-1	0.265829532132529	12.2525847746835	0.016456038835183	0.263520721288707
snr-7	-0.328144625245916	13.2019370002252	0.00637669063856225	0.165772510333655
snt-6	-0.363387709177068	8.76368237397794	0.00454317068613352	0.142559654994249
snx-3	-0.72338641603749	7.79181844764626	0.00151968419204077	0.0874440613628621
sod-1	-0.341266313687165	9.75696949604138	0.016585857719641	0.263671951543443
sod-4	0.34476400128969	8.94074108245307	0.0235885538920277	0.30643976257828
sodh-1	-0.667585435438206	10.1540885079824	0.00251222306606435	0.110333220982891
spas-1	0.336113791083397	8.03371268525518	0.00920931901341624	0.200709491167396
spds-1	-0.834879482803236	9.94924457899823	0.00381392421393351	0.13044408347626
spe-26	0.469074761358538	6.52448373780945	0.0124534502035832	0.231768103347425
spe-41	-0.495973226938853	7.18998448033812	0.00414947451107463	0.136097160819928
sph-1	-0.264600400517474	6.55502699152422	0.0445005315733735	0.383706436823685
spp-1	-0.547782822113463	10.8626536607209	0.0009955545514449	0.0721434827920499
spp-10	0.167279877143271	12.6883855062137	0.0468078136005244	0.389618345560395
spp-14	0.614365034092317	12.6419289602416	0.0101539434263373	0.211174703240659
spp-17	-0.453977589401749	11.7820138503064	0.0184511699412872	0.276934744186737
spp-18	0.960512446204964	10.9923457858949	3.38608406781969e-05	0.0147179744138453
spp-2	0.790652013811774	10.9778721427233	2.25348078934903e-05	0.0133374006459965
spp-4	0.800103151309088	10.1686496437515	3.32437227341767e-05	0.0147179744138453
spp-9	0.629492191037447	8.6582421298899	0.001000746542904	0.0722938055557661
spr-2	0.43731554878196	11.5575786042028	0.0202000135346978	0.28614423570929
sprr-3	0.340057218307452	8.53277122367572	0.0178452963545857	0.272112717863479
sqrd-1	0.703465328412517	7.26718561324748	0.00212614798152999	0.101513023926847
sqst-1	0.78609778928512	8.24082513987348	0.0123452900490325	0.230680846854967
sqst-5	-0.909354671169613	7.85806544656111	0.00021386856433012	0.0337374023010297
sqt-2	-0.189762688221767	14.3031551111114	0.0439986204680495	0.382693692798664
sqv-7	0.348669217066144	10.755954237488	0.00710906063999646	0.175159246020462
sra-21	0.648134756232756	7.18014176846709	0.0217372817943613	0.296160885739979
sra-8	0.248216335616949	6.10688349251812	0.0396700577096466	0.369088499738115
srab-14	0.484370956099633	7.80841624386546	0.0243436309213039	0.310508502439008
srab-25	-0.328662998193817	7.75928562710389	0.0253408157602608	0.316269201649455
srb-15	-0.590509316659409	7.7555654557385	0.00379809506775066	0.13044408347626
srbc-3	-0.601693881085621	8.24882121686387	0.00294207618485036	0.116821583305642
srbc-65	0.1574955872704	6.03920689955411	0.0408981631461619	0.371013300440079
srd-15	0.299808347566761	6.18227149116119	0.0330406320879783	0.34615504170641
srd-25	-0.597417171233318	9.38705322830648	0.00294729537783195	0.116828773532556
sre-2	-0.402891401168332	11.887609106053	0.0219960664844904	0.297588556422899
sre-23	0.521120870442258	9.72781791855235	0.00180082110222188	0.0941692365300954
sre-48	0.604482355228245	7.63418614625396	0.0408269593008556	0.371013300440079
sre-56	0.347987469656203	7.51392604736019	0.0127026083452714	0.233223107615597
sre-6	0.274657452962776	7.83892653803566	0.0281830686631544	0.325953705351565
srg-2	-0.241426808013269	6.19731673975911	0.0318723664219042	0.342262813838213
srg-34	0.206192297275022	6.44833658501332	0.0262577179871169	0.32024330679405
srgp-1	0.222678384483618	9.46181721473263	0.0334170990296303	0.346835820057131
srh-109	-0.406645144971083	8.5546079117782	0.0364893970032983	0.359605876374622
srh-132	-0.241620304034589	8.81839384594734	0.0160209311134607	0.260242607919074
srh-220	-0.333127076297415	6.45832001358317	0.0149221881139949	0.253399156685196
srh-233	-0.42995961065595	7.9592033189297	0.00191013433677693	0.0961291510112666
srh-265	0.206598420796392	6.24126788743541	0.0318809641593229	0.342262813838213
srh-271	-0.491180088841512	7.28883594676154	0.0232215597446377	0.304400649473377
srh-72	0.722215348336142	7.50530950233101	0.00046224738038116	0.0474294447064554
sri-33	0.323234389970871	6.07202225778839	0.0285567181311633	0.328124361145527
sri-38	-0.383621398068985	8.24819522061265	0.00954612392532873	0.204422248256019
sri-69	-0.539755608157828	7.31193779077986	0.0486810609400211	0.393652336520033
sri-70	0.642467242327609	8.13174130774637	0.0262127633707602	0.32024330679405
srj-15	-0.545353930437436	7.17102689327892	0.0482167273786172	0.393377928354768
srj-20	-0.398340514584484	7.95401107605601	0.00164518419700418	0.0912683644601192
srj-42	-0.595316257277166	7.11321428698416	0.00978170569922477	0.206814468995427
srj-7	-0.370457443476136	7.91705841793441	0.0112995639030846	0.221492466059702
srm-1	-0.323662533450114	6.5925387585428	0.00885184625135167	0.197181040079341
srm-3	-0.935178906604837	10.7081694693272	0.00474409428648195	0.144050165758685
srp-1	0.376346144607061	7.28365669343264	0.0303719527604338	0.336983355292679
srp-2	0.608923577200384	7.43837924140384	0.00419578923137466	0.136264449612024
srp-6	0.573766926041128	7.7947404695841	0.00658976967984254	0.169789076784298
srr-4	-0.560519738927923	8.30709819266356	0.00379322142204678	0.13044408347626
srsx-19	0.385883760749708	7.68541498188573	0.0129493414478616	0.235330939525441
srsx-39	-0.342851731079056	6.40300706946259	0.00402478234109787	0.13352028284366
srt-29	0.180199123574455	6.12540901392176	0.040543369879744	0.370275109330993
srt-30	0.49869432084845	7.43478002162406	0.00076333525328161	0.0638180716839847
srt-4	0.339709251673766	7.34333452081729	0.0302251401346255	0.336319949415466
srt-5	-0.311417031256061	8.83230967532546	0.0059337491077701	0.161499657347513
srt-55	0.68623265950016	8.29995129454394	0.00601005485180243	0.161970597782966
sru-16	-0.323755058338646	10.1581301823267	0.0285112526152103	0.3277875244889
sru-18	-0.264902885272967	8.61806027113823	0.0338706519873313	0.348681323168172
sru-3	-0.631463334731244	7.99370582877774	0.0174632701505402	0.270790562650032
sru-6	0.202668027735163	6.26656214802935	0.0486055440872529	0.393506281097538
srv-16	-0.920475858591295	8.34305788068844	0.00101483013668904	0.0725164090857325
srv-7	-0.612437389852308	8.22553774985347	0.00191276479087544	0.0961291510112666
srw-117	0.208716571311926	6.1067229327226	0.0296496409034858	0.333274611202585
srw-15	-0.602545176119378	6.57812416431376	0.0488011066945841	0.394025197388291
srw-32	-0.190061907317089	8.23560621494392	0.0255786910714229	0.317869382237527
srw-60	0.437509940482107	12.2929168918252	0.0136449361506403	0.24339417261323
srw-72	-0.522684123701208	7.48204600803778	0.0149707553003027	0.253399156685196
srw-77	-0.890835951921152	8.52480203940362	0.00278041460807373	0.114115105038268
srw-83	-1.07905780180216	7.76305507456809	0.00041064869324323	0.0463101669419226
srx-114	-0.944683231940226	8.52363955980389	0.00032842543279671	0.0432719168245628
srx-24	-0.77395054742706	8.69613090469064	0.00024481191251811	0.0363906630729654
srx-73	0.626268764260893	7.36051106882338	0.00289456019815446	0.115727511094834
srx-77	-0.910957772002406	8.30534569893876	0.00295353042221158	0.11687613815813
srxa-7	0.208260229120471	7.46166161546575	0.0372901240978027	0.36223120985133
srz-61	-0.304527599518582	6.4212588719916	0.0262251143203725	0.32024330679405
srz-78	-0.876202675193771	9.68598269259464	0.00053892654317489	0.0518554672600934
ssq-1	-0.607605108936406	14.6726776077403	0.00616595294987167	0.163595289421709
ssq-3	-0.412189892546447	13.6988743182547	0.0178463533542317	0.272112717863479
sta-1	0.300201509369746	7.97493842918954	0.0454906471287603	0.386545480494255
stam-1	0.383380787710034	7.24340143248379	0.0241719950312497	0.309493464142631
stau-1	0.222514094436296	7.66598759064817	0.0251451456677035	0.315013929167141
stip-1	0.618878130702851	7.96746558182322	0.00284254505618275	0.115439921458555
sto-1	1.59357746252408	9.00249746907254	0.00014002355600638	0.0279352524724701
str-145	-0.465189119450526	8.33105919362758	0.00065302018175857	0.0585322231320815
str-162	0.211507658105967	6.08808684000141	0.049210010094433	0.395616982374878
str-163	0.152873564359811	6.36012262967272	0.0480766870122845	0.393296989701428
str-164	0.672877159246082	7.27405530959739	0.0388942886411653	0.366468489344612
str-165	0.403751898769529	7.54777372043086	0.00737784293516658	0.178027887433484
str-177	0.18854895281951	6.38564835494142	0.0329051375071833	0.346063054980049
str-199	0.753139575735184	7.7517205726861	0.00172852682798428	0.0927255486083496
str-200	0.546493146774538	7.91204137384514	0.0338962831324103	0.348722675047676
str-246	0.226648768162746	10.9664356849931	0.0384378566075383	0.36560108977531
str-248	0.406096698587362	8.09926528688824	0.00375867059914652	0.13044408347626
str-252	-0.326108345074926	8.38397056339545	0.0146606158125045	0.25214278717284
str-27	0.313052743491276	7.33330131060223	0.0295515050670877	0.332690443218117
str-46	0.487103472772214	9.23203925370834	0.00271898900827671	0.112730056059381
sucl-2	-0.516606188825705	10.4647438176031	0.00266283737957434	0.112548257781945
suco-1	0.716409675681634	8.865099278194	0.00203714265781263	0.0994511601937199
sul-3	0.504039693149046	7.80142125339894	0.0151835495131112	0.254917682250646
sup-26	0.225069704589647	11.6827700354011	0.0264775133943485	0.32105064995503
sup-36	0.696985875870114	7.25621533703513	0.0352976617945063	0.354400845229376
swm-1	0.359952586528757	9.29799396520258	0.0179944110993912	0.273262867703853
swt-3	0.221843508172536	10.6886811921417	0.0390773874995418	0.367165939516562
swt-7	-0.538843696867333	9.97220520479354	0.0014415338566539	0.0850578335927414
syd-9	-0.288726727756936	11.0709208833577	0.0228078585574119	0.302371796640345
syf-1	0.27310651983295	12.909131371228	0.0292996918563557	0.331429538759528
sym-1	0.705850041458714	13.1519508573384	0.00721743242902513	0.176545401473274
sym-2	0.283059090135612	9.7981153256659	0.00772131358497651	0.183640554586687
syp-4	-0.388771064808733	9.06711096753355	0.027770682699245	0.324471229894981
syx-17	0.298683448312506	7.25419383892807	0.0371954897467479	0.361949732160024
syx-18	0.230164374786938	7.76332889161701	0.0240875868134873	0.309112922312096
T01B6.1	0.204224067594499	8.01791219234644	0.0468935014392487	0.389907905395544
T02B11.4	-0.47309489243797	7.4283415291345	0.00964609755746063	0.20559132009187
T02B11.6	-0.29739022466551	9.10380571577357	0.00636077810190189	0.165544425819307
T02B5.3	-0.275424964331001	10.790732553791	0.00382262810598746	0.130468221537994
T02D1.7	-0.53876540660357	6.91811323967715	0.0322449460613139	0.343151929424418
T02E1.2	0.335265750655861	8.89037040647645	0.00895743962962161	0.197634697974591
T02E1.6	0.381184556827975	8.21490557274367	0.0171932178110496	0.268559036692319
T03F6.3	1.07210735829137	8.02869696840525	0.00648729454994906	0.167894947900412
T03F7.6	-0.889539655344558	8.12942445774583	0.00118804591607036	0.0769541808596525
T04C9.1	-0.519823058777645	9.61612795662256	0.00019781561540237	0.0325649696348886
T04F8.6	-0.254897929546932	8.38049032176676	0.0378097190507398	0.363629946467735
T05E11.2	0.498558138850755	9.14312470693155	0.00225847318906958	0.1049533763153
T05E12.6	-1.7489077314902	8.72654893471406	1.60355033242486e-06	0.00413163651762223
T05E7.1	-0.834579191277845	8.18535007363255	0.0210387925987933	0.291613007515492
T05F1.13	0.199050927422128	6.22080102637214	0.0265266968939906	0.321096427102817
T05H4.10	-0.354284530351114	10.9642832731645	0.0346699910181238	0.352036824225037
T06D8.9	0.740181303415291	8.90593234147994	0.00666382489681387	0.170937428686081
T06E4.10	-0.577944166075304	7.51138469443269	0.0275276501659337	0.324252569474695
T06E4.9	-0.376669170912802	8.39153991377602	0.016094730050396	0.260438079582954
T06G6.4	0.49370132416293	7.38036004453684	0.0278665292524853	0.324529506280761
T07D3.4	-0.365945444089263	6.85687374503849	0.0307618190090508	0.337527584362222
T07D3.9	-0.545973777829741	7.10696277175492	0.012054121082211	0.228368475306691
T08B1.1	0.345771629399438	10.0881975786409	0.0423495207399191	0.376117593427034
T08D2.4	-0.509313573574883	9.349126188528	0.0102365266176605	0.211941799765116
T08G11.1	0.459794496252692	10.3426585311008	0.0270205975177375	0.322713853051813
T08H10.1	-0.498377146017264	11.0186147597282	0.00672032238159966	0.171816489202772
T09A12.5	0.269669107290581	9.81520891074875	0.0338772271809	0.348681323168172
T09A5.5	-0.275611932020771	8.74842804147942	0.0261668280273373	0.32024330679405
T09B4.8	-0.192844774595427	9.71608962733386	0.0208253375509678	0.290739766688376
T09D3.3	-0.57493883518665	7.33843514704268	0.00275129745329166	0.113321201855027
T10B10.9	-0.202041367565847	7.3370772772805	0.047800330079563	0.392983488243878
T10B5.3	-0.360591114967325	10.0407168800709	0.016754524382602	0.265020918081964
T10B5.8	-0.753760454932876	7.34184953080313	0.00223667964810777	0.104149326024038
T10E9.1	0.192215325475766	7.72957773262748	0.0421677554326828	0.374891045079926
T10G3.3	-0.347566701077995	8.07830350693903	0.0234085069640994	0.305480543254507
T11B7.2	0.35155089451488	9.24086951077654	0.0225507317403345	0.301052917862185
T11G6.2	0.224801923407745	9.33897809247202	0.0472688053618119	0.390705288275065
T11G6.3	-0.310584806896469	8.27675325599126	0.0115937531526543	0.225165445441291
T12B3.3	-0.377642187002667	7.61951846270786	0.011168924208627	0.2213404308713
T12D8.5	0.93247412082112	11.7277362958013	0.0029045164467058	0.115925700314391
T13A10.2	0.246554720848294	7.51560147427871	0.0333544585160486	0.346835820057131
T13C5.6	0.705399785864054	8.1139089934982	0.00388356075806496	0.130895189562163
T13F2.2	-0.269114347624246	9.5197518195669	0.0170228410405564	0.267575733385626
T13F3.6	-0.957458419017257	8.5701108297875	0.0201181881077188	0.285683199038513
T13G4.1	0.534723800274678	7.37807115333129	0.0109954396735487	0.220486412856076
T13G4.7	0.444026227400099	7.15760347188214	0.0200199572264869	0.285617429141443
T13H5.8	0.251452891624169	10.4593561943432	0.0306804108208073	0.337347673022304
T14G8.2	-0.910876171762402	8.02298694276947	0.00392878063753967	0.131844419976711
T14G8.3	0.592246829302856	9.76628587419548	0.016002810466747	0.260242607919074
T15B7.1	-0.345839650754815	9.58672635815725	0.0038710916299225	0.130793933448961
T15D6.9	0.229774778036469	6.2452104949786	0.016870271304506	0.266460521753535
T16A1.5	0.740705079579141	6.9571443301127	0.00013439978622604	0.0273385670420671
T16G1.4	-1.31960517302216	6.92626829335515	0.00511116447706996	0.149856148508558
T16G1.6	-2.25917206168197	8.00798915079546	0.00061761632688888	0.0566083201748073
T16G1.7	-0.98383335003921	8.60532063165588	0.00120889821300153	0.0778698351702571
T16H12.2	-0.500529458959439	10.9446714968283	0.00593066925189002	0.161499657347513
T19B10.8	0.270688431496646	9.20503488782983	0.00546714401952765	0.155244664563089
T19B4.3	-0.76986621267629	10.2440011913	0.00488845293117978	0.145941571878054
T19D12.6	0.353477910013417	9.73203574072818	0.00647040773370806	0.167894947900412
T19D2.2	-0.515896889806591	8.62103771195633	0.00333174749804322	0.12322151950897
T19H12.2	0.252753149357888	13.271164800744	0.0488830423561039	0.394277867546328
T20B3.1	-0.892870231526047	7.49731919580293	0.00241789286048945	0.108449743794758
T20D3.8	0.195383070502478	8.51234491128091	0.0366414229034973	0.359832732769359
T20D4.19	-0.417640347648524	9.24428841766242	0.0183705791588694	0.276261582435164
T20D4.3	0.533429454152531	7.63224573611161	0.00292635292909255	0.116396566162482
T20D4.5	0.388332831796072	9.6993975830879	0.0496988215205598	0.396888568001076
T20F5.4	0.385275284260788	8.38401164348111	0.0338617259979322	0.348681323168172
T20F5.6	-0.443303383162025	6.68466448450574	0.00955598417825369	0.204422248256019
T20G5.8	-0.256378723930888	8.43670462622176	0.0392481883890949	0.367727773961503
T21D12.11	0.579092432668631	8.48821996349955	0.00607948384724095	0.162791167359896
T22B7.3	-0.571479758910272	7.92180566233392	0.0184839842212452	0.277153881977193
T22B7.7	0.797003146629254	7.52902163357167	0.01530231634365	0.254917682250646
T22D1.8	0.282893380152886	7.64736889134754	0.0405191460973924	0.370275109330993
T23B5.3	0.211292152916156	9.61102270432206	0.0335552322810075	0.347371554180483
T23F4.2	0.449986471003178	11.4823787075956	0.0270031778371413	0.322713853051813
T23F6.5	-0.366496928816974	6.68228564854026	0.0159978255460213	0.260242607919074
T23G11.7	0.424239470596844	10.4083921523144	0.0198377062711013	0.28554721956584
T24B8.5	-0.918144396235965	6.74392564164764	0.0121879291096444	0.22944837607166
T24C2.5	0.407294968962648	9.15059485064627	0.0223456760431789	0.299695709523004
T24C4.4	1.06126788455664	8.42217737251464	0.0126207778845053	0.23286915135839
T25B6.1	0.293612370044168	6.75723631445425	0.0331624897562729	0.346830590510169
[truncated: 452 more rows]
