# Supplementary material for: Mediator subunit MDT-15 promotes expression of propionic acid breakdown genes to prevent embryonic lethality in Caenorhabditis elegans
Source: G3 (Bethesda). 2023 Apr 19;13(6):jkad087. doi: 10.1093/g3journal/jkad087 (PMC10234398; doi:10.1093/g3journal/jkad087)
Supplement: jkad087_Supplementary_Data [file jkad087_supplementary_data.zip › Supplemental_Table_S4_G3-2022-403999.csv]

	logFC	AveExpr	P.Value	adj.P.Val
aagr-1	-0.0486282369043183	6.06053152535865	4.8400973205826e-06	8.18439475920638e-05
aagr-2	-0.0247477313473558	6.09297621405721	0.00168587009650288	0.00865898091563626
aagr-4	-0.173540172054801	5.67313042329834	4.96048489756262e-09	2.83411542442814e-07
aak-2	-0.0184662620616449	5.89451435952766	0.0478517117309339	0.129503602716158
aakb-1	-0.0727713563448423	5.80842776615503	3.09134179229771e-06	5.71885593219426e-05
aap-1	0.0509619408926739	5.86872772242242	6.331214831109e-05	0.00061796749960794
aars-1	0.0463712241369682	5.5255236799144	0.00586362135790915	0.0241691443291482
aass-1	0.0484792244714615	5.86091525799817	0.00017784945401073	0.00140170485074815
aat-1	-0.11777965134005	5.5891565361483	2.23758286640873e-06	4.40220107413023e-05
aat-2	-0.0784967583721759	5.55784415748438	0.0004288275132342	0.0028637020327402
aat-5	-0.0552735867686473	5.49496369528515	0.0158346456582578	0.0540686474521707
aat-6	-0.0318544952613847	5.73339831736263	0.00903748277829998	0.0342673115232172
abce-1	-0.0193776904921577	5.9803841167613	0.0207746965068739	0.0673198952260128
abch-1	-0.0911863844338112	5.1093114316994	0.00049569466025789	0.00320706082022732
abf-1	0.0502361543810622	5.3684239391457	0.00610062213034614	0.0249460646483068
abf-5	-0.0402898319581797	5.60276880239957	0.0109940520936965	0.0402883752218792
abhd-12	0.0286342566381979	6.09665388621845	0.00210083293831302	0.0103621855743039
abhd-14	-0.0469788545963385	5.56661764251249	0.0186007278693816	0.0614726070763596
abi-1	0.0667849721463441	5.991343120735	1.14752541801663e-05	0.00015918309370095
abt-4	-0.0689564447591757	5.82803500716324	2.21922823543997e-05	0.00027052822643765
abt-5	-0.0547067532982192	5.37028903851642	0.00408503035444199	0.017922011202104
abts-3	-0.0421683289546478	5.61517356988183	0.0223985717339046	0.0715066580329605
abts-4	-0.0456473411983224	5.65371176809391	0.00533984468308293	0.0224227887815055
abu-1	-0.195064226648621	5.99298554920336	9.7576476446115e-11	1.23333395508009e-08
abu-10	-0.193145602172424	5.84096586759392	1.37100179268372e-11	2.6511893640572e-09
abu-11	-0.173684166475541	5.96796213578252	4.9901372743289e-11	7.476944094814e-09
abu-12	-0.0984412236905982	5.63060436311367	2.74853584196017e-05	0.0003233608853993
abu-13	-0.265423748525006	5.79499347774597	1.9464823158083e-12	6.03276197194011e-10
abu-14	-0.172995012599285	6.07693841435915	9.01568098167443e-10	7.33740223778359e-08
abu-2	-0.0462518498120859	5.10933367236415	0.0185693707523785	0.0614132223434979
abu-4	-0.123116457367089	5.56314872855201	7.44153033271265e-06	0.00011375988093082
abu-5	-0.15157077523736	5.73993984171578	6.36117317894284e-08	2.30274469077731e-06
abu-6	-0.188569984810554	6.06719594071393	4.69301068667501e-13	2.56693636261516e-10
abu-7	-0.178050296610985	6.00296049915058	4.00751548448217e-10	3.90819128605212e-08
abu-9	-0.165979080597979	5.80077057826553	3.53980585664879e-09	2.14139324884168e-07
acaa-2	-0.0259831524899418	6.06695372443257	0.00167936613725656	0.00862949326718823
acbp-3	-0.0449771365297119	5.93969681992375	0.00063621864087647	0.00393838980864188
acbp-5	0.0365931987996817	5.90270188282053	0.00257761356969621	0.0122235395125501
acbp-6	0.0815197322674898	5.62041735261205	9.70512183833827e-05	0.00086687083139519
acd-2	0.0457213603692975	5.48096419765045	0.0248524116552562	0.0774818538928168
acd-3	-0.0835921761015256	5.44549093131567	0.00031154138093113	0.00221078376470707
acdh-1	-0.934382068070384	5.73551868261516	4.79285439139495e-17	3.13700841250847e-13
acdh-10	-0.042458472550521	6.01162002675423	2.67551621885122e-05	0.0003165980881355
acdh-13	0.0600513261939587	5.63405293029504	0.00052869830379621	0.00337617813248361
acdh-3	0.0332125194236617	6.15431597072123	0.00012100219944504	0.00103036310216187
acdh-4	-0.0557101064917164	5.86185324887844	7.13974739975837e-05	0.00068038016934598
acdh-5	-0.0348684398692686	5.69751294220007	0.0282347632413624	0.0857004988376476
acdh-6	-0.268211586724587	5.32383665482546	3.05920825372372e-09	1.90614300792987e-07
acdh-7	-0.0366221648241617	5.92584994635976	0.00091382972444801	0.00527133408333182
acdh-9	0.0333976005842319	5.82213865852076	0.00264577792056555	0.0124813856240191
acl-1	0.0515776571967829	5.88830283102567	3.49819111391248e-05	0.00038969263393535
acl-11	0.0491660346808356	5.69902464742564	0.00147148096816718	0.00774779076210903
acl-12	-0.161498179223585	5.8916319382822	2.24763238430443e-09	1.51347269925261e-07
acl-13	-0.0487352199600696	5.72448295446353	0.00456693700109311	0.0197615818843091
acl-2	0.0375406516889722	5.91760594230212	0.00028074650407994	0.00202870956716985
acl-3	0.039295065659587	5.9368996139395	0.00140626751551309	0.00746522818828807
acl-4	0.0755561654642422	5.74376283422383	1.73011437842696e-05	0.00022070245852762
acl-8	0.0572181919629438	5.50129376604028	0.00181870274562573	0.00921777545246017
acl-9	0.0301565729022572	5.95491025628812	0.00294172588004443	0.0136414322680888
acly-1	-0.0236831695176679	5.808122926395	0.0402328335420392	0.113118908772044
acly-2	0.0655647452366595	6.05881002454925	2.31594789290133e-06	4.52489819316862e-05
acn-1	-0.356857261125394	5.70483018664312	4.74222372096451e-13	2.56693636261516e-10
aco-2	-0.0301183356646361	6.02985329784196	0.00327059080202715	0.0148767826489474
acox-1.1	-0.0406916335945764	5.76395410365516	0.00581668047306175	0.0240238035237353
acox-1.2	-0.126457377814452	5.58588854226975	0.00010693868272242	0.00093561009149064
acox-1.3	-0.029567424017747	5.73628865135088	0.0462011346442603	0.126014314066526
acox-1.5	-0.0314371468903487	6.01003248750111	0.00452538997409778	0.019610601065689
acox-1.6	-0.0529711096527222	5.7693960354243	0.00015556436254086	0.00126151087662059
acp-5	-0.0792827605552103	5.68444939660532	0.00010636790533439	0.00093133663242674
acp-6	0.080587697521536	6.26811566164117	2.83521201847529e-10	3.01158084122082e-08
acp-7	0.0693421322453551	5.78984981882327	1.05780322003713e-05	0.00014967353254121
acr-16	-0.0622506940969337	5.4103992067503	0.0165143832540371	0.0559338205273338
acs-1	0.0309382487871311	6.11600575078704	0.00053114945070077	0.00338896117374647
acs-10	-0.0327018253021875	5.71008356030632	0.0142232093764224	0.0496222223811189
acs-11	0.0309794802120534	5.61326231052219	0.0479353698520386	0.129651852110266
acs-16	-0.0362759355620506	5.47899553864581	0.0380251980283994	0.108352658109891
acs-17	-0.0597978439761399	5.49000467455145	0.00290393295594941	0.0134966070518396
acs-19	0.0419273457349227	6.06750823794874	0.00026963912156159	0.00196561834329606
acs-2	-0.0316718031957943	5.62580581828187	0.0362329309288243	0.104270532257658
acs-20	-0.212104211552488	5.76808795740874	1.56407241946448e-10	1.82388694023176e-08
acs-5	-0.0392689910965596	6.03634161581232	9.78874245814176e-05	0.00087365009118523
acs-6	-0.0454545053957426	5.77451179333533	0.00229909436935921	0.0111290137156081
acs-7	0.0467538246964304	5.43151312879588	0.0273342703817416	0.0835501036729131
act-3	-0.0258702055921173	6.37648369040244	0.00040702760697508	0.0027473149187981
act-4	-0.0245079508697448	6.39158815075325	7.94718079218791e-05	0.00074054763353892
act-5	-0.0307784088558486	6.30366503627878	3.29917389685481e-05	0.00037191733640428
adah-1	-0.0176388649576035	6.05346778861608	0.0320325562075746	0.0944774585055892
add-1	-0.0447047887200014	5.52694037816471	0.0231294972497711	0.0732919993383852
adk-1	-0.0227409552143069	6.31332404760049	0.00022891515429379	0.0017223828952102
ads-1	-0.0260457271336282	6.15562277466375	0.00098021367845199	0.00557359499245446
adt-3	-0.110791741241293	5.63115058378914	1.61327188352892e-05	0.00020917063819393
aex-4	0.0546234343375169	5.24078784696357	0.0166624995128986	0.0563530531709993
afmd-1	0.0572102140392477	5.42842472916419	0.00562093402564438	0.0233517503360639
age-1	0.0742997637434862	5.72072539679755	7.28065998849435e-05	0.00069096028624028
agl-1	0.0477361803974717	5.74715614961993	0.00083403678635813	0.00489750383891845
agmo-1	-0.230723660226224	5.58851379929081	2.71661233085157e-10	2.92682638026271e-08
agt-1	0.0219101916311875	5.89582408582678	0.0267133272731242	0.0821062943744615
agt-2	0.0870998371023891	5.75585984310721	5.60882324943212e-05	0.00056475133964575
agxt-1	-0.0702530166628507	5.91419634748107	6.95257579344725e-07	1.71298326869711e-05
ahcy-1	-0.0112300136968156	6.40563262739621	0.0274181876741246	0.0837387278789241
aho-3	0.0359098378268671	5.97957383760364	0.00185445075692617	0.00935494947055843
ahsa-1	0.0156678434210503	6.24962753824671	0.0158938897317959	0.0542463803261249
ain-1	-0.0278299958504054	5.68903000850636	0.0482711198577886	0.130328296207501
aip-1	0.0364675482732412	5.86554636549777	0.00193665421781333	0.00969612783315482
aipl-1	0.0485862501668305	5.96034191345575	2.17935379847696e-05	0.00026652907940833
aipr-1	0.0649195773765839	5.77386811970921	0.00015164685581546	0.00123560770455448
air-1	0.0350779592040493	6.13460718431822	8.11745229479674e-05	0.00075331155935101
air-2	0.0482116921187448	5.93945739616579	2.56997132832355e-05	0.00030677656065779
ajm-1	-0.0835782017635048	5.75550854890138	2.68361753006645e-06	5.09797200820768e-05
aka-1	0.0342152440943227	6.01629349227924	0.000995940746528	0.00563892877632532
akir-1	0.040761675088075	6.18014540489098	8.68329106549024e-06	0.00012865714496183
akt-1	0.0324041698587079	6.00122731464783	0.00199853700158639	0.00993123208014324
aldo-1	-0.0321955681018815	6.08643457047386	0.00036303953239855	0.00250419799406012
aldo-2	0.0187721631311216	6.37551573917274	0.00033665811963143	0.00235452548892152
alfa-1	0.0249570033046723	5.79280599432496	0.0246565595153033	0.0771202518389271
alg-1	-0.0998002273459774	5.76053362588099	8.96613426813869e-07	2.10434427195682e-05
alg-2	0.0398724685992425	5.85593424022344	0.00322802233214655	0.0147156972123344
alg-3	-0.0529689325357479	5.85164024828002	0.00031358743680372	0.00222341452763532
alg-4	-0.0686768748019402	5.91467816248318	1.13373831855268e-06	2.56508294572544e-05
alg-5	0.0636285615457408	5.82216432546704	2.94099170452639e-05	0.00033948947609647
algn-1	0.0326364874911019	5.85604957091192	0.00198609979086988	0.0098845363028152
algn-11	0.0296501991494461	5.77250812387154	0.0186376306085942	0.0615855692302385
algn-12	0.0451345004579552	5.70202911529918	0.00227221841345212	0.0110248641656346
algn-13	0.0281600319376652	5.82908347574008	0.0112901882100472	0.0411934378732976
algn-3	0.0455371753027257	5.17948064031522	0.0409299431883411	0.114623092540688
algn-8	0.042700871681067	5.66023752894443	0.0039911528675081	0.0175714795927945
alh-10	0.028885241359785	5.62335193876047	0.0420603808909618	0.116992392138924
alh-12	-0.0584280196757105	5.89408736724042	6.18587025196582e-06	9.91184946534892e-05
alh-13	-0.206047603389252	5.87256028987136	3.66303331030969e-11	5.75528671151088e-09
alh-5	-0.0414692949363102	5.60585337137094	0.0196523577394423	0.0643186162092986
alh-8	-0.0208410846050261	6.18679408471107	0.00288113620040206	0.0134099375713015
alh-9	0.0214404087250871	6.0541251664955	0.00658205351663731	0.0265027515241002
allo-1	0.0622849239797982	5.9350125734066	3.49199593124424e-05	0.00038919412780493
alp-1	-0.0626875061434481	6.01175520412501	8.3538632384607e-07	1.9895384817913e-05
alx-1	0.0178262449026538	5.99807649309299	0.0438411102051354	0.120896128548743
aly-2	0.046551591374312	6.21168897753977	1.32161402175207e-05	0.00017921997342542
aly-3	0.0236807337701064	6.12932485985663	0.00314741640597864	0.0144373446453281
ampd-1	-0.0302659064138176	6.22847312398991	8.24512336705838e-05	0.00076265705715329
amph-1	-0.0247933168071088	5.85184500481943	0.0188909490263802	0.0622589543658926
amt-2	0.0524290850913781	5.21408887225921	0.0334298686096497	0.0977197386683882
amt-4	-0.0444804026669997	5.75013949621005	0.00230989889397941	0.011171177770944
amx-1	0.0750842201990912	5.55215143522537	0.00140036065488749	0.00744260272887703
amx-2	-0.0614108373745899	5.66164556700225	0.00490761626038684	0.0208947719027573
anat-1	0.0491665901542533	6.0643735960696	1.86320307100936e-05	0.00023484662663836
anc-1	-0.0771207421537223	6.11997302703271	1.15790635880224e-05	0.00016022718370548
ani-2	0.0229295193138821	6.1240468071101	0.00163953309173301	0.00846132212601717
ani-3	0.0646097221940036	5.63817445230011	0.00043850828719307	0.00290775205092125
anmt-1	-0.0367284203559516	5.49665150857955	0.0434776635367828	0.120137046594982
anmt-2	-0.0439264576126828	5.72840371558456	0.0142667006953662	0.049743273729798
anmt-3	-0.0393164193536968	5.64434375476217	0.0267378483358462	0.0821488075228842
anp-1	-0.0438341204146411	5.84361646157789	0.0002642065831944	0.00193389645576621
ant-1.3	-0.110859939649595	5.91568213722238	8.91281359517062e-09	4.5011698122932e-07
ant-1.4	-0.121608741848645	5.93070436818486	1.10119502303726e-08	5.41620378178651e-07
aos-1	0.0397366920809728	6.05207466075534	4.77926738509844e-05	0.00049829919164908
apb-3	0.0532807146303556	5.69394515045146	0.00083837207609336	0.00491913076286625
apc-10	0.035196642555493	5.89136337666873	0.00397787008685656	0.0175232302794256
apc-11	0.0535988187118471	5.81438951027375	0.00096661071503866	0.00550870716064225
apc-2	0.0412969001705366	5.90715889262279	0.00211551278349954	0.0104209616213101
ape-1	0.0587129239464839	5.69320917836185	0.00012344025215653	0.00104678999439336
aph-1	0.049698234654557	5.78113418541579	0.0007072717743176	0.00427861601442137
aph-2	0.0740773165926465	5.64527389132675	6.83290842218504e-05	0.00065840951044266
apl-1	-0.0501942497279974	6.14801504815053	4.35830677188543e-05	0.0004620744644513
apm-1	-0.0636878243709385	5.81188297603489	2.13018881142305e-05	0.00026177961886069
apn-1	0.0450946149706119	5.84541563203059	0.00109405142747555	0.00607817397492275
app-1	0.0237780604414828	6.03805565778304	0.0068858808541701	0.0274636652459036
apr-1	0.0425020402347815	5.8604567219814	0.00042768118754546	0.00285912366729373
aptf-2	0.184676834947962	5.48603118277747	5.85762755727457e-08	2.16550365168852e-06
aptf-3	0.062660961715519	5.84316108053269	3.83486293637281e-05	0.00041793725402425
apx-1	0.0425617020977294	5.77578037475271	0.00094583183127616	0.00541513077204434
apy-1	-0.0283042360890523	6.08054884207328	0.00049225095231239	0.00318660308900368
aqp-1	-0.0459367134624255	5.94977220107353	5.74206609016568e-05	0.00057484179331857
aqp-10	-0.0206663844758966	6.13656031593594	0.00398571562680495	0.0175543733806623
aqp-2	-0.0544516654177209	6.08286439527693	1.9624177929268e-06	3.97135085554283e-05
aqp-3	0.0449880846545649	5.33303034637055	0.0189638872850618	0.0624265895277933
aqp-4	-0.0549230439925918	5.92811565487983	3.21727634459635e-05	0.00036559958461322
arc-1	-0.0423601577393698	5.61407084291565	0.00542178579029813	0.0227162784269436
arch-1	0.07253552964048	5.60741286567374	0.00042748023168266	0.00285892410340532
argk-1	-0.744967148376774	5.85027078541315	6.70482004346441e-18	7.58482767416912e-14
ari-1.2	0.0656072356601765	5.85138725576455	1.35072133590684e-05	0.00018261167302369
ari-1.3	0.096211153228625	5.64494103321364	5.04040371271821e-06	8.46110150618766e-05
ari-1.4	0.07740683905992	6.05868905130194	6.69075946770397e-08	2.39522836956966e-06
ari-2	0.0282105139589061	5.77820010596897	0.0344740997793096	0.100176792641521
ark-1	0.0446911855469397	5.82586326625059	0.00175175929650065	0.00894662620391133
arl-1	-0.0279766327611055	5.92701523149281	0.0263039900150063	0.0810800782138307
arl-5	0.0610863871651654	5.72069653047234	9.55684311879174e-05	0.00085633099232737
arl-8	0.0380446521661385	6.04244131764638	0.0001344987729388	0.00112164936886854
arle-14	0.0823570103639868	5.8884166551521	3.33540402536728e-06	6.09067926343298e-05
arp-11	0.0458759744335004	5.80018035374655	0.00048785828557331	0.00316450507772252
arp-6	0.0539185070867676	5.90238230702509	3.35247491310283e-05	0.00037702553422236
arrd-10	-0.028012948446469	5.72849413308974	0.0332873943147168	0.0973787556724162
arrd-13	0.0637731448339317	5.72436793567177	7.01439943458556e-05	0.00067189156311388
arrd-17	-0.0464685059435932	5.64812668876338	0.00975113985967482	0.0365022401265954
arrd-25	-0.0645923256917345	5.831452392233	1.39493019792789e-05	0.00018696857658838
arrd-3	0.0854402113250831	5.13985853660279	0.00074406559617068	0.00446233500728002
arrd-5	0.0414203725835675	5.14383454070579	0.0359003263873137	0.103523436721001
arrd-7	0.0402071219456319	5.47040021806707	0.0167443057586031	0.0565517118657105
arrd-8	-0.0593951657886065	5.25706037032284	0.00655287942986196	0.0264134860325364
arv-1	0.026218549425851	5.82271074610469	0.0153221305258728	0.0526923853393937
arx-4	0.0201371259759273	6.12253002184221	0.00420804357972146	0.01841171649414
arx-5	0.0229951391856804	5.94980775255662	0.0226139564805565	0.0720506396214025
arx-7	0.0244467499875703	5.97524319298678	0.0151972451513721	0.0523424678870136
asb-1	0.0141256392567666	6.21614973976703	0.0347179472041123	0.100743049312946
asd-1	0.0397776773865419	5.83326769054616	0.00062953166425249	0.00390330334439919
asg-1	0.0110661576907468	6.27258017347877	0.0303666086148551	0.0906989465229171
asg-2	-0.0169832976036303	6.29575130113452	0.00213495918932359	0.0104847952373445
ash-2	0.0332452343070397	5.72759056717954	0.0358277918400469	0.103355244947512
asm-2	0.0348713437042548	5.53056643481962	0.0453167761024236	0.123992267422582
asm-3	-0.0582519394496039	5.254305778745	0.0313440611281947	0.0929070330178705
asns-1	-0.0729397161401614	5.48701056943494	0.00036032968706008	0.00249082162228366
asp-12	-0.117995056018751	5.91017446363808	1.5248287380518e-08	7.17240128865321e-07
asp-13	-0.106198240265451	6.1055964428497	1.39054744015399e-10	1.64717988656985e-08
asp-14	-0.0205620774878136	6.32196994534534	0.00052416671218904	0.00335386647717112
asp-17	0.0561019101409161	5.59845218753617	0.0022766781741303	0.0110441345818392
asp-2	-0.0183558696231854	6.32803988082736	0.00072420237446181	0.00436121339425037
asp-3	-0.01573958931985	6.42200000827261	0.00069435468302289	0.00422305771596583
asp-5	-0.0129787435546232	6.37782062243448	0.00487024103088342	0.0207721142039907
asp-6	-0.00824294801566207	6.43561841428637	0.039883913244097	0.112386777602395
asp-7	-0.0629031347605159	5.26662613648584	0.00682959202182177	0.0272973763631826
asp-8	-0.225104023553928	5.79103283376648	3.47270034326492e-10	3.52331144692237e-08
aspm-1	0.0355744133912353	5.91437660737813	0.00091298215259387	0.00526810028116203
asps-1	0.041392486648804	5.91156590263505	0.00015798623114922	0.0012770412575031
ate-1	0.0394809696445707	5.87572857026827	0.00102788258756156	0.00577497977243114
atf-2	-0.0559551153943337	5.51883710379464	0.0145489988689926	0.0505433491903686
atf-4	-0.0548958387930261	6.01967997995923	3.31601161839074e-06	6.06505762862494e-05
atf-8	-0.11761663616798	5.00316635762357	0.000438360427426	0.00290775205092125
atfs-1	0.0447197800447144	5.73934653458704	0.0014583404781837	0.00769471859116285
atg-13	0.0415653027866281	5.80561284153131	0.00157432785591399	0.00818643248449874
atg-16.1	0.0372484371693058	5.4128414366324	0.0328185418110903	0.0963185249028302
atg-16.2	0.101692984139114	5.57737543982815	7.06162067928022e-06	0.00010925283704915
atg-18	0.0256426954793772	5.95613689017191	0.00486494901230993	0.0207599908343101
atg-5	0.0374689927468098	5.81591753243608	0.00628784698840971	0.0255637984030134
atg-7	0.0299954765985282	5.77570562003054	0.0468126020180256	0.127254376532914
atgl-1	0.033410445171437	5.74159876178251	0.0145877334195222	0.050636310005629
atgp-1	-0.064143507147064	5.83725029298643	1.74694324153634e-05	0.00022242313359459
athp-1	0.0802898206309753	5.59109350972426	4.89863310285575e-05	0.00050910231489256
atic-1	-0.0722428926117717	5.93695375616403	7.15837853590883e-07	1.75659776979325e-05
atl-1	0.0271604827152592	5.90008140855997	0.00611370880683614	0.02498876282223
atn-1	-0.0298651773674288	5.99666546208458	0.00536239084698621	0.0224983464989666
atp-1	-0.0100526743621642	6.34215187153715	0.0282716835395838	0.0857780394371842
atp-5	-0.0129421143352593	6.34936455450572	0.00725994627144865	0.0287207978850719
attf-2	0.0202730024942376	6.11737104955609	0.00947556940285378	0.0356772770410329
attf-4	-0.0379017784347896	5.59586041555421	0.0205584110149768	0.0667054588530646
attf-6	0.0306474648698061	5.79660059864127	0.00659337398578135	0.0265436096847514
atx-3	0.0611540246219677	5.81062202818682	5.89099703093274e-05	0.00058669579930862
avr-14	-0.0430781608807217	5.64687838699143	0.00284761299646178	0.013273021022857
axl-1	-0.036252722756903	5.43000566756581	0.0322544371769912	0.0950080251437868
B0001.2	0.0619214683250704	5.81863111295683	8.11448655051612e-05	0.00075331155935101
B0001.4	0.0188923561217923	5.99220454142287	0.0280380009271117	0.0852149247147993
B0001.7	0.0900658143326261	5.74600690267112	3.79713702538502e-06	6.79132215014514e-05
B0001.8	0.0364812686122495	5.70559214444635	0.0123696814269316	0.0443454353168003
B0024.13	0.0337210302722697	5.97020972404399	0.0006265625462727	0.00388595877451205
B0024.4	-0.0767666205457369	5.97409597869397	5.00323959013547e-07	1.28272320650928e-05
B0035.13	-0.0403269598558504	6.12211863599061	5.04594555872195e-05	0.00052153731505748
B0035.3	0.0322981559053264	6.00877151856878	0.0017624258305641	0.00898487706546031
B0041.5	0.0212971928716073	6.07087064545134	0.0121467820119475	0.0436947221802872
B0205.1	0.10679848181729	5.60392299246812	3.38037272607058e-06	6.15293104805686e-05
B0205.10	-0.0590130001616109	5.72829126827361	0.00015221987768839	0.00123839436630704
B0205.4	-0.0556929383055983	4.99205531389533	0.0170781547513504	0.0573539040001933
B0205.8	0.0595868527431003	5.48386358737987	0.00130682584831796	0.00703974638528425
B0205.9	0.0975092434557832	5.69463926456489	1.38588516289042e-06	2.99480915094515e-05
B0207.1	-0.0572011598292653	5.54629940311583	0.00132520122239286	0.00711839450537474
B0207.6	0.041206072794192	5.81003881946648	0.0006011523713207	0.0037530552983253
B0207.7	-0.0798055605835782	5.67530209181538	6.02952114885606e-05	0.00059597167318859
B0218.7	-0.0308167951258071	5.88868339342054	0.00379064712300812	0.016829550855192
B0228.6	0.0362836625853476	4.89827191581594	0.0431087731308723	0.119292562632826
B0228.7	-0.0534125970104228	5.91862588170382	1.74793385593432e-05	0.00022242409162268
B0228.9	0.065318784836156	4.94891203030844	0.0252440979827095	0.0784543567113741
B0238.11	0.0498597432920164	6.07573760404045	4.64100873282398e-06	7.90088958466084e-05
B0238.12	0.0290655690809453	5.77606775585509	0.0147007609511978	0.0509660920197442
B0244.9	-0.0322630991649462	5.86944736939636	0.0102995605118954	0.0381762052066897
B0250.7	0.0396326359407597	5.38823493792935	0.0322738801882231	0.0950405491681046
B0250.8	-0.0445285371551876	5.15661136995501	0.0269480698435864	0.0826263830073373
B0252.3	0.0287392271545979	5.66675028747312	0.0498403895284201	0.133480065967534
B0252.5	-0.044785811058095	5.82389307221837	0.00349902859161253	0.0157826000568647
B0261.7	0.0658398544056336	6.08545979274627	4.92408636135015e-08	1.863000901765e-06
B0272.3	-0.0334260042657732	5.93236489062989	0.00630343244688304	0.0256133547253464
B0272.4	-0.029285949760094	5.94669779829326	0.0225540384861199	0.0718812678896272
B0280.17	-0.0399120476963704	5.93991710902849	0.00027954237990141	0.00202388683048626
B0280.7	-0.196785038752174	5.50468155247056	1.49754705796241e-08	7.09449700892034e-07
B0281.3	-0.0568887790135897	5.64719821866283	0.00670295814166171	0.0268700262145812
B0281.4	0.0830571308633358	5.02179509355018	0.00193988608908199	0.00971015990386728
B0281.5	0.184369720184626	5.39838483563987	4.91211961468369e-06	8.28142371700585e-05
B0285.3	0.0383844977652565	5.60362066807438	0.0295429532208632	0.0887661775062457
B0294.1	-0.0415388455679609	5.61602918364962	0.00505266070989793	0.0213875488421778
B0302.5	-0.0203407394647977	5.81826817854952	0.0494190392080098	0.132649870931453
B0303.14	0.0404889146201673	5.36286691695197	0.0384373669118641	0.109260184827675
B0303.4	0.0827126929909795	5.5051370386053	0.00119249160902179	0.00652639638464392
B0304.2	0.0851795522364296	5.81003076567731	2.16007694313499e-06	4.28000967035466e-05
B0304.4	0.0531549685974819	5.78706702740831	0.00067274282516034	0.00411706962922717
B0310.6	-0.108416705354345	5.40723681007439	6.56650821136327e-05	0.00063571779324815
B0334.4	0.0442858603304511	5.99220810722081	9.43782427732506e-05	0.00084987388264842
B0334.6	-0.10338597333799	5.32457580903399	0.00040559371901764	0.00273845356394336
B0336.13	0.0518921264378156	5.94061939706498	9.40863532159639e-06	0.00013703351634327
B0336.7	0.0406181417886554	5.88796074508741	0.00131682134780217	0.00708347194341989
B0348.2	0.0695651276893867	5.48282675566494	0.00133330920597569	0.00715345524903962
B0353.1	-0.0530860573129515	5.70972901535984	0.00115830558619149	0.00636859735314329
B0361.6	0.0479638447608324	5.9099784811254	4.79665476260701e-05	0.00049965153777156
B0361.9	-0.0829881232061588	5.89990931520004	4.62815855394293e-07	1.20636045256865e-05
B0365.9	-0.118750452930091	5.26233922476624	0.00025893492804564	0.0019026965725991
B0379.1	-0.0309879413463646	6.08477297819664	0.00032913669787804	0.00231192728639889
B0379.6	0.071361887455814	5.09702951151094	0.00138523142329368	0.00737952930351298
B0379.7	-0.0185079910591992	5.91159606868538	0.045163544310068	0.1237062041734
B0393.3	0.0821066557429481	5.90137518021694	1.94840479778251e-07	5.86986132487741e-06
B0393.4	-0.0770604183626704	5.61127197735827	6.44004623628232e-05	0.00062587316023391
B0393.5	-0.104427234244543	5.4666501307581	7.10761967778683e-06	0.00010984282459694
B0393.6	0.0425780073759955	5.9051925946102	0.00016848470826712	0.00134271452079732
B0393.8	0.0172641484081826	6.11409690270902	0.0270749492698922	0.0829255079506309
B0410.3	-0.0647958428047967	5.939019925229	1.33937943008246e-05	0.00018124078711492
B0416.4	0.189212486573237	5.25509060944398	6.91792252437399e-07	1.71057920343127e-05
B0416.5	-0.0261234358905556	5.94491546887988	0.0200280009139637	0.0653118363618376
B0432.10	0.101251165977535	5.69167126960088	6.3578128002602e-06	0.0001009360567502
B0432.8	0.0687887801246338	5.55100692126771	0.00039927841109433	0.00270712437848644
B0454.5	0.0260837441600647	5.78593484947564	0.0232004498054852	0.07347566865189
B0454.8	-0.107644664590904	5.24666421126	0.00041947966726628	0.00281365901625071
B0464.6	0.0438929507928649	6.05467997326323	3.2460102185416e-05	0.00036775654078369
B0491.6	0.0734889018313953	5.71676123040443	0.00024887259874405	0.00184312358316999
B0495.5	0.0438767490676095	5.63634123502597	0.00358401688144946	0.0161017438329615
B0496.6	-0.0429676852795946	5.39673048649477	0.0194815010805335	0.0638703031368019
B0507.1	-0.0503480033990898	5.44404536352394	0.0142648958948667	0.049743273729798
B0511.12	0.0261859263770444	5.89603104196721	0.00729561490321851	0.0288471316297307
B0511.19	0.0623625090917326	5.84458680047555	1.02917418908599e-05	0.00014644695615138
B0511.7	0.0420954728973585	5.75867305250929	0.00364929746800684	0.0163366353806203
B0513.4	0.0710053827789537	6.07759199148627	3.00563132768298e-08	1.24775061997848e-06
B0554.5	0.0488718546152068	5.45156747237582	0.0204965204882958	0.0665805852186205
B0564.2	0.040941063914374	5.7540418910092	0.00551657171784501	0.0230153854169728
B0564.6	-0.151986647809294	5.30025835278091	2.47934540480563e-06	4.79036633507493e-05
baf-1	0.0389990830436086	6.11336447335871	4.28812903376617e-05	0.00045677457339434
bag-1	0.0310890513439974	5.96715681987054	0.00542424347509018	0.0227223678252019
bah-1	-0.214329096319568	5.34955328365692	1.28667838872144e-07	4.11755283519415e-06
bam-2	-0.0480827523364258	5.50975342280827	0.0125746762317961	0.0449259948575167
bar-1	-0.0417638685895355	5.74827624663158	0.0136177756728867	0.0478666401245597
basl-1	-0.0260931018672236	5.73189465630582	0.0330500962462255	0.0968724481889951
bath-1	0.0624603850318985	5.41704663603897	0.00367889781870277	0.0164496172229546
bath-10	0.0545991168013495	5.02331385124559	0.0237300788702274	0.0748804790012405
bath-15	0.0765756207923171	5.62076432049607	0.00059594104920331	0.00372875172517284
bath-19	0.09172113636578	5.28591427101347	0.00029120242474584	0.00208832927428971
bath-2	0.0417579485998838	5.79634844627291	0.00143351808013861	0.00758519724322817
bath-26	-0.0461735089898263	5.16393428148008	0.0314560901532392	0.0931658646049271
bath-27	0.0978570615056106	5.80307768150212	3.53326460210488e-07	9.66627710067992e-06
bath-29	0.112884984124607	5.66712627841287	2.51427179311581e-07	7.26952211151219e-06
bath-4	0.0671273187255985	5.38343730688957	0.0028285244024514	0.0131991302585886
bath-40	0.0773298241104092	5.31130025021701	0.00145778973511788	0.00769422381339902
bath-41	0.0784506836888588	5.97283525290698	8.02965415201244e-08	2.75258977559517e-06
bath-42	0.0408037645943084	6.11922948210849	1.23922029349582e-05	0.00016968998726209
bath-44	0.0190109479602417	6.01576665271292	0.0208586615480378	0.0674879769010402
bath-5	0.0802140406928519	5.60318615739621	0.00028065420199334	0.00202869051760365
bath-7	0.0529595860468204	5.34914186352671	0.00985626578134503	0.0368287387783536
bath-9	0.0579024167097133	4.92917733325579	0.00374199391065703	0.0166757164129634
baz-2	0.0734754252255157	5.62787023934775	0.0003142763377122	0.00222620605533455
bbln-1	-0.109377425209016	5.9663932703885	5.28271959031277e-09	2.99232172716841e-07
bcas-2	0.033521604109987	5.94250598687415	0.000946222590995	0.00541570607671691
bckd-1A	-0.0202496593526655	6.00462780159524	0.0191986649501474	0.0630892947708186
bcl-11	-0.126900067907173	5.70730289490396	3.1228311419725e-08	1.29166461768058e-06
bcl-7	0.0845331253707757	5.82105649569712	1.31491737485588e-05	0.00017857146222157
bcmo-2	0.0365999126359783	5.54058498059546	0.0365980948052246	0.105040199792998
bcs-1	0.0433235350947919	5.88208352372878	0.00667966207053808	0.0267989872869364
BE10.1	-0.0698387164268049	5.74918997762669	0.00011353179142889	0.00097928203624804
bed-1	0.0560811086865097	5.51245040773911	0.00211814410481545	0.0104291314705689
bed-2	0.0485569433064394	5.51489285822514	0.00988141088719258	0.0369165986332121
bed-3	-0.0506963317207217	5.41566354304549	0.0171248137304083	0.0574764739134383
best-11	-0.122935636908487	5.35866190500292	2.66610449081403e-05	0.00031603381967815
best-14	0.0300167865299206	6.06967495418596	0.00064442860042657	0.00397499580862952
best-21	-0.0334038904556012	5.75384181542103	0.00659814599613166	0.0265580952076995
best-24	-0.0407028364956185	5.70954496322937	0.0113692405454089	0.0414084139310813
best-25	-0.0478652821504488	5.1678474641639	0.015356413143711	0.0527942330005259
best-26	-0.0753551918518616	5.67357402137556	3.30418203016713e-05	0.00037229640653651
best-7	0.0462634303631566	5.64034898396349	0.00360533418113099	0.0161814492854768
best-9	-0.0717696956828624	5.31395217179283	0.00314120392820276	0.0144128450366229
bir-1	0.0543979502001306	5.99993623734589	1.06139967226246e-05	0.00014999480065545
bir-2	0.0855104151855912	5.74810791485026	8.63774601306449e-06	0.00012806860665089
bli-1	-0.368904291137941	5.82448830774516	7.30894218087299e-11	9.96173595435249e-09
bli-2	-0.225315551261656	5.90537315608374	1.66456408205975e-10	1.8830381178301e-08
bli-3	-0.0494642403900513	5.71045984636029	0.00221445247294633	0.0108057565065272
bli-5	-0.174578880346041	5.49048084964673	5.84982347381343e-06	9.49168295080304e-05
blmp-1	-0.112336614892862	5.57426187981031	1.31963771133915e-06	2.88471528686457e-05
blos-1	0.0774832185446974	5.7434292927562	6.46523442346985e-06	0.00010207563258093
blos-4	0.088825740035645	5.78321614777433	8.95263576363996e-07	2.10335809088634e-05
blos-7	0.117485281740138	5.60777536207355	7.61715715580378e-06	0.00011595051783122
blos-8	0.116668861332689	5.20105591664559	1.52095980456048e-05	0.00020030102199173
blos-9	0.0713633896507394	5.79822936264164	6.47254408805178e-06	0.00010207563258093
bmy-1	0.0367504038963194	5.86365619752111	0.00386232331435977	0.0170941050444816
bpnt-1	-0.0232580059346318	5.85600649263954	0.0199367385294026	0.0650517319336217
bra-2	0.0516780727027658	5.94593192733385	2.91018875136164e-05	0.00033731055583789
brap-2	0.0381137569785556	5.72698694482133	0.0112331379833356	0.0410382281403146
brc-1	0.0660866247889796	5.74225142060879	5.48946295198535e-05	0.0005565541131048
brc-2	0.0322104487907737	5.76606521394096	0.00927892376755811	0.0350641010716377
brd-1	0.0737060226059325	5.81006139699086	1.12905745610524e-05	0.00015739325289205
bre-1	-0.0744860465977026	5.72683517356934	5.52942726218097e-05	0.00055898086922908
bre-3	-0.0393545788597185	5.92180203335942	0.00086784615333429	0.00505926802864941
brf-1	0.0326308496320914	5.84381492426044	0.00289477187605459	0.0134678621623967
btb-11	0.0405797378028364	5.01374851886935	0.0385890193505039	0.109600371931352
btb-19	0.0841498175157128	5.73888781899911	1.42707429141804e-06	3.06333546900693e-05
btb-20	0.0400081445638349	5.76999276476832	0.00663058865817424	0.026655484788769
btb-4	0.0593407817340682	5.35618889348179	0.0138414289744731	0.0485071763549339
btb-6	0.0993095553077431	5.66658638838327	1.17918859155915e-05	0.00016260582471377
bub-1	0.0392790363486769	5.90042067980481	0.00935539995811474	0.0352953016595541
bub-3	0.0396287515665225	6.15009840030835	2.59354722420807e-05	0.00030883687340898
bud-13	0.0570443235416607	5.93395218863873	1.3547295454017e-05	0.00018288040551738
bud-31	0.0451233331436443	6.03691967047729	2.28677754060425e-05	0.00027771520051621
bus-12	-0.090234059189083	5.20751323591462	0.00433062036749234	0.0188895866231953
bus-17	-0.162584029536533	5.17457583410141	3.96424227397029e-07	1.06143173311926e-05
bus-19	-0.17454836402498	5.58963896806645	6.03639403324668e-08	2.20204013639414e-06
bus-4	-0.151474228897945	5.41980030595147	1.10572091350253e-06	2.50922123049094e-05
bus-5	-0.290874195069883	5.75339188704545	3.42139223005481e-11	5.48999994361632e-09
bus-8	-0.0732044901961	5.75901403528965	6.93588675661382e-05	0.00066634580835833
C01A2.2	-0.0402891067383549	5.69330559440307	0.00566220512161701	0.0234930113472556
C01A2.4	0.0394535321854658	5.70969811504318	0.0103631913542524	0.0383656457919105
C01B10.3	-0.0426173297036139	5.89677317240217	0.00022484861620881	0.00169573331390816
C01B10.6	-0.0176759084162172	6.14606501108156	0.0131431716653928	0.0465285962962779
C01B10.9	0.082213551559534	5.60135483490633	0.0003304757991174	0.00231989294292003
C01B12.8	0.0550538393955187	5.79328547585938	0.00013824177426034	0.00114652497897375
C01C4.3	-0.0456657567728311	5.18012092416119	0.033793408488838	0.0985786891709411
C01F1.5	-0.0510730610977016	5.41977238846157	0.0268517565995027	0.0823868989779969
C01F6.2	-0.0564837190030452	5.6942463516109	0.00296521690231577	0.013736288373238
C01G10.1	-0.0400752921120784	4.89714959171718	0.0276539751265773	0.0842995401830788
C01G10.10	0.0541302842232564	5.55876737029006	0.00193448108890795	0.00968953611612628
C01G10.17	0.034122702443038	5.72858071696192	0.0106940362706927	0.0394059561277561
C01G10.7	0.0516137779479754	5.78348793255727	0.00019871950924815	0.0015313449920775
C01G10.9	-0.0654016180072391	5.83406204788418	5.60177139162097e-06	9.17741330452023e-05
C01G12.3	-0.0524930465795439	5.88282443634864	0.0002770037856656	0.00200936538976736
C01G5.5	0.0675535084765217	5.72422120933083	3.33201288281563e-05	0.00037520076806773
C01G6.3	0.17893029214125	5.88848435567918	8.18660621715556e-10	6.88557493171541e-08
C01G6.9	-0.0685785190392866	5.47513956977076	0.00117405111034497	0.00644105392132756
C01G8.1	0.10076165947647	6.04338724507411	8.42387715404167e-09	4.31199594140707e-07
C02B10.4	0.0436970144604428	6.08122464509744	6.9162942879562e-06	0.00010739955955045
C02B10.6	-0.056166063025492	5.83921931491691	4.2584344507922e-05	0.00045389220510622
C02B4.3	0.0638575151217299	5.10834490696937	0.0197073842549655	0.0644700415906498
C02D5.2	-0.0905886117295766	5.54679823425446	3.59821742328835e-05	0.00039881245134935
C02E7.6	-0.178190310669706	6.1852606871796	6.12184312221989e-12	1.44277813166901e-09
C02E7.7	-0.222031058437936	5.95900758928462	4.56300759208588e-12	1.21156764035352e-09
C02F12.8	0.0465111990283451	5.72376294573779	0.0023028192784257	0.0111446601442527
C02F4.4	-0.192870060415345	5.71301714416685	3.88775721157571e-09	2.29620430028194e-07
C02F5.12	0.0578563975997718	5.21163015575629	0.0105046770908586	0.038809327103311
C02F5.13	0.042856202376062	5.78865724877374	0.00097208486754374	0.00553293588130242
C03A3.2	-0.0682678245939521	5.70625790974024	0.00011376137488995	0.00098088837914834
C03B1.13	-0.0624875808047369	5.50046475227717	0.00158131648675828	0.00820956528520103
C03B1.4	-0.0410506834455639	5.2110898760489	0.0268034215831945	0.082261236616841
C03C11.1	-0.0303140652257957	5.83118706663326	0.00471234386681774	0.0202732040286654
C03D6.1	0.0809304318586781	5.44819880120182	0.00030320234681612	0.00216061514857159
C03F11.2	-0.117243932717088	5.48399043494348	2.10741784967834e-06	4.20091003074646e-05
C03G6.6	0.0564657275503561	4.89756340115596	0.015250321977477	0.0524853262458803
C03H5.3	0.039102596864186	5.83116576192417	0.00239672739751965	0.0115178329160752
C03H5.4	-0.0563111241879912	4.91277700309266	0.00407749222395916	0.0178993522636934
C03H5.7	0.0772483727744725	5.08084362152644	0.0034850571282532	0.0157289881361916
C04A11.2	0.0498855053224099	5.14222008608082	0.0377547272016583	0.107725000825068
C04B4.2	0.136811510997389	5.73918261251027	1.87436976830225e-08	8.5499225822255e-07
C04E6.12	-0.0606461920743867	5.30201435600374	0.00453356060267487	0.0196384852834614
C04E6.8	-0.061977027227669	5.08536002491402	0.0108783261778804	0.039941923040335
C04F1.1	-0.125169746570091	4.94220975035368	2.79144338028384e-05	0.00032655846162834
C04F12.1	0.0727748872791876	5.66459550128721	6.22637755768597e-05	0.00061062762133786
C04F12.5	0.0355029892635652	5.74836365930835	0.00430502086777687	0.0187924169657441
C04F12.8	-0.0634131791755789	5.76477531946579	0.00013206093698203	0.00110703175221141
C04F5.9	0.0460061023478624	5.73094722150156	0.00616967952758637	0.025155703606351
C04G2.5	-0.0641442997742474	5.55479244186621	0.00043815651240891	0.00290775205092125
C04G6.13	-0.0876760928223446	5.82158857960755	3.38768143958102e-06	6.1612775378232e-05
C04G6.4	0.0330451360647816	5.75418920342396	0.0173184950137632	0.058021991744492
C04G6.6	-0.0667220905325948	5.04892896416822	0.00178412857262882	0.0090648796217667
C04H5.7	0.0748551557137542	5.88658855756834	9.3636543792164e-06	0.00013667914859985
C05C10.2	0.0562947214327019	5.7021613409486	0.00034200010844679	0.00238378079285542
C05C10.5	0.107501667036655	6.03170935493659	6.73049430597295e-09	3.61455496630437e-07
C05C12.5	-0.0198733651043926	5.91881275803663	0.0287850374268425	0.0870088806656396
C05C8.1	0.0397065352096825	5.74622884926487	0.00627264280732137	0.0255065678496847
C05C8.5	0.0472998573131437	5.82403634672455	0.00034131220147406	0.00238045269986149
C05C8.7	-0.0812648437653919	5.87680800677384	2.98633384004173e-07	8.38285398646949e-06
C05C9.1	-0.0802921522894878	5.28731382822474	0.00117260173183178	0.00643466266861365
C05D10.4	-0.123583710365022	5.56660495067762	7.16845747249525e-07	1.75716522551685e-05
C05D2.11	0.0473597981578833	5.41299129950642	0.0193333799776803	0.0634655466642758
C05D9.7	0.0388159971179634	5.62853080442798	0.0156121617737191	0.0535270738188203
C05D9.9	0.0405828846039953	5.7582122161445	0.00487848061287407	0.0207942019341138
C05E7.1	-0.254918471592051	5.69467807911777	6.9153020459096e-11	9.59869379071808e-09
C05E7.2	-0.290279606970569	5.86473093475952	7.50043043792324e-14	7.92933010212921e-11
C05G5.3	0.0341220979680436	5.43021772773161	0.041191550858482	0.11520750474152
C06A1.12	0.0804062325540512	6.06337001537166	2.65423437282726e-08	1.13305759783428e-06
C06A1.6	-0.195580065564113	5.33449324271401	2.70098048064578e-05	0.00031911061814418
C06A5.8	0.055274623489114	5.84766447111365	2.09777061650436e-05	0.00025857787144539
C06A6.4	-0.0301978840698135	6.01822919782033	0.00226439518214607	0.0109946051799484
C06A8.6	-0.0783992071438577	5.8529204752568	3.36673055060505e-07	9.31201451191188e-06
C06B3.6	0.0266852349368557	5.96926326609604	0.00739064385172237	0.0291617225575896
C06B8.7	-0.070300693917776	5.60932428790186	9.43815577214732e-05	0.00084987388264842
C06C3.3	-0.0419912130528142	4.89012734817355	0.0292522538679723	0.0880447311111977
C06C6.7	-0.0382015795349361	5.46626491528924	0.0341996671260289	0.0995500871709388
C06E1.1	0.0984174414080467	5.44726013870586	0.00030018676178283	0.00214182449868708
C06E1.9	0.0414460653240558	5.82329915890333	0.00099497884023737	0.00563489268094383
C06E2.5	0.0339850261196568	5.64618229767135	0.024236373308723	0.0760643565140599
C06E7.4	-0.129726936007334	5.76642352782711	3.02586723357371e-07	8.4728027425254e-06
C06E8.5	-0.212886192348605	5.71087448903517	6.04405270585971e-08	2.20204013639414e-06
C06G1.1	-0.260372367440325	5.48531778069995	3.51292243312838e-10	3.548208484354e-08
C06G3.8	0.0250595165573818	5.81514160329872	0.0359109415752823	0.103532356576997
C07A4.3	-0.124629692843639	5.66281688499354	7.82028919326348e-06	0.00011850907099637
C07A9.9	0.0480924854855997	5.63399216417805	0.00582551061159687	0.0240514922604707
C07B5.4	-0.0614559152830459	5.2856609798632	0.00290280429534871	0.0134941333844801
C07D10.5	0.0976436945823105	5.43102695086143	0.00017198015067156	0.00136576023479964
C07E3.10	-0.275392275040632	5.49985589901894	5.19785953122089e-11	7.68637724796553e-09
C07E3.3	-0.0717363691702756	5.83691527401896	6.35222744284879e-05	0.00061929988821727
C07E3.4	-0.0641447646964258	5.61585890782311	0.0006862664501181	0.00418286056948336
C07E3.9	0.0809940334917743	5.65044837118487	1.42501884413623e-05	0.00019010053861192
C07H4.1	-0.0333391155548841	5.83776501949839	0.00301323579647087	0.0139103162405945
C07H6.2	0.071189569615494	5.85272627021765	0.00010078926666131	0.0008942577091028
C08B6.10	-0.0325519249240522	5.74847975765751	0.0173414550401936	0.0580743665311399
C08B6.3	-0.0589803772040387	5.78089144266413	0.00194816417178783	0.00974001524154483
C08B6.8	0.0293809100483022	5.9628060705192	0.0013660872061305	0.0072998873497172
C08E3.1	-0.0587591997915023	5.74747779736524	0.00069389363795214	0.00422138842663816
C08E8.4	0.0742755085814463	5.61342584277086	9.28256705536527e-05	0.00084040848190331
C08F11.10	-0.0329389160535685	5.80795813379782	0.0069719497927045	0.0277418860464192
C08F11.12	0.132670795926718	6.00491340435553	5.56688948523338e-10	5.03803498413621e-08
C08F8.3	0.0781032167910635	5.94473559698608	9.96690226576706e-07	2.30338267377916e-05
C08F8.6	-0.0377032166334086	5.82327488670364	0.00256974997727137	0.0121913594539243
C09B8.5	0.113759945683178	4.8196740658506	1.31595844647721e-05	0.00017860563798168
C09B9.2	-0.0339880048960813	5.72978303658387	0.0165526938085617	0.0560551859629858
C09B9.85	-0.042809371087333	5.27655091982507	0.0471592211918327	0.128027043372356
C09D4.2	0.0513922217442062	5.82522109467933	0.00041873726348844	0.00281208981490829
C09D4.3	-0.0906238825651721	5.95449613039233	7.97346653301374e-08	2.7416364788668e-06
C09E7.7	0.0478841884970447	5.51098384418243	0.0112895935595101	0.0411934378732976
C09E7.8	0.0383036548300525	5.76161917643547	0.00486454977861368	0.0207599908343101
C09F12.2	-0.0546341390855199	5.22263284779974	0.0226167355841415	0.0720506396214025
C09G5.7	-0.0460747200331091	5.59664334895093	0.00821936309367242	0.0316425199922305
C09H10.9	-0.091305519073253	5.68599828215901	1.69366921294153e-05	0.00021735261453659
C10B5.1	0.0588166384505803	5.54659513421106	0.00388937371040626	0.01719028720413
C10B5.3	-0.0891535255382706	5.87969759632752	2.34251221759667e-07	6.86519934237365e-06
C10C5.3	0.0171001222094389	6.00662360097994	0.0478519389483791	0.129503602716158
C10C5.5	0.0744322700683141	5.7301821828687	2.3738357649441e-05	0.00028705523346798
C10C6.3	-0.052561145475957	5.48821511917133	0.00551627963017909	0.0230153854169728
C10E2.5	0.05384259338672	5.23149801317415	0.0148637403054054	0.0514208141299385
C10G8.4	0.115869755715234	6.07013782666468	5.86605916115582e-09	3.26790823436879e-07
C10G8.8	-0.0311404841143334	5.79528530919603	0.0310581547867107	0.0922408443225688
C11D2.4	0.0258025075850421	5.92885261320192	0.00683554121729632	0.027309574437812
C11E4.6	-0.0440204146712747	5.34501653686629	0.0206898101425041	0.0670640335922858
C11E4.7	0.0947086848567005	5.39659796452144	0.00028801296950101	0.00207063661740083
C11G10.1	-0.0574532920531652	5.45900906850074	0.00375384540879958	0.0167153616166287
C11G6.2	-0.065119730815922	4.89901558910529	0.00563789915229352	0.0234050400588332
C12D5.9	-0.0649025890312533	5.68273300720622	9.12566939054961e-05	0.00082918983920154
C12D8.21	-0.0743831095497645	5.27788711357659	0.00097041499081263	0.00552482112912328
C12D8.9	-0.0465252364637666	5.49902563495931	0.0212464291220434	0.0685051245384399
C13A10.1	0.0371434711870241	5.31315942338929	0.0452891340444537	0.123934890676879
C13A2.10	-0.0473557537567425	4.8093803912434	0.0376459177285398	0.107529212044971
C13B9.2	0.0487600094745428	5.21023663427701	0.0341231579073058	0.0994153828536749
C13C12.2	-0.140763197493862	5.3949613667725	3.50824504125599e-07	9.6190116599085e-06
C13C4.6	0.0440303015072017	5.60550149299961	0.0114307498363737	0.0416190400785251
C13F10.5	0.0559086934433182	5.69866236770609	0.00033460368812468	0.00234305430016122
C13F10.6	0.0535132414077908	5.92835809833871	1.09606776749978e-05	0.00015355128940979
C13F10.7	0.0494280538692033	6.10114562124382	0.00060110998431325	0.0037530552983253
C13G3.1	0.0303582293832603	5.60284834273173	0.0338905314090112	0.0988109888052677
C13G5.2	0.096046137238899	5.6779855716741	1.33394776960423e-05	0.00018061381380787
C14A4.6	-0.0480285560802794	5.85551051526723	0.00020435955998528	0.00156521159264291
C14A4.8	-0.031219070455084	5.57163607194726	0.0352120081034269	0.101874107318834
C14A4.9	-0.2747885274591	5.62894936620089	1.10480717995933e-09	8.53114759268936e-08
C14B1.12	0.0536794921778048	5.78852765133756	0.00039477360499621	0.00268381995584112
C14B1.2	0.10129665895516	6.05217886356002	3.59686299327337e-09	2.16526097528824e-07
C14B1.3	-0.0215836709777399	5.8471891561045	0.0409419668223792	0.114642574177763
C14B1.8	0.0549843224329668	5.73561757457865	0.00027859977805947	0.002019000633759
C14B9.2	-0.10072451855393	5.95554743066868	6.74184395925059e-09	3.61455496630437e-07
C14B9.3	-0.0945646946214461	5.76298220249303	2.38588106560677e-06	4.64548701457428e-05
C14C11.1	-0.0186419660978683	5.8812880859706	0.0413183207498108	0.115453502156906
C14C11.2	0.0879196063077616	5.75508904066228	1.05583325131639e-05	0.00014948828104526
C14C11.7	0.0393287060506253	5.90132246779118	0.00035814988011464	0.00247727916303915
C14C6.5	-0.0173341934238001	6.29525694496925	0.00204116618978021	0.010120503280281
C14E2.5	0.0565268537984253	5.07493468265383	0.0111588641930741	0.0407932303067219
C14F11.4	-0.0547508373335334	6.12906372506471	8.5492079621225e-06	0.00012696919349483
C14H10.2	-0.0824567785040224	5.67146325036041	1.50607456725514e-05	0.00019891965606624
C14H10.3	-0.0759347129412902	5.86082481110827	5.57587386764745e-06	9.1482339561656e-05
C15A11.2	-0.0545866665235682	5.5626504527202	0.00295561551964689	0.0137002255955769
C15A11.4	0.058191387329836	5.60616076084784	0.00155653202646947	0.00811254022088727
C15B12.1	-0.0452863338278112	5.70153351565524	0.00273561861127134	0.0128276416746143
C15C6.1	-0.201216749646229	5.70163739648655	1.14448798572866e-09	8.80749682894933e-08
C15C8.4	0.0513040972387453	5.90630704516041	3.96437307298544e-05	0.00042915761136983
C15F1.1	-0.0663301706368934	5.89582146847611	7.8733529463396e-06	0.00011902238397925
C15F1.2	-0.135932584364526	5.0713386567192	4.34865748040837e-05	0.00046126758318912
C15H7.3	-0.0528977978019486	5.74060160213192	0.00030759388009295	0.00218655361725854
C15H7.4	-0.0448395272790276	5.42362113153989	0.0134010128470066	0.0472565329899507
C16A11.10	0.0430217529406897	5.69398624684576	0.00552347548046809	0.023039939665485
C16A11.2	0.0784406523216197	5.44330982599776	0.00088279963541753	0.00513453515458143
C16A11.4	0.0296683505776983	5.81894757777825	0.0092162051863787	0.0348631737739204
C16A11.5	0.0525456153824006	5.22583026683487	0.0241180854950696	0.0758188983201868
C16A3.2	0.139266310735156	5.62738817345728	1.8373997613137e-07	5.5547999211702e-06
C16B8.3	-0.0237857303668744	6.19749318318593	0.00219177242281285	0.0107103350034861
C16B8.4	-0.0353749563450004	5.77738212623494	0.0269087029971714	0.0825392360779558
C16C10.1	0.0606345995735862	5.85042874412483	5.56159850766594e-05	0.00056124516608359
C16C10.4	0.0363114250735456	6.11142100094496	4.70903602022938e-05	0.00049211057717177
C16C10.9	0.0690210906073683	5.32613923499509	0.00739398089826087	0.0291698025846822
C16C8.11	0.0510316754527837	5.7377403443301	0.00065392955636727	0.00402151568709147
C16C8.12	0.0799653992201611	5.67154559852292	2.77992420953274e-05	0.00032588489762009
C16C8.13	0.0829015014000272	5.15017875808663	0.00084775029673317	0.00496385881562838
C16C8.14	0.0738199960546728	5.38054493584012	0.00287632097273996	0.0133902802486094
C16C8.18	-0.0662507686840549	5.65693643983322	0.00043570653764244	0.00289766620051741
C16C8.21	0.0568834613665345	5.04339645715084	0.00443905181099084	0.0192844752733617
C16C8.4	0.0692081745316907	5.83426111979333	9.40070131600388e-05	0.00084838798274666
C16C8.5	0.0569565087442408	5.73659027436743	0.00204894684102509	0.0101438560783791
C16D9.5	-0.0966523142918535	5.30837247129563	0.00024599682927181	0.00182660920980469
C16D9.9	0.0454707173837144	5.14984286539442	0.0278190170504592	0.0847569702082736
C16E9.1	-0.0325377722467104	5.64431241689482	0.0314070796449481	0.0930450670377048
C17C3.9	-0.0889337790240391	4.98002538155758	0.00342823715695503	0.0154957623767213
C17E4.10	0.0697831707078397	5.78403467091823	7.17878830582194e-06	0.00011065437784744
C17E4.20	0.132752723720638	5.11039967561056	3.63870858774628e-05	0.00040119776704561
C17E4.6	0.0496824780459147	5.78012373223885	0.00046684692617376	0.0030615686100526
C17E7.4	0.156416079822377	5.75284635859528	1.0444129002641e-07	3.44458336275148e-06
C17E7.9	0.236535059643695	5.11692199180875	7.94179552005449e-08	2.73490294735514e-06
C17F4.2	-0.0456004811094797	5.29344611791655	0.0234730706023537	0.074162578184367
C17G1.2	0.0713138835659482	5.88060766223797	3.94194765727057e-06	6.99502476437229e-05
C17G10.1	0.0406394932638167	5.90748460091941	0.0007412327591269	0.00444837962208125
C17G10.13	0.0617693096416333	5.76859341611228	0.00015705892869493	0.0012713625265556
C17H1.2	0.0464209582364307	4.92590396186593	0.0151003300539209	0.0520562193310925
C17H11.2	0.0628008401651685	5.44834402504831	0.00480402403432404	0.020546511110885
C17H11.6	-0.0317373180826345	5.59945159917882	0.0306393302146638	0.0913100836814481
C17H12.10	0.0421053995176303	5.47084196143733	0.0118422301714972	0.0428264943360256
C17H12.12	-0.0215127568162137	5.89134888490075	0.0283894833633842	0.0860431428126682
C17H12.2	0.0614353739329766	5.65953102554136	0.00076088572573551	0.00454342558584484
C17H12.3	-0.0331591645053453	5.92155592888876	0.00242587229500864	0.0116208682351409
C17H12.5	-0.0465876231848452	5.82641607577128	0.00210248574113897	0.0103680775704597
C17H12.6	-0.0879246013361365	5.83739730547904	4.58844766686056e-07	1.19891566941928e-05
C18A11.3	-0.0899390935379402	5.84950098272199	2.837013113805e-07	8.02342771247977e-06
C18B12.6	-0.0437348539285462	5.57858783027976	0.0109518646255018	0.0401597953244698
C18B2.1	-0.0498485791154804	4.95888183264432	0.0154690679467889	0.0531250246351092
C18B2.3	-0.0314984298328075	6.12788014902491	0.0004469098954217	0.00295566687632743
C18B2.4	0.0427368626191975	5.97345608495577	0.00018709141219241	0.00145526481609591
C18B2.5	-0.0643211293986869	6.0501882636369	2.27327066782509e-07	6.69697250775295e-06
C18C4.7	-0.0856178799532787	5.71900483621847	1.2211904292752e-05	0.00016745111189303
C18D11.1	-0.0655549378900643	6.04850542922093	1.10723092500444e-07	3.62534004026417e-06
C18D11.3	0.0641370979860894	5.49969016965403	0.00137733672981524	0.00734265869747166
C18D4.3	0.0477820081479229	4.87375844268168	0.0124208209021235	0.0444864766361476
C18E3.1	-0.0554396768653035	5.47121033797968	0.00851311311049058	0.0326014191138878
C18E3.9	0.0505070212134052	6.08702398358124	5.22344761437954e-06	8.7089537417345e-05
C18E9.7	-0.0978887001494822	5.58951332802947	9.33010291892649e-06	0.00013646013360669
C18E9.8	-0.0525014513791587	5.60670695874566	0.00240691078795887	0.0115520484890898
C18E9.9	-0.0513425353827244	5.99635344148933	6.301780207364e-06	0.00010026566609817
C18F10.7	0.0325815322543611	5.76276005040867	0.0138011411458471	0.0483959730974567
C18H7.4	-0.033982280078447	5.77157977649712	0.00799415915869035	0.0309652201618506
C18H7.7	-0.0309642634085955	5.6803283561701	0.0202040418275986	0.0658005536705653
C23F12.3	0.0453903323111082	5.18626473664286	0.0444992135403817	0.122267198941292
C23G10.1	-0.104645994579324	5.41282334390358	0.00036245071886648	0.0025016618408646
C23G10.7	0.0213141228671204	5.87733934440752	0.029986137312327	0.089882930139295
C23G10.8	0.0237781758766288	5.91375625382064	0.0261003323478432	0.0805401008415102
C23H3.5	0.0196012900808539	5.88450457091531	0.0437548583079154	0.120726057221535
C23H3.9	-0.242003185539507	5.44009396025143	1.00732537757939e-09	7.94102322917549e-08
C23H5.8	-0.0899532381308668	6.12807186964573	9.35492823080939e-10	7.53221534598087e-08
C24A3.2	-0.0537380733722308	6.03127312687368	1.67545483345467e-05	0.00021587224149722
C24A3.4	0.0664118791722544	5.23988178082277	0.01469888652532	0.0509660920197442
C24B9.3	-0.0381862868494763	6.01222421323161	0.00013254654003805	0.00110986878917876
C24D10.2	-0.0341369400277376	5.83806436882406	0.00710812502262902	0.0282043719110806
C24D10.4	0.0283642438908093	5.94470212688487	0.00558591897581453	0.0232406268954378
C24D10.5	0.145155909789672	5.25008672993334	2.00440683385225e-06	4.03826399073082e-05
C24D10.6	0.0348388296686488	6.08484969507512	0.00012055800957927	0.00102814608074869
C24F3.2	0.0389772416685778	5.74832588648295	0.00568451229036163	0.0235769185278519
C24G6.8	0.017226033126378	6.00567698236406	0.0457878017892101	0.125114615396241
C24H11.1	-0.0540416504174202	5.64496002715081	0.00064856860736315	0.0039961505287558
C24H11.5	0.0459317807295241	5.66097046493764	0.00154224856113874	0.00805107837927181
C25A1.1	0.0627584032358374	5.88315122374805	5.04074614710692e-06	8.46110150618766e-05
C25A11.2	0.0899027448034908	5.62191779991513	2.75519647323647e-05	0.00032382504003623
C25A8.1	-0.0264831868300978	6.02522088884502	0.0341054944894966	0.0993865034550311
C25A8.5	-0.0597593672636958	5.41731984171629	0.00261338513198274	0.0123569150702423
C25E10.10	0.0699266497173071	5.68943207850112	6.61593638560348e-05	0.00063968188343708
C25E10.11	0.0503241279141862	4.98255600871034	0.0128808770347322	0.0457503678038957
C25E10.12	-0.0462438521141674	5.812402485562	0.0017524146569535	0.00894795342215596
C25E10.5	-0.0499863714488284	5.76847511882646	0.00031978973061524	0.00225889561510141
C25E10.8	0.0418565501636132	5.84256014504157	0.00058576290907215	0.00367421286879885
C25F6.6	-0.0707256731740995	4.97781233220291	0.0129927205259933	0.046089730620978
C25F6.7	-0.365198793122566	5.14815547783507	3.97816629867631e-10	3.90380167220189e-08
C25G4.3	0.062612575609027	5.65588091868125	0.00146945543008333	0.00774253123093512
C25G4.7	-0.061515349121311	5.44250211642913	0.00090770658333024	0.00524531008733068
C25H3.10	-0.0814624124225791	5.23021948277211	0.00442371817945276	0.0192326333224671
C26B2.2	-0.0381311607011369	5.82006468654843	0.00381179136586546	0.0169134692395972
C26B2.7	0.0248996733655253	5.8022320042437	0.021085008757927	0.0681108399697457
C26B2.8	-0.113047411581287	5.59514009205639	1.45572587381214e-05	0.00019317183516128
C26B9.1	0.0381575580523106	5.55027812144625	0.0311413824106194	0.0924290992516531
C26B9.2	-0.151195922523232	5.20036850148916	8.44211693136986e-06	0.00012590830294808
C26B9.3	-0.215156551481348	5.80476746648133	1.0644036259017e-11	2.22311842613158e-09
C26B9.5	-0.0724972700947973	6.04319783905495	8.15925097459524e-08	2.78856575982201e-06
C26B9.7	-0.0738016051214777	5.10795418833213	0.00876166174039758	0.0333837313702417
C26D10.6	-0.0312209558894479	5.67867245321861	0.0264882839876046	0.0814927148789167
C26E1.2	-0.0307103075992946	5.70437498956738	0.0385692797759165	0.109571476186578
C26E6.12	0.0724667851988596	5.73102126683394	3.73803105522138e-05	0.00041015010972058
C26F1.3	0.0301633560842414	6.1229541709906	0.00014450109102551	0.00118841773335235
C27A2.12	-0.129467311636268	5.14250635989139	5.86515456498761e-06	9.49886342396883e-05
C27A2.5	-0.113350999917315	5.46610048776059	1.45336903757316e-05	0.00019308558118081
C27A7.6	0.0346358068441649	5.84445272052382	0.0159053859293171	0.054277429359095
C27C12.1	0.0873502576815554	5.69794997886306	4.97869104533491e-05	0.00051576412500321
C27C12.3	0.159644427763986	5.34326540713862	2.09340158974272e-06	4.18402923744956e-05
C27C7.1	0.025857035141436	5.94350111486242	0.0117127172729996	0.0424407796767484
C27D6.3	-0.0334777284782652	5.97537791782252	0.00118925005524383	0.00651193565810765
C27D8.1	-0.0285798535363764	5.94733772139288	0.0112990934545181	0.0412126373381385
C27D8.4	0.0718286161178668	5.7265199037797	2.11818616550979e-05	0.00026073972793612
C27D9.1	0.141059931435059	5.51896562657838	1.76177674113208e-06	3.63687944964538e-05
C27D9.2	-0.173749496930145	5.47119920966232	2.19750375534554e-07	6.49915326335853e-06
C27F2.4	0.0338838695209822	5.78695330249055	0.0242442643174387	0.0760785686798962
C27F2.7	0.0684818990155012	5.76804528843015	1.55248107298405e-05	0.00020326900622838
C27H5.2	-0.114749553234748	5.01058263172961	6.35312725105987e-05	0.00061929988821727
C27H6.9	0.0457788637393747	5.76152327541054	0.00143782324609786	0.00760241900980696
C28A5.1	0.0917475931530399	5.74904819316979	1.94593144181955e-06	3.94504470171751e-05
C28A5.2	0.0891727158655546	5.55856420589687	0.00015561886659217	0.00126151087662059
C28C12.11	-0.0313897339617326	5.88028326476992	0.00309380237769285	0.0142299814586909
C28C12.12	0.0275615150797088	5.98829392366271	0.00810614248069472	0.0313185576546649
C28C12.4	-0.0696059998200636	5.82702572914875	0.00013969981937212	0.00115656010554257
C28D4.5	-0.028673385416603	5.80288043699511	0.0174469434591045	0.0583412793027254
C28G1.10	-0.0475849565845103	5.64171064814112	0.00686918291023476	0.0274197712321915
C28H8.5	-0.204195152153645	5.70902051012402	1.23115133246221e-07	3.97925698527964e-06
C29A12.1	0.0572914445656225	6.00661826755962	3.24138837063702e-05	0.00036741689321474
C29E4.11	0.0472466840190731	5.66337310236031	0.0035801490379391	0.0160875614664096
C29F3.7	-0.022642344696375	6.04026170070912	0.00789240214064703	0.030702475658896
C29F5.1	-0.0560516060932196	6.05726126469018	5.57080058356414e-06	9.14654304812327e-05
C29F5.3	-0.0534121658994936	5.55132445464837	0.00486632087726884	0.0207619290681138
C29F7.2	-0.0991289484657347	5.69922910262812	1.57607359388472e-06	3.32636800948151e-05
C29F9.12	0.0652201518843377	5.70404318636353	6.26147198035009e-05	0.0006135374775029
C29F9.2	-0.179231558904037	5.22212854806814	5.48337835090297e-05	0.0005565541131048
C30F12.3	0.0490924809056229	5.01625858174433	0.0180767002448296	0.0600389522958412
C30F12.4	0.0711978822968628	6.00005155428401	1.75356797750601e-06	3.62323977087428e-05
C30F12.5	-0.0718118625453429	5.96979557663905	1.18355142093822e-06	2.64342062178946e-05
C30F2.2	0.0483297370120224	5.13340557504737	0.024144319451226	0.0758491013029697
C30F2.3	-0.0750121034440585	5.42880704857887	0.0010228496606845	0.00575098746843611
C30G12.2	-0.113524401148207	5.60793651706984	1.74970335089496e-06	3.61855926087737e-05
C30G12.4	-0.111303900866485	5.18433844984165	0.0002384742312677	0.00177910723360819
C30G12.6	0.0287882091375059	5.72810032508396	0.0239268015033387	0.0753750882780615
C30H6.5	-0.292576140780462	5.61030835500977	7.23851730211113e-11	9.92554266425845e-09
C30H6.8	0.0302554225519147	5.79576951104399	0.0246707732189092	0.0771387844220315
C30H6.9	0.0366933368912561	5.87164592154491	0.00131362281293187	0.00706794676399136
C31C9.2	-0.123074348196637	5.81192735914514	8.0113366029266e-09	4.15568454761513e-07
C31E10.5	0.0591596324163156	5.50825049213292	0.00336033830480601	0.0152298986671146
C31E10.6	0.0762198482967528	5.45304054201011	0.00207270782924123	0.0102413222617565
C31G12.1	0.063842372614664	5.16413353920357	0.0145199963133905	0.0504631208280275
C31H1.1	-0.0713425945141306	5.63382038443631	0.00045455590542551	0.00299485362849512
C31H1.2	-0.0627850759157947	5.13836831159512	0.00606982640887781	0.0248470820519017
C31H1.5	-0.0438396011491018	5.91681150823771	0.00023683419202937	0.00177077779070214
C32D5.10	0.058854393449674	5.73694081570854	0.0005541263754216	0.0035078649255495
C32D5.11	0.0496887156916088	5.83726877528234	0.00018664394203109	0.00145263817972255
C32D5.12	-0.146059315028482	5.50269322698518	1.13873913196813e-06	2.57125477652484e-05
C32D5.4	-0.0433788840395679	5.69690150069492	0.00495090318307122	0.0210434312449721
C32D5.6	-0.0324322801626166	5.67964434481505	0.0163680314975692	0.0555295715448348
C32D5.7	0.0423094939321555	5.51747194874364	0.00868125541557409	0.0331275769568838
C32E12.1	-0.0335701974019461	5.65641249975499	0.0150591278551923	0.0519463787205819
C32E8.4	-0.0206285475072216	5.88245252058784	0.0342035861182663	0.0995500871709388
C32H11.3	0.0579138202254825	5.56171324560546	0.0009967426723054	0.00564205728318986
C32H11.4	0.172838433622713	6.05365205918028	2.13824486276283e-11	3.6929610702297e-09
C32H11.5	-0.296480116880971	5.46279953920373	8.86073259891848e-10	7.26355344385981e-08
C32H11.8	-0.0977200467009901	5.10183153342595	0.00041059143437859	0.0027688915656679
C32H11.9	0.101714766817126	6.34461813646741	1.56089730483396e-11	2.89469684605478e-09
C33A11.2	0.0821314930715186	5.63571971329024	6.4426899013692e-05	0.00062587316023391
C33C12.4	-0.0832798381228371	5.72676273852694	1.29528128623175e-05	0.00017611622055885
C33D3.3	-0.054899521178732	5.46974809118267	0.0117310313780484	0.0425003338556198
C33F10.1	-0.0213241274921532	6.06527751349828	0.0121856375482382	0.0438036303668396
C33F10.11	-0.0362583707958444	6.00681364105887	0.0002626367369788	0.00192552047120723
C33F10.4	0.0928413836846711	5.63076143914115	9.16302467037377e-06	0.00013461911244623
C33F10.8	-0.0991610447260632	5.72403670888871	1.7065006164751e-05	0.00021850354526173
C33G3.4	-0.0527725608994868	5.47366173902136	0.00475730267945644	0.0204045446678108
C33G8.4	-0.024075798217104	5.77485180505221	0.028728185101668	0.0868834631633789
C33H5.13	-0.0334261548020846	5.97552239605469	0.00155266078860518	0.00809422818944521
C34B2.3	-0.0361158720962585	5.79337369274948	0.001827123809774	0.00925630904526125
C34B2.9	-0.048885944088318	5.67292386921574	0.00231957979823522	0.0112065968257681
C34C12.2	0.0644323916430631	5.80547401227065	2.66852508531559e-05	0.00031610146625793
C34C12.6	-0.0467835747644516	5.40008445239487	0.0449563540539322	0.12325951411418
C34C12.7	-0.0800853546477687	5.80368110243988	7.72689747188914e-06	0.00011725087545371
C34C6.3	-0.0831888209170443	5.54289077233078	2.76390020999143e-05	0.00032465282430329
C34D10.1	0.0354310446448427	5.68494475762543	0.0130852589555511	0.0463494363826573
C34D4.10	0.034201121152385	5.63845772680742	0.0231142136841047	0.0732538289120141
C34D4.2	-0.0889158046116565	5.6847729764632	9.04560879736709e-06	0.00013324016864611
C34E11.2	-0.067781475746638	5.67494705355903	0.00011430203474422	0.00098421479137933
C34E7.4	-0.157409330713223	6.04925914231745	4.66190306926822e-12	1.21236272347349e-09
C34F11.2	-0.0351795782926225	5.85265260811825	0.00128746607811902	0.00695038686141387
C34F11.5	-0.0502380906459248	5.55530853136953	0.00906445108494906	0.0343522957783874
C34F11.8	0.0924735365942722	5.65456136500847	7.32853905892851e-06	0.00011241233641237
C34F6.1	-0.0949789980379888	5.61058953679482	0.00013519026522135	0.00112658554351129
C34F6.10	-0.0466817815985167	5.77526806845103	0.00249927458586905	0.0119169836681322
C34F6.5	-0.0297473443935023	5.59536607482218	0.0396826751036094	0.111966811664951
C34G6.3	-0.036374563341487	5.56754262732561	0.0472237151684996	0.128136991401689
C34H4.2	-0.0349845011061744	5.8950981863729	0.00069349716725587	0.00422011119127599
C35A5.3	-0.0820617056457745	5.69294113015621	8.24840766919387e-06	0.00012350775877929
C35A5.4	-0.0692852539680759	5.65445258059429	0.0017117646527682	0.00876809492163926
C35A5.5	-0.110939124726255	5.04389624190204	1.65867716120463e-05	0.00021419846331195
C35A5.6	0.0586226655487262	5.51958189051577	0.0135574752925547	0.0477190227899892
C35A5.8	0.0189914549112741	5.92441714625177	0.0417135187084505	0.116221788898302
C35B1.3	-0.0637332835450903	5.06942353546543	0.00459030098138722	0.0198425504721521
C35B1.4	0.0319129303348915	6.09381089460265	0.00050924687876866	0.00328066931439093
C35B1.5	-0.0354277711324078	6.20629800413713	2.93181792061411e-05	0.00033908630987201
C35B1.7	-0.0553575942078679	5.45394451556636	0.0120491369163079	0.0434164234323088
C35B8.3	0.0410591016305551	5.43407435085014	0.0145445382513255	0.0505406508886868
C35D10.10	0.0164620707186437	6.06439632219784	0.0431854206374754	0.119431627175514
C35D10.5	0.0341892203980492	5.76763663743504	0.00618153971243417	0.0251949803627856
C35D10.6	0.0300763497789062	5.95004705691504	0.00198476498390257	0.00988015572294732
C35D10.7	0.0383259271760972	5.80422960570547	0.00481755584512234	0.0205847493506563
C35D6.4	0.0582383934176582	5.37161987139104	0.00450511569256975	0.0195264832460518
C35E7.10	-0.0552350651696903	5.8834741429613	0.00052858100109428	0.00337617813248361
C35E7.5	0.0615095117894659	5.31570692657597	0.00218235437401971	0.0106758416675018
C35E7.8	0.0452304715651348	5.60088361855319	0.0237829653064647	0.0749846139992704
C35E7.9	-0.071394412789123	5.57878085772267	0.00029221435324843	0.00209352430090113
C36A4.4	0.0432008736415656	6.12232444997563	7.20061293896327e-06	0.00011082576037009
C36B1.11	0.0786818247580124	6.04435929081445	1.75850623916882e-08	8.08818640923363e-07
C36B1.6	-0.0615104310125574	5.44575232940439	0.00325033648674828	0.0147965519140201
C36B7.6	-0.0459582180559383	5.70643345648493	0.00210815664640394	0.0103915128812394
C36C5.12	0.0539984757800417	5.43789557590738	0.019627384941051	0.0642554745031513
C36C5.14	0.0738885915396558	5.38653294917343	0.00651628109493459	0.0262940716555904
C36F7.5	-0.0446059548690415	5.83841080073736	0.00037525742274219	0.00257045085968578
C36H8.1	-0.0788862582172644	5.94004147008583	1.69086578913339e-06	3.52588373079659e-05
C37A2.8	0.0200942990568832	5.97627569538399	0.0282562011762601	0.0857425632528011
C37A5.7	0.0699656204113268	5.39499671246789	0.00271329225057728	0.0127493742823076
C37C3.1	-0.0348556723626882	6.02179959068133	0.00017963119351226	0.00141067537425025
C37C3.2	-0.0198782366736181	6.07418367847372	0.00820524385352936	0.031604066415559
C37C3.9	0.0921693638265077	6.0598952508573	1.92476881388741e-08	8.69219449385283e-07
C38C10.3	-0.0523300570661646	5.8244756182667	0.00119707541177114	0.00654648628704825
C38C6.3	-0.212787092145863	5.43279385446943	1.25276714040967e-08	6.1041880552771e-07
C38D4.4	0.052228505533497	5.9960941268312	1.19502775555043e-05	0.00016456179530936
C38D4.7	-0.0329064331313745	5.63050601692697	0.0241002701939229	0.0757963792337955
C38H2.2	-0.0340775987269462	5.58064119296053	0.0309592384728338	0.0920195441996668
C39B5.6	0.0252732732427589	5.74734037374089	0.0317023262994611	0.0938214692642651
C39D10.5	0.0400374941678968	5.22735189852281	0.040007259276709	0.112647162506843
C39D10.7	0.0737173331772642	6.18632760701198	7.59639148903052e-09	3.99693854510036e-07
C39E9.12	0.0656007906903742	5.97919171999169	1.77249096986464e-06	3.65233225803165e-05
C39E9.8	-0.0244976240083497	5.8911712382086	0.0258648381347989	0.0799879664843939
C39H7.1	-0.0219658452720113	5.99621477020632	0.0144976652639218	0.0504087408323698
C39H7.4	-0.084833110519717	5.77765191142479	9.33658726290254e-06	0.00013646013360669
C40H1.7	0.0860523234674817	5.49222205538736	0.00039685798689699	0.00269556047839823
C41G11.1	0.0821983375400271	5.63498004790588	6.19310942133142e-05	0.00060841988995928
C42C1.12	0.0266957425915015	5.96209073168254	0.00995716251685753	0.0371321578941654
C42C1.13	0.0589203081637118	5.6512422305871	0.00076346854377924	0.00455524150923141
C42C1.19	0.0352715489829821	5.86041593391825	0.0100046914573907	0.0372848203300056
C42C1.3	-0.0383369769594757	5.51613142393265	0.0480946435142109	0.129989405030345
C42C1.8	0.0490671765709348	5.94565933636037	8.06693107275565e-05	0.00075016159277063
C42C1.9	-0.0245147188080162	5.86706341574241	0.0161246304517914	0.0549096574310324
C42D4.13	-0.0671877627077483	5.54453645306983	0.00243533517164003	0.0116575921010343
C42D4.3	-0.0518497834028892	6.20154460379555	8.3363126677423e-05	0.00076932259567221
C42D8.1	-0.0275972362385595	5.69606298538734	0.0491391691132051	0.132071002754368
C43E11.12	0.0586881666374531	5.89324046084891	3.6960034177104e-05	0.00040652444008603
C44B7.11	-0.0697037825370732	5.5414120651984	0.0030410333617668	0.0140166952893322
C44B7.5	0.0706044390052175	6.05174323122333	2.3471049217414e-06	4.57786628055166e-05
C44B7.7	-0.0345283031488821	5.8285637783226	0.00197174015218136	0.0098326252905231
C44B9.3	0.090840758954047	5.83797372925432	6.11600957695909e-06	9.83473466088838e-05
C44C1.1	-0.0366814907043078	5.89410362526622	0.00112573502354365	0.00621972036817463
C44C10.3	0.0924259625370457	5.3310124531588	0.00076836895281113	0.00457841468230892
C44C10.9	-0.0842093558455723	5.7927339934307	9.35539949375249e-06	0.00013664681313502
C44E4.5	0.0423549815631941	5.80055459339056	0.00519435599785743	0.0218972059719628
C44H4.4	-0.0345219308287846	5.60828698503662	0.0248381041094169	0.0774544030474905
C44H9.4	0.0519350706177918	5.18685361787753	0.0151595089589553	0.0522204461322113
C45B2.1	0.030498350151607	6.31684839743323	1.59962507539366e-05	0.00020775842325362
C45B2.2	0.102676963252918	5.9431556775944	1.54806197518932e-07	4.81111293800252e-06
C45B2.3	0.0609361514688031	4.99534153417688	0.0191144748609291	0.06287656204253
C45B2.8	-0.0699656631550851	5.48716558509161	0.00532859954687417	0.0223880343078975
C45E5.1	-0.169022170170809	5.57098881281514	5.93819393374907e-07	1.48787170124438e-05
C45G9.12	-0.0482388335519548	5.92279075697239	8.82811693329843e-05	0.00080668879489449
C45G9.15	-0.0800196835277573	5.23834565225525	0.00060190061214056	0.00375654862791926
C45G9.2	0.0683019199587822	5.67637887015003	0.00014367077149773	0.00118244860135913
C45G9.4	-0.0293879140885576	6.05828899380019	0.00318547514782925	0.0145711017073944
C45G9.5	0.0370530359765213	5.75066935311255	0.00736957762258899	0.0291090596562632
C45H4.14	0.0684520870912363	5.64486198576569	0.00033382666472783	0.00233923723979023
C46A5.1	0.0338834550497239	5.55506917547974	0.0491478406338173	0.132078619116299
C46C2.5	0.0502884528171723	5.84487916825697	0.00025494260371185	0.001882531465072
C46E10.1	-0.0420146969313485	5.8418701818774	0.00143917878241761	0.00760603128993188
C46E10.8	0.05444910682731	5.49494584526441	0.0127561207360297	0.0454213458691648
C46F11.4	0.044150806901173	5.61248962664311	0.00867602622933242	0.0331243829629845
C46G7.1	-0.031383461139044	6.12963345250801	0.00669475314200238	0.0268466483229004
C46G7.2	-0.0255074025014841	6.21493167620009	0.00199534918716803	0.00991974848597596
C46H11.2	-0.0965309254426609	5.59042673714226	1.13960266621854e-05	0.00015837537053559
C46H11.7	-0.129626355747688	5.65968113750994	6.59966614789188e-07	1.63545943697759e-05
C46H3.2	0.0460843033090282	5.43771429556851	0.0178398363233736	0.0594173708948061
C47A4.5	-0.0270104909448768	5.99400831058524	0.00321771099332294	0.0146834835062387
C47B2.2	0.0275934028455633	6.06526989859753	0.00178162180763108	0.00905824570733777
C47D12.2	0.0400951505562795	5.94806460576225	0.00015401071609166	0.00125161366795042
C47D12.5	0.050697918953137	5.79054801441854	0.00048953999590202	0.00317359381297516
C47E8.4	0.051782829218407	5.97145996653183	1.27414356047065e-05	0.00017386910769389
C47F8.1	0.0463801535369425	5.01328716061357	0.0163311016266026	0.0554125936265574
C47G2.4	0.0742095523979711	5.82137625396334	6.69792349623211e-06	0.00010479980574152
C48B4.10	0.0225099713854842	6.05448653947133	0.0182403443994899	0.060475936699657
C48B4.11	0.0557544933574746	5.97635309353121	4.20159426221738e-06	7.36336717139181e-05
C48B4.6	0.0229026543631371	5.96946001124837	0.011467453381804	0.0417325289952254
C48B4.7	0.0514918055728086	5.91867654138317	0.00045692326171494	0.00300782333322681
C48B4.8	0.0337136851147475	5.83514863634167	0.00202867032513087	0.010065496953089
C48B4.9	0.0679464937859813	5.92933120101291	4.08788895056402e-06	7.20876753753008e-05
C48B6.10	-0.0325105884206909	6.21105816589733	0.00015308388679706	0.00124452854429882
C48B6.3	0.0502599438902375	5.96960505422385	0.00106818030600868	0.0059599456038092
C48B6.9	0.0814623848711719	5.59888259104244	0.00011923027096645	0.0010175725690743
C48D1.5	0.0451409112166092	5.41853026868413	0.0311259973204548	0.092405942707688
C48E7.1	-0.0224066754863124	6.10725303226633	0.00283290336786631	0.0132153481851496
C48E7.6	-0.0864544196328068	5.44922029534513	0.00038097177133676	0.00260407441888046
C49A1.10	-0.0363681481627579	5.90912997746591	0.00072552023164843	0.00436682501757003
C49A9.10	0.0680830163496832	5.45876715870895	0.00184477413301183	0.00932484690781782
C49A9.2	-0.0558327154662853	5.43865914014832	0.00270877928990526	0.0127308125122781
C49A9.3	-0.0782911386727516	5.23443618105134	0.00140304136861232	0.00745334843034835
C49C3.10	-0.0643485555051327	5.60058642322715	0.00086600713437053	0.00504984830286943
C49C3.4	-0.0219145553403789	6.12702688058353	0.00531845426774821	0.0223537112776896
C49C3.9	-0.0333576173744468	5.99312902659808	0.00043798956101166	0.00290775205092125
C49C8.1	-0.0557496387903369	5.38877256031881	0.0100159525362373	0.0373206400086248
C49C8.3	0.046614413193001	5.26396695375642	0.0135373503008167	0.0476556014557301
C49C8.5	-0.0385808571627057	5.87536111227886	0.00225149879873779	0.0109431064063249
C49F5.3	0.140609490368287	5.65100399629677	1.23360154337073e-07	3.98148857614306e-06
C49F5.6	0.116751712165576	5.63325065075348	4.65654818844714e-07	1.2123636681659e-05
C49F8.15	-0.0770316340303033	5.31949041568754	0.00062650419539029	0.00388595877451205
C49F8.3	-0.194968599673763	6.01180260546392	3.61514716237939e-12	1.02240880686042e-09
C49G7.10	0.0937710706586978	5.76920273016249	7.98279927281949e-05	0.00074325445904337
C49G7.12	0.109366391993194	5.74069785154452	1.7271366927109e-06	3.58171106073182e-05
C49H3.12	-0.0698640218483678	5.4125065385128	0.00059486000543145	0.00372404748834714
C49H3.3	0.0187092454749941	6.17233111083575	0.00966826345263864	0.0362579911513259
C49H3.6	0.0527226505701978	5.73169808455665	0.00065282869889948	0.00401692937519741
C50B6.3	0.0650495223751719	5.77700992490805	0.00019949184921969	0.0015362502003389
C50B8.4	-0.0775006649873163	5.19226753622257	0.00439391458399674	0.019117753358255
C50C3.1	0.0522642790554424	5.84615952873856	0.00010790895598427	0.0009411874052214
C50C3.2	-0.0770862103475713	5.44095155531676	0.00651579893117964	0.0262940716555904
C50C3.5	-0.0489132682382895	5.11932398461903	0.0228588668850795	0.0726481055309626
C50D2.1	-0.0619086719749184	5.52572413722211	0.00294692556604841	0.0136627440434109
C50D2.10	0.0278463658493852	5.73909288034829	0.018302965484659	0.0606391263860609
C50D2.2	-0.136516570762947	5.29354386705507	1.9114883091037e-06	3.88566244325888e-05
C50D2.6	0.054995734775291	5.52927409167341	0.00455183446129579	0.0197100965907784
C50E10.1	-0.0446378183111873	5.98030880791689	9.76820075335275e-05	0.00087216078154935
C50E10.2	-0.0721927511889217	5.23455363013054	0.00243587339288685	0.0116575921010343
C50E3.11	0.111875926829417	5.59362125693212	2.48588533068981e-06	4.79890406201851e-05
C50E3.12	0.0561952009124197	5.67399960522466	0.00581914439995937	0.0240295933654099
C50E3.13	0.149313468531543	5.30967270459947	2.02441192647881e-05	0.00025083417216091
C50E3.5	0.0591275009826551	5.69132079570079	0.00027447440820621	0.00199549597868428
C50E3.6	-0.0461042598956981	5.38760537028845	0.0202032588033044	0.0658005536705653
C50E3.9	0.0800146485604799	4.94302494903948	0.00153539511506922	0.00802085303127249
C50F2.2	0.0854194075134487	5.6549051828847	1.93912536173013e-05	0.00024237920027725
C50F4.1	-0.0299459894148233	5.94957455027639	0.0171128567949318	0.057444864241147
C50F4.12	0.0932346666350424	5.34861057188275	0.00058603142406318	0.00367487831746937
C50F4.16	0.0339675593891737	5.93074220131	0.0147293913238025	0.0510262561171386
C50F4.4	0.0688466771578926	5.51660643903145	0.00193534514502017	0.00969171843870767
C50F4.8	-0.056287022983636	5.98151496185812	5.91189451752412e-06	9.56771197846805e-05
C50F7.5	-0.145786420280695	5.85429853991932	5.91313896663797e-08	2.17682691413068e-06
C50H2.7	-0.0450292672997726	5.19436761488158	0.0275691719210585	0.0841090230196803
C52A10.3	0.0546753212206905	5.02335689943583	0.0197834368814546	0.064635416526052
C52B11.5	0.032010534098174	5.72007954340942	0.0427981320130114	0.118679707904692
C52D10.3	-0.0654230179074514	5.75762063916668	8.75995269557315e-05	0.00080207984515314
C52E4.7	-0.0424408627120742	5.77104165474873	0.00176958220793714	0.00901323670746912
C52G5.2	-0.104958945366068	6.0502870489641	8.79202093961644e-09	4.45010008408998e-07
C53A5.6	0.0410992730760706	5.34872413129687	0.0418278337900379	0.116474429476875
C53B4.2	-0.0392358585045768	5.49519557187391	0.0414104064246606	0.115641978308492
C53B7.3	0.0259204860547783	5.98349559550326	0.00498194654663003	0.0211415200787443
C53B7.6	0.0549724341628413	5.18908570213417	0.0137721547770584	0.0483093026094489
C53D6.4	0.0546925602191454	5.89352497105278	7.32716248218073e-05	0.00069420875694865
C54D10.10	-0.23097739248891	5.70427696317486	1.53378135794816e-11	2.89181693529809e-09
C54D10.3	-0.0697500545351488	5.98134605245123	1.00404130042812e-06	2.31800351246797e-05
C54D10.9	-0.0937978281332953	5.26538699205956	0.00134465941767452	0.00720239567350521
C54D2.1	-0.0608405667336243	5.75050826984826	0.00031017824651513	0.00220338550310987
C54E10.6	-0.0520020422551455	5.21259180614688	0.0078640851181625	0.0306160167278837
C54E4.4	-0.064025683700793	5.26011082255515	0.00331973493259051	0.0150730489363557
C54F6.12	0.0594393401852692	4.93260199874508	0.00262260483851292	0.0123953278611562
C54F6.3	-0.0845716522917268	5.07250956655332	0.00020071939721368	0.0015434506897169
C54G4.3	-0.0646689125290611	5.78612112164036	5.28639253753254e-05	0.00054046376485166
C54G4.4	-0.0553404955475046	5.66708667967981	0.00416674980947825	0.0182522196397765
C54G4.5	-0.047482007356009	5.38935655097979	0.0325637039716371	0.0957196053473157
C54G4.9	0.0466394005616909	5.86152143167146	0.00025525572048116	0.00188422860550944
C55A1.6	0.0980394901656792	5.34232872360564	0.00023423004748267	0.00175536761321483
C55A6.10	0.03289297691457	5.80943742898161	0.0483797366558571	0.130572771303682
C55A6.12	-0.0708876177737708	6.03481659393464	1.66952988674876e-07	5.11830808776298e-06
C55A6.7	-0.0445426365992358	5.61621887598616	0.00502069300677491	0.0212703832234374
C55B6.1	0.109484581151413	5.58399999707114	1.70429895221232e-06	3.54811908451981e-05
C55B7.10	-0.0744552870690151	5.23744976840153	0.0140107480274588	0.0490322001734345
C55B7.11	0.0737988458590365	5.76201766506755	6.1934751545865e-06	9.91701170364611e-05
C55C2.3	-0.0567256812753346	5.3584369738234	0.00644682399678572	0.0260929146560424
C55C2.4	-0.0391851243443736	5.37915238064176	0.0336479216412547	0.0982428993590642
C55C3.3	-0.0331373733723332	5.71344083533452	0.0154893770180172	0.0531705591006887
C55C3.4	-0.0449855708602227	5.86765059889559	0.00051165786481984	0.00329245141966697
C56A3.4	0.0698788449499717	5.83638964167923	4.92976053219122e-06	8.30497632470784e-05
C56A3.5	0.0257219763627953	5.81233405538596	0.0489600348524663	0.131714719207735
C56C10.4	-0.185887198724506	5.69550273273125	1.0205137076874e-09	7.98571939526794e-08
C56C10.7	0.0382753150987405	5.6341761944023	0.0376709940433909	0.107562451859189
C56C10.9	0.0597097271832181	5.79249132489806	0.00047780890491819	0.00311899205821526
C56G2.15	0.0301045544759318	5.70235246449671	0.0408171498254844	0.114406344747471
cab-1	-0.033188246182758	5.92573041516411	0.00355354744877704	0.015980721730984
cacn-1	0.0639575764488976	5.51158328366582	0.001218927717014	0.00664856306592136
cah-4	-0.0184493600081125	6.15411441054522	0.0249451328650909	0.0777220950164652
cal-4	-0.0438226928703606	5.43533222791973	0.0414649727264694	0.115748921398688
cal-5	0.0334620532027661	6.14077411226886	0.00025835194767315	0.00190088221661955
cap-1	0.0148902849363387	6.14110277688255	0.045101957848761	0.123568878218481
capg-2	0.0825917431638433	5.80920262829845	1.81484215293835e-06	3.71927569839041e-05
car-1	0.0231784988030854	6.22988531355198	0.00199916545273008	0.00993217355468116
cas-2	0.0336900529910169	5.91700987112102	0.00228381644522703	0.0110668980666656
cash-1	0.0428706808312348	5.78462193258342	0.00127236326329129	0.00688195525507183
casy-1	-0.0545933510104983	5.6542983691435	0.00045446589187972	0.00299485362849512
cat-4	-0.0266866434792297	6.14413407018599	0.0017577013687297	0.00897067756591209
catp-4	-0.0358766912426458	5.90923471669759	0.00140810541292972	0.00747147865092285
catp-5	-0.0500580099680302	5.48612381889398	0.00492272251056356	0.0209433239566568
catp-6	0.0806710741692228	5.64695114971243	2.7498180928542e-05	0.0003233608853993
catp-7	-0.0775733299701391	5.78123510458997	2.53649864264659e-06	4.87995593451353e-05
cav-1	0.234174298147875	5.57039132508405	3.32425638164868e-09	2.03824662966942e-07
cbd-1	0.0866542993194024	6.20294824458255	4.60651462144483e-10	4.34259972125789e-08
cbn-1	-0.0615297407346119	5.36439531534438	0.00138101120723706	0.00736051320700553
cbs-1	0.139194533972894	5.82262188182604	2.35510310393474e-09	1.56258673684819e-07
cbs-2	-0.045019709678561	5.49513434274006	0.0109157282130491	0.0400573255799241
CC8.2	0.0312906268818388	5.71527180929906	0.0138800366752218	0.0486349434376481
ccb-1	-0.0566543219605634	5.48011842182843	0.00782802099692873	0.0304997121266429
ccch-3	0.0518854117939883	5.88013744984371	6.85179460482245e-05	0.00065994828835295
ccch-5	0.0373943027240866	5.53607463792297	0.0414704415545617	0.115749906263503
cccp-1	-0.0313956757301871	5.66600838851015	0.0288037948390137	0.0870539484681651
ccct-1	0.0471930286000088	5.66193828106153	0.00148007057715332	0.00778396020643744
ccdc-12	0.0845205648661213	5.68359295946931	1.63094221056255e-05	0.00021121961942746
ccdc-55	0.0499313952980392	5.70691160379209	0.00161438817937275	0.00835512350959209
cchl-1	0.0183664710629127	6.04270060164145	0.0244669998645017	0.0766287198137251
ccnk-1	0.0444197150868383	6.06725631856753	5.72179289483798e-06	9.33942309030885e-05
ccr-4	0.0420190519503726	6.12972653423515	3.73458910497123e-05	0.00040997126880142
cct-7	-0.0159480960041336	6.0466311099357	0.03775672365709	0.107725000825068
ccz-1	0.0208421384746564	5.83535004079623	0.0434368498153194	0.12005359480474
CD4.1	-0.0498070479029073	4.96698201784175	0.0448299741570589	0.122972619459682
CD4.8	0.0558647115273773	5.60484532244127	0.00104526105244428	0.00585082417406032
cdc-14	0.034245500732512	5.86996405610104	0.00812414833177203	0.03138060297343
cdc-25.1	0.0497539217921689	6.00805297169231	8.13752710982631e-06	0.00012233325638526
cdc-25.2	0.147566886230898	5.51127937192785	4.33035185912259e-07	1.14322299664701e-05
cdc-25.3	0.188319408860756	5.80242962599876	3.06667869563082e-09	1.90614300792987e-07
cdc-25.4	-0.0329380960216608	5.7175190073604	0.0134623724787845	0.0474285545519308
cdc-26	0.0627426588778158	5.65056743465443	0.00032237435075115	0.00227360339331198
cdc-48.1	0.0221567460159019	6.03714014724147	0.00812781914318428	0.0313808716919018
cdc-48.3	0.0583561385148919	5.62604080698023	0.00038915940686759	0.00265043093930746
cdc-6	0.0363943841936489	5.85742777316243	0.00439308882422171	0.019117753358255
cdc-7	0.066074341988488	5.89586193671852	1.98373425450094e-05	0.00024741999728822
cdd-1	-0.0256964363919849	5.94117843553927	0.00607311769470723	0.0248515622793907
cdd-2	0.0210935116479443	5.90102876085515	0.022382099233128	0.0714742406703628
cdf-1	-0.0230571638625394	5.81965957279765	0.0460237244802913	0.125577275249227
cdf-2	-0.110092387708421	5.67648349835948	7.33376443821618e-07	1.78607556958709e-05
cdh-12	-0.107698593194093	5.44812711450797	1.0017110569971e-05	0.00014398800930469
cdh-4	0.0363087641544783	5.45665624503271	0.0347568549560942	0.100827109601111
cdh-5	-0.113509360377799	5.20150537680801	0.00042286788573446	0.00283310213643539
cdh-7	-0.0476977119189914	5.34105404703127	0.0172045958652284	0.0577100046628307
cdk-1	0.0655294696897735	6.09423706091684	9.13703345456196e-08	3.08085517003673e-06
cdk-11.1	0.0366621846661901	5.98172986169186	0.00026830544384764	0.00195946115786088
cdk-11.2	0.0882956381610776	5.27678323112684	0.00315171225878622	0.0144483856693313
cdk-5	0.0643794282497211	5.92771742528542	2.95202449252986e-05	0.00034009882421567
cdl-1	0.0494535009343657	5.93525240885091	6.36797087269282e-05	0.00061999048596205
cdo-1	0.0191370598027991	5.98569921182903	0.0301398484989707	0.0902387383848562
cdr-2	-0.0363373508600649	5.98765529773534	0.00021433235088243	0.00162727162372987
cdr-4	0.0335513361608842	5.95856327112785	0.00212708882535678	0.0104620401464559
cdr-6	-0.0311643648682818	5.92907124032561	0.00310896929749051	0.0142852214369867
cdr-7	0.0546653379130428	5.72365418888579	0.00091244778362121	0.005267703777604
cdt-1	0.0719618881601657	5.42128520234567	0.00035129087740941	0.00244026899029416
cdt-2	0.0668846726492018	5.74051803210643	2.4450567709365e-05	0.0002944087782993
cec-3	0.0664882817143406	5.99774969846888	5.06590783932992e-06	8.48380198851513e-05
cec-4	0.0556365531835526	5.90216580064803	1.59646904856767e-05	0.00020758685186117
cec-5	0.0228389748294391	5.9884122434371	0.0125270548922467	0.0448031326173067
cec-6	0.0676725015402545	5.63807653396038	0.00050406130073856	0.0032537480539829
cec-7	0.0585880873462849	5.84472934882318	2.60852209461157e-05	0.0003099675020514
ced-12	0.0517089719630532	5.68402873696558	0.00086145661252537	0.00502720037616371
ced-2	0.0375428645662967	6.0168950046822	0.00115583544085434	0.0063587502724175
ced-4	0.0504836757930047	5.6955980024373	0.00083652316033789	0.0049108293987143
ced-5	0.026254894447683	5.87601129231446	0.0327023247192713	0.0960579359778804
ced-6	0.0502815624674808	5.80138816209112	0.00030151720614626	0.00214996116894398
ced-8	0.0660167301519276	5.27200088903839	0.0255363078300553	0.0791450636513699
ced-9	0.099722526109679	5.75287637460499	2.59905160390209e-07	7.47186055124331e-06
cee-1	0.0316825563395342	5.99624564850482	0.00100146756099572	0.00566455089188206
ceeh-1	0.0303613294453981	5.71593135024765	0.0195106352511446	0.0639565520946314
ceeh-2	0.066919321611944	5.60680100626617	0.00501767386630339	0.0212633210760656
ceh-100	0.050260360308579	5.7454548251214	0.00292225436109606	0.013570608563177
ceh-18	-0.0550605768767139	5.61743425515368	0.00789660654398685	0.0307135504654809
ceh-20	-0.0515914703534619	5.72668257231288	0.00187413787255556	0.00943953013503332
ceh-38	0.0426070452991958	5.86308275479748	0.00256770388619246	0.0121842073039229
ceh-39	0.143896410699629	5.66553033029522	5.92980002221639e-08	2.17682691413068e-06
ceh-40	0.0378812783361735	5.37420936283108	0.0356412040768172	0.102946794617387
ceh-41	0.0421128182596624	5.18441459496688	0.0280501855881524	0.0852317283013628
ceh-49	0.210854581112991	5.45811420369358	2.99891222692545e-08	1.24724980026082e-06
ceh-51	0.0742460388878576	5.23657304479015	0.00967829397038311	0.0362788170656234
ceh-57	0.0668477576807325	5.09995840336852	0.0081605554327306	0.0314643092477045
ceh-60	-0.0491624339230718	5.71742620516121	0.00129804422412534	0.00700077486789887
ceh-74	0.06822983087723	5.45180067476036	0.00056869931446196	0.00358407297763287
ceh-83	0.09496227247755	5.48276640481128	0.00011896025084109	0.00101641830637451
ceh-88	0.0403624498800389	5.89008935853837	0.0005841330018613	0.00366716491500087
ceh-91	0.108510981786875	5.29380140720949	6.13195509275172e-05	0.00060451191273859
cel-1	0.061820888955671	5.56781228286533	0.00088969400146871	0.00516401405418923
cept-2	0.0476712506806778	5.79640078162933	0.000432436335522	0.00288269655014298
cest-1.2	-0.102935765955617	5.42717028523643	0.0001062277447701	0.00093046950268045
cest-10	-0.0701487518952809	5.70055614681939	0.00026366002743209	0.00193114539354194
cest-12	-0.0430183697217695	5.65503081042599	0.0102486301148307	0.0380119794343372
cest-13	-0.0195463168473241	5.95846412563677	0.0241973824634016	0.0759946943690256
cest-17	-0.0487854845764879	5.43244580354883	0.00735272405499708	0.0290566397729755
cest-2.1	-0.058123923460098	5.48933164643695	0.0024541513541854	0.0117290186709854
cest-24	0.0611820560884435	5.53863193550552	0.00071329600172098	0.0043047004638403
cest-25	-0.0254560569568417	5.95706726576699	0.00598191597927698	0.024549401239097
cest-27	-0.0888967261046808	5.46323617996859	0.00014735788578038	0.00120621279514511
cest-3	-0.0804164441377157	5.46403172737953	0.0001629374663851	0.00130738434550718
cest-32	0.0460648483152168	5.77188557285301	0.00036589686139098	0.00251877700992032
cest-33	-0.0319846645285847	5.6253900082277	0.0401324591382225	0.112920891431698
cest-34	0.0417630125075505	5.23385666210409	0.0401291095679343	0.112920891431698
cest-4	-0.0490216680346027	5.75110048455531	0.00081100615377975	0.00479336839845011
cest-6	-0.0648098337967	5.46844487838185	0.00447883994187888	0.0194313273633111
cest-8	-0.0456216637272433	5.15874460962578	0.0243147129496802	0.0762668909902693
cest-9.1	-0.0584518450833449	4.96315707904305	0.00840943847872375	0.0322863644291744
cey-1	-0.0391293931253716	6.26170258745229	0.00010548609060497	0.00092540628148025
cey-2	0.0415793000936985	6.391436112883	1.24183712898942e-07	4.00235969278998e-06
cey-3	0.043733767275334	6.3297854375209	1.79164692584836e-06	3.68509197248356e-05
cfh-1	-0.042076030976475	5.4337678096309	0.0270384585000641	0.0828361710987069
cfim-1	0.04742607146185	5.96562625308836	0.00038819541527509	0.00264545821403582
cfim-2	0.0352680969668982	5.86100606772113	0.00545583204610268	0.0228335553168837
cgh-1	0.020861889997224	6.21121157790375	0.012626743078054	0.0450812785452062
cgr-1	-0.0599503806906603	5.79262605198922	9.60562612334135e-05	0.00086036140554472
chat-1	0.0212690894560814	5.90372114312717	0.0233062193875374	0.073759017155271
chd-7	-0.0341165401677131	5.72163607889069	0.048392207814185	0.130590851836347
chdp-1	0.0157707029682331	5.99910665723938	0.0444067897483362	0.122107877741384
che-14	-0.111735203362385	5.38258427630397	1.63325765451685e-05	0.00021139848074052
che-7	0.0416983871854548	5.31432255343214	0.0263825273429528	0.0812446823375946
chhy-1	0.0311334934870508	5.67350219484236	0.0211563147148803	0.068311919569597
chil-17	0.0548695148402773	5.16551975050161	0.0198223288755329	0.0647423325164755
chil-19	-0.121008503943228	4.89849203599331	2.7172626920718e-05	0.00032036512979741
chil-23	-0.100216380073496	5.03539477405385	0.00026923462346859	0.00196371159122404
chil-4	0.0493916958569847	5.01771034077685	0.0138103826652763	0.048413372761369
chil-7	0.048121373626649	4.91568719999084	0.0132217293961423	0.0467847400043354
chk-1	0.0698573196679498	5.84351441525886	9.6115026091253e-06	0.0001389522342054
chk-2	0.0457855155329036	5.41733780705632	0.0166709670950061	0.0563713391906311
chl-1	0.0722033852177745	5.56409307651111	0.0002528694330242	0.00186844249581076
chmp-7	0.0466985506875039	5.8236943786182	0.0005608789818714	0.00354528183528102
chn-1	0.0550338251212283	5.86920323257471	0.00021883062141892	0.00165753023421601
chp-1	0.0219714503760531	6.00723034682148	0.00649120295231412	0.0262162561221184
chpf-1	-0.0233689743882225	5.91050010950332	0.020459614234519	0.0664797891793755
chs-1	0.0915369955466552	6.01665462397228	6.20888816085578e-09	3.39314238259329e-07
chs-2	-0.0476190307909985	5.212844657432	0.03362951834091	0.0982018395022057
cht-2	-0.0757530954967636	5.12280117449918	0.00537427075944931	0.0225380678280891
cht-3	0.0759711994692561	6.01359654422355	1.99471884498287e-07	5.98547929280338e-06
cht-4	-0.151087435925406	5.5537836670728	1.91716914663297e-06	3.89371202357011e-05
chtl-1	0.115669147685397	5.55245943060248	7.58327956354885e-07	1.83313996062568e-05
ciao-2B	0.0360727458294736	5.82161807051267	0.00430083062704549	0.0187777485405064
cic-1	0.114642215691823	5.61799390606783	5.20475490130429e-06	8.68418728923374e-05
cids-1	0.0683178130340465	5.83600261015187	9.6627963571313e-06	0.00013942650993628
cids-2	0.034296824529361	5.8860705084632	0.00592717838567036	0.0243733934888753
cin-4	0.0616795036053237	5.66401413457217	0.00013687159468569	0.00113766342019246
cir-1	0.0306456600699221	5.96426264219695	0.00153864631511277	0.00803598173578635
cisd-1	-0.0163826057326011	6.10060520484869	0.0312520985544334	0.0926830160956948
cit-1.1	0.0307984693368298	5.6929073419138	0.0318724178963268	0.0941770216670228
ckb-1	-0.0499900611699635	5.60859842414686	0.00224126984876753	0.0109027586171502
ckb-4	-0.142200504931219	5.73733062533097	4.22228830655948e-08	1.64705642992945e-06
ckc-1	-0.0283143242039057	5.84924873647492	0.0213128812011263	0.0686606773708503
cki-1	-0.0540567639466797	5.68172761367017	0.00142018304205607	0.00752321267303172
cks-1	0.0657849216595019	6.14889953170558	3.70726125733168e-08	1.47410871611826e-06
cku-70	0.0603031652763885	5.75333502004172	0.00032907736560921	0.00231192728639889
cku-80	0.0778980853358869	5.52862081115838	0.00056991974574431	0.00358876544599643
clc-1	0.0189521605549824	6.12286925374827	0.00940240033655272	0.0354371660194078
clc-6	-0.0794135793916434	5.70883309462577	4.36527828608269e-05	0.00046238024916957
clc-9	-0.0507440302830107	5.67558667256879	0.00234741068956617	0.0113265444340871
cle-1	0.0572972129591055	5.79197534487966	6.06134162630915e-05	0.00059807175881048
clec-1	0.0332371918885245	6.19601181817577	2.30216547844564e-05	0.00027928414986505
clec-10	-0.0797292831357028	5.76282468597101	5.55229193989714e-05	0.00056071486084211
clec-107	0.0477872937344342	5.0861205006507	0.0290455815033912	0.0875507968977121
clec-123	-0.0706266396879164	5.85134228606834	1.66576103939714e-05	0.00021486797899863
clec-137	-0.0450275704275261	4.98780153647705	0.0414356137657526	0.115695515420234
clec-139	0.150251738560201	5.63571482973081	2.28057331069433e-08	1.00190235251377e-06
clec-143	0.0746738274741424	5.55403001634659	0.00039744197328385	0.00269730028960108
clec-145	0.0495354782684227	5.42117779325798	0.00678072089576784	0.0271384769620993
clec-150	0.0182142991614577	6.15671467434149	0.00741638872198391	0.0292327168701892
clec-151	-0.0366906777795312	5.55013208235489	0.0355824193404314	0.102803248317873
clec-160	-0.0740419018747029	5.54564194359519	0.00059588839153896	0.00372875172517284
clec-17	-0.11938235436519	5.3287378941252	0.00026859332859723	0.00196093064198532
clec-174	0.144733550968687	5.76751025892593	9.15571105887111e-10	7.41159789319137e-08
clec-180	-0.235732908276505	5.70292456658123	1.02203549388372e-11	2.16107972421674e-09
clec-186	0.0312535827605847	6.12331464442579	9.93567146306283e-05	0.00088432166346104
clec-190	0.165929278610843	5.2135015161622	3.67337415160042e-06	6.59603890317138e-05
clec-2	0.044680768229305	5.15598492702916	0.0212699137544184	0.0685515382754582
clec-20	0.0469877277530996	5.29724460948034	0.0163814070797214	0.0555666169683202
clec-210	-0.103517031472373	5.22385826439722	5.41272960409101e-05	0.00055138679555407
clec-222	0.127523846502282	5.32848581931225	4.30658279531595e-06	7.50665914822984e-05
clec-223	0.275071678024321	5.35779873594471	3.86042182044706e-09	2.28661924420023e-07
clec-230	-0.0548650947549029	5.63888804975157	0.00205556288556766	0.0101721588551986
clec-232	0.0746686031680131	5.35430106996128	0.00087717091113728	0.00510442177584389
clec-240	0.056002958976018	5.22850132774068	0.00759073451893075	0.0297385919464603
clec-258	-0.610753204901212	5.71027086885222	5.54609222100945e-17	3.13700841250847e-13
clec-265	-0.0266611133061548	6.06589017366978	0.0028345855395376	0.013220469559274
clec-27	0.0513238256905475	5.17580135200563	0.0178267512394565	0.0593831340978657
clec-29	0.0783142052523392	5.04395359059516	0.00231027362608825	0.011171177770944
clec-3	0.28801702973673	5.25232365175963	1.71560761662815e-08	7.92155557677793e-07
clec-4	-0.0739217284522808	5.88640235840471	1.35173148409885e-06	2.94066584882081e-05
clec-42	-0.0542623792072537	5.15885985694933	0.00847107182752563	0.0324733988644133
clec-47	0.143007596713744	5.60299112935469	5.82176443436871e-08	2.15930197258347e-06
clec-48	-0.030983603982351	6.21107401205939	0.00011113749441546	0.00096266684959796
clec-49	-0.0317834063618128	5.9572204620152	0.0034237620998605	0.0154801393903565
clec-5	-0.0532304257867347	5.76970605738866	0.0002301087968024	0.00172935846140644
clec-51	-0.0234871503775665	6.01970614460053	0.00647250413102147	0.0261594151419008
clec-52	0.115499273431447	5.5332138718165	2.72072034307309e-06	5.1641189397675e-05
clec-54	0.092567517953322	5.46759805063962	8.28160180068375e-05	0.00076571818855933
clec-56	-0.0189737819164747	5.99308464580892	0.0166186089283531	0.0562337834947671
clec-57	-0.0386899420929525	5.69290071231402	0.00718848755792798	0.0284633410917257
clec-62	-0.0299736528068894	6.08076698477028	0.00053746986414368	0.00342063726405378
clec-65	0.0172239710876854	6.03938625993296	0.0264512415043781	0.0814008894228176
clec-66	0.0146312612982701	6.09730929010194	0.0468111417263987	0.127254376532914
clec-67	-0.0341286681841158	6.04686184138403	0.00017402386007562	0.00137715629038509
clec-72	-0.0339644623577734	5.54734558386876	0.0415228007456362	0.115832456332829
clec-73	-0.0457653409265214	5.55910280960838	0.00712388783029113	0.0282563071278858
clec-76	-0.0716635741692063	5.00141145497996	0.00647166990401822	0.0261594151419008
clec-78	-0.038049427435604	5.52499438318805	0.0408623888756264	0.114504774375904
clec-79	-0.0262685658037335	5.79337776913039	0.0183486318678616	0.0607726242146637
clec-8	-0.0537762525814901	5.29100205405644	0.0281082162675501	0.0853622004098418
clec-82	-0.0514547813812358	5.06998606218098	0.0448143500119314	0.122944667032854
clec-83	-0.0337703991061338	6.15621073896829	8.54382034997483e-05	0.00078483124408518
clec-86	-0.0849665117605011	5.54196338111612	7.40154739169279e-05	0.00070008365274686
clec-87	0.0616895495456764	6.37827481733875	1.00414531121761e-09	7.94102322917549e-08
clec-89	-0.0403365462694045	5.20545123072747	0.0484973435432333	0.130796566654626
clec-91	0.124588870704825	6.12534214082988	1.44262410001932e-11	2.74280422377622e-09
clec-97	0.177511505578078	5.63375931940283	1.46727932973304e-08	6.98888312320213e-07
clec-98	0.0690720021852297	5.33354014962206	0.00062148759152967	0.00385977402096046
clh-3	0.0438988509659504	5.30280253114129	0.0239629399099382	0.0754469128113486
clh-5	0.0156601186821284	6.03540354792357	0.0481333587396075	0.130047437483117
clic-1	0.0133158211230618	6.14333407551448	0.0403476706298661	0.113371342275301
clik-2	-0.103502957515505	5.96001638837641	1.36588972624491e-08	6.54729980006169e-07
clik-3	-0.088983847809555	5.76408816485273	9.38273971613393e-06	0.00013686943009511
clip-1	-0.0860253509026646	5.8485411613364	9.3232258733148e-07	2.16568773494607e-05
clk-2	0.0722868428908311	5.75764914698235	2.37834885914436e-05	0.00028744734475502
cln-3.1	-0.0418403219283494	5.56737310929137	0.0397283254985933	0.112062506471222
clp-1	-0.0162344889303823	6.16350244052249	0.0288896454832205	0.0872474022750151
clp-2	0.0385189867186026	5.7487059251619	0.00204363792911294	0.0101242189941275
clpf-1	0.0286211359851944	5.96413829682962	0.0167072994707238	0.0564604407057693
cls-1	-0.0687558660745538	5.78073020676189	5.45105302807014e-05	0.00055417035161611
clsp-1	0.0510199100000789	5.80580373549675	0.00518439009876818	0.0218642123234474
cmd-1	-0.0178620119932119	6.28825186617479	0.00280405347090758	0.0130996716455263
cmt-1	0.0683117354072352	5.8841580093382	5.93560555471627e-06	9.58910213923548e-05
cnb-1	-0.0318955655649895	5.97570749011873	0.00184556012100491	0.00932673614870136
cnc-2	0.228564590127417	5.39054545844795	4.83878109135289e-09	2.77861477644313e-07
cnc-4	0.0900894254723183	5.84506666401901	4.02453167775736e-06	7.10812093749105e-05
cnc-7	0.0811018437601245	5.07337127352337	0.00296741156343008	0.0137436410691106
cnd-1	0.0433053828631549	5.5425581114159	0.0159686949945031	0.054468826209955
cng-2	0.0511430224553156	5.47421791002873	0.00476455227819813	0.0204124209987186
cni-1	0.0181563871629488	6.05769918440653	0.0246580288089635	0.0771202518389271
cnk-1	0.0512383996002466	5.49302305454358	0.0120439013814839	0.0434113858142542
cnnm-5	-0.0345728931874795	5.44602105443645	0.0391928467537477	0.110863407652599
cnp-2	-0.139881886927911	5.92910649048629	1.59626954769509e-10	1.84263257737762e-08
cnt-2	0.042114716651344	5.53445435501034	0.0122462204271189	0.0439771555976659
coa-5	0.0342254820648214	5.86667670346498	0.00909797274730116	0.0344562493149797
coa-7	0.0632850341851119	5.60651379430248	0.00030559335622897	0.00217354595557392
cof-2	-0.0418599098333262	5.48708672251111	0.0298211353907195	0.0894713152386989
cogc-2	0.0234028672433085	5.84265192932745	0.0221503454110777	0.0708577584930934
cogc-3	0.0320445413520172	5.78080893308803	0.0101499219911442	0.0377266280679542
cogc-8	0.049041819063847	5.71507590910154	0.00064222565518665	0.00396570836479203
coh-1	0.0516651826947323	5.40909751572408	0.0151403550201347	0.0521624078468931
coh-3	0.0558519629301095	5.53676629779185	0.00993454987924308	0.0370722729701261
col-10	-0.0430873541822203	6.49776248187541	6.89567531556196e-08	2.44537075257977e-06
col-101	0.12116802379133	6.29791067020694	9.43521575179693e-10	7.56070361113998e-08
col-103	0.0564657331215994	6.3074386664981	8.0817732638703e-09	4.15568454761513e-07
col-104	-0.232642633587114	6.09219227847779	1.88348211543173e-12	5.91858095300597e-10
col-106	0.0239973897546105	6.38605984744961	1.71157853649648e-05	0.00021902977595154
col-107	-0.155909321614494	6.21865831765813	2.00989384561701e-10	2.2182365003456e-08
col-109	-0.262581633891517	6.05484270763961	3.59106993485483e-14	4.27620827768897e-11
col-110	-0.101374380905309	5.58327793040401	1.98144605066331e-05	0.00024727091503727
col-111	-0.0859179756051413	5.7737163294493	3.6293508986405e-05	0.00040055641015483
col-113	-0.180600849029593	5.85762016638969	2.04150702038033e-11	3.58055010357402e-09
col-115	-0.0498398296264916	6.04429376246494	3.33327533178408e-05	0.00037520076806773
col-118	-0.0733515423956251	6.11089773831782	1.74577726902677e-07	5.32320899079927e-06
col-12	-0.00802778260672982	6.49919898297953	0.0333784424281924	0.0975820209249068
col-120	-0.267429466762898	5.9633135772574	1.95339312169885e-13	1.47318397928122e-10
col-121	-0.0295093684070332	5.81098827381404	0.0110936608772058	0.0406073576034268
col-122	0.017112416792963	6.49683560095754	7.14211227490261e-05	0.00068038016934598
col-125	-0.0467658213373576	6.49390185783261	7.37183238867781e-08	2.58185306182408e-06
col-126	-0.109709930098783	6.24130834743905	7.88953259509486e-11	1.04198622312192e-08
col-128	-0.0387507435278848	5.38661249252864	0.0306974063472014	0.0913970338429374
col-130	-0.249218558640549	5.94456716166001	4.98906882979323e-13	2.56693636261516e-10
col-131	-0.0629684480968437	5.56161132085923	0.00228546454051084	0.0110725128970145
col-132	-0.0347095201414037	6.02595826688133	0.00554584291706098	0.0230949191972216
col-133	-0.0104060001829121	6.4963696473468	0.00236828408994335	0.0113980913709782
col-137	-0.20261412485747	5.95182047001897	4.77890381293592e-10	4.44949377644754e-08
col-138	-0.24101211193459	6.14076789562585	2.21689839580527e-12	6.68764349401257e-10
col-14	-0.218675967249167	6.13262310221439	1.97717083618303e-14	2.90374987869453e-11
col-140	0.0165735340082084	6.458601858263	0.00102223908894693	0.00574898319349346
col-141	-0.0389467311373842	5.80105286908332	0.00138724519424568	0.0073885175423278
col-142	0.0357557548076497	6.3395887137271	1.34124975517064e-06	2.92348513590903e-05
col-143	0.0581236370520053	6.31560748342467	9.79214156411397e-09	4.89293248189463e-07
col-145	-0.135794309795338	6.31948811911987	1.18266581100012e-10	1.42990108952523e-08
col-146	-0.014249428433781	6.43329295485964	0.00094255223735872	0.00540289951108215
col-147	-0.0222470548666976	6.42659217895161	0.00016020902089724	0.0012899391807118
col-149	-0.0291780055590803	6.16815161235045	0.00260465661331777	0.0123336868723974
col-150	-0.131158404547612	5.93194379842105	2.37003110705313e-09	1.56789338587944e-07
col-152	-0.100499684418904	5.68809901238226	8.62847821293591e-07	2.039909295378e-05
col-153	-0.0440521029659705	5.62040534253628	0.0102254481995625	0.0379410472047371
col-154	-0.00863050566195447	6.50010456695655	0.0162160830199998	0.05512152619103
col-156	-0.202902316509653	6.06943635883724	4.60529578211725e-12	1.21156764035352e-09
col-161	-0.123404200875495	6.32427988358863	7.77758427723311e-14	7.92933010212921e-11
col-166	-0.0348923902881817	6.48400642319037	6.98170535622346e-08	2.46710824048984e-06
col-17	-0.0473257481810935	6.46080583139258	5.9459846759459e-08	2.17682691413068e-06
col-172	-0.0834519604095253	5.58654809482229	6.96017267483461e-05	0.00066782827297766
col-173	-0.108685383403908	5.82641617423264	2.97158233486997e-06	5.51987276900107e-05
col-174	-0.059239176799495	5.85674243170366	1.41319305574256e-05	0.00018908038371481
col-175	-0.217987105237743	6.17054818440468	2.29569354780857e-15	7.03700163531193e-12
col-176	-0.102051614082424	5.92066186256136	2.57394702518347e-08	1.10294605009045e-06
col-178	0.0172287550743307	6.4384498383647	0.00029985899275162	0.00214016079211527
col-180	-0.177397115072635	6.10812572402654	1.78362671578027e-13	1.39153636015616e-10
col-181	0.0213527552688222	6.42094521238777	6.05521169655821e-05	0.0005979213795505
col-183	-0.0603279292414605	5.59170297209522	0.00139570262299595	0.0074265691075455
col-184	0.0218508225438214	6.4461475360541	1.89269341520656e-05	0.00023750520531918
col-186	-0.0348130519407546	5.65864821495715	0.0371035742129677	0.106315649261448
col-2	-0.0740412293384572	5.81610019280246	0.00125655099578882	0.00681108439859174
col-3	-0.0168143919785842	6.52908619198826	0.00052690507792587	0.00336852992033708
col-33	-0.0947158560038737	5.5358094162828	0.00165976233298362	0.00855401430153861
col-34	-0.0527189904470196	6.36653130397246	1.25106051861281e-07	4.02063128318393e-06
col-36	-0.037380448827631	5.88116150851423	0.00477666037299127	0.0204526761807206
col-38	-0.19918209842008	6.2232505452378	2.2948467825209e-14	3.05417108556091e-11
col-39	-0.089541338075323	6.23390910645832	5.81421822899033e-10	5.15869362474142e-08
col-41	-0.0518120148798865	5.90683924631253	0.00026479825769164	0.00193712665508513
col-43	-0.0202775704612545	6.4581213825506	8.04970815276779e-05	0.00074886779176139
col-46	-0.228109385040929	5.4881884423351	7.32002791793731e-09	3.8605042341103e-07
col-48	-0.239539041357123	6.06517581445801	5.63677483930572e-13	2.77130811393951e-10
col-49	-0.258692409925873	6.12355603168393	3.81445574187042e-12	1.05841048388381e-09
col-50	-0.0352904633518922	5.74708362851656	0.0215409924063763	0.0692673327450631
col-53	-0.0546545957042117	5.78172634952799	0.00664586825047447	0.026697934866297
col-58	-0.179673780566182	5.69634273991417	4.73948087459923e-08	1.81439517407458e-06
col-60	-0.21795355824344	6.12103877967779	1.297701060061e-13	1.10490300405648e-10
col-61	-0.0347173236125871	5.82185747995379	0.0128886843364573	0.0457709124332673
col-63	-0.137168160433469	6.22479660641647	1.5249881564035e-09	1.10232770091467e-07
col-65	-0.0745770722714532	6.17270467315962	1.01853275348209e-08	5.05357533937109e-07
col-68	-0.0427971746536658	5.92374412849293	0.00022305437808934	0.0016850101182876
col-7	-0.0676998689302815	6.35711134580001	1.3702422001322e-09	1.01645015665545e-07
col-71	-0.196735449427919	6.15472703053805	7.10807286528944e-13	3.21640297154347e-10
col-73	-0.0599519994639209	6.43338371408267	1.69004700879265e-09	1.20622440296321e-07
col-76	-0.10710404616515	5.85525469628322	2.30128055060366e-08	1.00904016390325e-06
col-77	-0.167481380783928	6.19739158330642	1.07278431237592e-12	4.33910329094223e-10
col-79	-0.160112153696281	5.77632657687189	1.60522067291149e-08	7.45751903996353e-07
col-8	0.0261241129022915	6.36738882068355	0.00021155564125478	0.00160997187466851
col-80	0.0162536775854951	6.47210335169498	0.00045743023564397	0.00301028478227018
col-84	-0.0299147848711126	5.80989446834124	0.0393974478503171	0.111331250278622
col-85	-0.0360747423357806	5.72408120273078	0.00849270409994621	0.0325397849722749
col-88	-0.172692301273477	6.23285871430821	4.76782272342589e-13	2.56693636261516e-10
col-89	-0.112703713030624	5.73739980276574	5.37781617656207e-07	1.37019246615672e-05
col-90	-0.205195059522581	5.72302357946762	5.01367430498272e-10	4.64895004714074e-08
col-91	-0.178976377676574	6.08403616361267	6.82138031619013e-11	9.52677343541986e-09
col-97	-0.171059903208779	6.17054146748074	4.26768807794992e-12	1.14948146147163e-09
col-98	0.0646500563775296	6.32238363356757	1.25456240694093e-08	6.1041880552771e-07
com-1	0.0835023352185477	5.4893198818737	0.00158593070982149	0.00822597026815939
comp-1	-0.0443195351661767	5.83135155113145	0.0007533394568912	0.00450788289134185
comt-2	0.0780845300458804	5.51425872145976	0.00035406125906966	0.00245571303095469
comt-3	0.11295563027642	5.94710919862681	2.63764322000544e-09	1.70504793864637e-07
copb-2	-0.0204060037471608	6.04777881830522	0.0247084886468176	0.0771641828468049
copd-1	-0.0388771439012403	5.99083590166004	0.00020860745038806	0.0015934313183761
cor-1	-0.0286976179190655	5.79636810805626	0.026277902527723	0.081021742258072
cosa-1	0.0504971932889413	5.67377096789184	0.00238654689048564	0.0114713455273503
cox-6C	-0.0152114192693495	6.33547745905851	0.013027657962437	0.0461847009401657
cox-7C	-0.0118996855337919	6.32851386108778	0.0464460037128813	0.126500642109539
cpar-1	0.107205884512684	5.96850994544814	1.88374380300399e-07	5.68262713906204e-06
cpb-2	-0.0649608686539136	5.67919737952039	0.00016373111426213	0.00131269187107753
cpb-3	0.0317576883063141	6.05800675985806	0.00113561766055018	0.00626667062681653
cpf-1	0.051786437245892	6.00684251419341	1.20328005893107e-05	0.00016539618063982
cpf-2	0.0265274119887274	5.9325900813745	0.00587486029276234	0.0242022421929621
cpg-1	0.0630661406772457	6.34779362714226	5.03596356217056e-10	4.65055818751465e-08
cpg-19	-0.0862069112953287	5.6953828159965	6.25623817045239e-06	9.97515071222589e-05
cpg-2	0.0649951290296052	6.34855267978041	6.08263893193845e-09	3.34841133418753e-07
cpg-22	-0.326387806449735	5.78188902278511	8.26029689866603e-14	7.92933010212921e-11
cpg-23	-0.0400559366677271	5.51065786771563	0.0317302476819531	0.0938672664492926
cpg-3	0.104058921265489	6.25548686659706	7.02185272568968e-12	1.5729645338488e-09
cpg-4	0.0914809645751135	5.80842494578418	3.51173641152903e-07	9.6190116599085e-06
cpg-8	0.0641790806586871	6.00997829772493	7.22686753245577e-07	1.76534771217438e-05
cpg-9	-0.0354141154821553	6.00640941584341	0.00079885919327177	0.00472651392462707
cpi-1	0.0769567803234094	6.17275007375104	4.82686640364105e-08	1.83342749045011e-06
cpi-2	0.0275145368215291	6.14781354765088	0.00086193647946703	0.00502870367404374
cpl-1	0.0156915292772419	6.37822433936007	0.00272430668263662	0.0127905039831196
cpn-1	0.017876504665947	6.22907658907117	0.0103701676939162	0.0383813257115744
cpn-2	-0.0820126087396176	5.62125267584848	0.00011083360998593	0.00096113853044532
cpn-4	-0.0608654669239047	6.02085996377998	1.97215556606901e-06	3.98318967155074e-05
cpna-1	-0.0454997575915347	5.7536992610509	0.00352009210089191	0.0158649569288206
cpna-2	-0.0712680137991233	5.77289134885998	1.04545604148848e-05	0.00014829744789139
cpna-3	0.0536314558380279	5.79226872462314	0.00039670627520035	0.0026953391821045
cpr-1	-0.0174385658825128	6.22563246868156	0.0248999266260587	0.0776086017240085
cpr-3	-0.027150153498856	5.89701201549681	0.0175914823408064	0.0587291261562263
cpr-4	-0.0228955846857097	6.24340711247451	0.00144251464846387	0.00762010131251342
cpr-5	-0.0771123281566373	6.18592113326681	1.01662678697316e-09	7.98571939526794e-08
cpr-8	-0.12449795706763	5.73948043185402	2.19069255243848e-08	9.6805505857267e-07
cpsf-2	0.0506780636203742	5.78558714371682	0.00198706889326618	0.00988509976036658
cpt-1	0.0348826521188201	5.89235179045039	0.0133244528548296	0.0470893073790252
cpt-3	-0.0872141664827307	5.33828156195192	0.00078522579326632	0.00466047575358097
cpt-4	0.165112217979809	5.68215465027341	8.47614947428025e-08	2.8794727005344e-06
cpt-5	-0.0395290521456816	5.49182133556334	0.0161812453231912	0.0550444557866787
cpt-6	0.0912214400982805	5.63887146219649	6.36592519838666e-05	0.00061999048596205
cpx-1	-0.045162992480711	5.49261345982498	0.0177527772466071	0.0591977281067774
cpz-2	-0.0642078868123553	6.09952718293796	5.19289495543536e-08	1.94841207905017e-06
cri-2	0.0512025264019758	6.03478137934244	1.90578936221906e-06	3.87756153958689e-05
cri-3	0.0132001150795208	6.22132384536786	0.0267995147005047	0.082261236616841
crml-1	0.0521937944735739	6.02731846034979	3.63295641541801e-05	0.00040075884397285
crn-1	0.0435484333353358	5.90748565279205	0.00012112740575906	0.00103065346194015
crn-4	0.0940598347705088	5.64047062032088	5.72405996918644e-06	9.33942309030885e-05
crn-5	0.0304944414551996	5.77857229155338	0.0133649220041529	0.0471660209552269
crt-1	-0.020851116490906	6.4034547990996	4.02794271561454e-05	0.00043458370977958
csa-1	0.0777772826958346	5.28276785618365	0.00027014758616719	0.00196783294817543
csb-1	0.0379030130927501	5.7082493913907	0.0121495468391685	0.0436947221802872
csc-1	0.0746173900755637	5.94815226239263	1.36388623668856e-07	4.31579386085016e-06
csn-3	0.0595092633113811	5.89496979883094	4.8157600953876e-06	8.17378635845044e-05
csn-4	0.039604587023549	5.68010558330482	0.013475036672585	0.0474583911452731
csn-5	0.0377751538929797	5.97440941189542	0.0002300056481023	0.00172935846140644
csn-6	0.029334452922442	5.92521000415649	0.00323925989349437	0.0147550342440729
csq-1	-0.0456045857472754	6.09329636237112	8.52752641623517e-05	0.00078365266111828
csr-1	0.0212791534985272	5.88277985384807	0.0271452296037446	0.0831024721759202
cTel55X.1	-0.0203679639595922	5.94704654698837	0.0236127444966576	0.0745414181996481
ctf-18	0.0187955901878598	5.98269873404691	0.0478066113649134	0.129427376107594
ctf-4	0.0625067023042821	5.93007253366313	3.20749200007693e-06	5.9047604964801e-05
ctf-8	0.125867296268642	5.57421897757274	6.32217592349064e-06	0.00010051948718831
cth-1	-0.703530698606119	5.93029775214621	3.84226325631301e-19	8.69312061740819e-15
ctnb-1	0.0272665037935494	5.93331436926893	0.0162779319962597	0.055298530242549
ctns-1	0.0317592014930879	5.90071065656605	0.0111942579057019	0.0409029956019574
ctr-9	0.0196999852212942	5.88582268899455	0.0444921341302318	0.122267198941292
ctsa-1.1	-0.015992335876727	6.31079785844825	0.00173835801018596	0.00888821468484911
ctsa-2	-0.0203651473335127	6.33130816244822	0.00015933527890333	0.00128461355038492
ctsa-3.1	-0.0402972489040999	6.0799051189393	5.32844831222129e-05	0.00054402591635382
ctsa-4.1	0.106076474959957	6.23382849650813	7.67038212106865e-11	1.02748106026073e-08
ctsa-4.2	-0.0564632649603856	6.0045580103808	1.737849037782e-06	3.60062586811519e-05
cua-1	0.0513708321790969	5.58914743342795	0.00263380226411671	0.0124352621505928
cuc-1	-0.042453043241436	5.96154862895195	0.00019548658046731	0.00151070224355792
cul-1	0.0271078133939385	5.87588462625139	0.0112978136947292	0.0412126373381385
cul-4	0.0522665662439185	5.65731350480992	0.00251446764531582	0.011974285513633
cul-5	0.0565592525119381	5.59348237690108	0.00324452897721129	0.0147730867597918
cup-14	0.0467866406093052	5.76549448242455	0.00150502871886605	0.00789546612060436
cup-15	0.0563381724750439	5.93388341297531	0.00010393184125867	0.0009146082880115
cup-2	0.0159410704264641	6.04863291229779	0.0290135198668706	0.0875241182650597
cup-5	0.0773645647438004	5.71330708782596	0.00011146036810436	0.00096509407897486
cus-2	0.0491926992115791	5.62639650560195	0.00370517502373838	0.0165409599274035
cut-2	-0.160020036552784	6.20814952335858	1.02358392248738e-09	7.98571939526794e-08
cut-4	-0.116912856566098	5.80529068947065	1.94563966593161e-08	8.7515104257858e-07
cutc-1	0.0406782042380222	6.01591469732993	4.08456479341357e-05	0.00043951956112396
cuti-1	-0.261439616393438	5.45621621399283	1.27236130267827e-09	9.62781754953042e-08
cutl-11	-0.105134568154331	5.28912278515585	3.40758162134793e-05	0.00038128849744311
cutl-15	-0.100351433153812	5.52362701028162	9.27465227853862e-06	0.00013590609313596
cutl-18	-0.0818255032559884	5.53247167390471	9.48433698938415e-05	0.00085185837389764
cutl-6	-0.059378864046159	4.9942633470974	0.00898472940502635	0.0341015773844525
cux-7	0.0676191381714718	5.54372790680792	0.00054457900271441	0.0034570987475908
cwc-15	0.0416379162292595	5.97290820267386	0.00011302204864848	0.00097637413160438
cwf-19L1	0.0315819793750065	6.02008363439176	0.0018890142725646	0.00949543388508644
cwn-2	-0.0595819532355525	5.18838193354783	0.00464108656785144	0.0200214323706672
cya-1	0.02760397894124	5.67663275108532	0.0395825794107687	0.111754201156187
cyb-1	0.0325166334895735	6.20203237383549	2.13311796137259e-05	0.00026177961886069
cyb-2.1	0.0834214917378071	6.18199608826873	4.61383983471241e-09	2.6697730501373e-07
cyb-3	0.075740951871179	6.29903997012336	3.61239936927523e-10	3.62697124183167e-08
cyc-2.2	-0.032414343299414	6.0353353533219	0.0057805222126762	0.0239050109782122
cye-1	0.0834450974982108	5.48001445794324	0.0009933094243892	0.0056272655600733
cyk-1	0.0350540784441652	5.67273731916373	0.0117745667539068	0.0426307525695536
cyk-3	0.0387897811524598	5.76868284593852	0.00224592643642588	0.010920714726872
cyk-4	0.0494722157267695	5.94280487917633	9.23929829388942e-05	0.00083691989561519
cyk-7	0.0340285300594132	6.02042708331626	0.00235200083904442	0.0113431006882554
cyl-1	0.0235966043459401	5.86562097097962	0.0443955078157744	0.122091693731846
cylc-2	-0.0628556922700788	5.89178704707801	2.88243556844797e-05	0.00033477979844011
cyn-10	0.063206749209148	5.91268616012651	3.79938811227758e-05	0.00041487044420984
cyn-11	0.0780391615253599	5.7690613474283	1.04422869849037e-05	0.00014821627542876
cyn-12	0.0317706603325696	6.00811651629531	0.00074414983347922	0.00446233500728002
cyn-4	0.0476955313883798	5.79557782151944	0.00057300539901662	0.00360418325069535
cyn-6	-0.100383857136007	5.84688917166234	1.44074938732807e-07	4.50856914084338e-06
cyn-9	0.0847192325469035	5.61277392829352	0.00018783179397485	0.00146037606140247
cyp-14A3	0.0695366280363472	5.22308854544013	0.00504948452291638	0.0213781039167259
cyp-14A5	0.116911313964321	5.76937333961774	9.29801188930996e-07	2.16205055493975e-05
cyp-29A2	-0.0329241838411414	5.64253350971522	0.0207953451815493	0.0673771566278895
cyp-29A3	0.0562801991067841	5.49201614897821	0.00904662797536551	0.0342962396016496
cyp-31A2	0.052036762013881	5.86537167326534	0.00055842762023163	0.00353212885315645
cyp-31A3	0.0875987758777005	5.64510322569773	2.55889285713685e-05	0.00030599868336533
cyp-31A5	0.0873162245305509	5.92814798455504	9.07292968853717e-08	3.06380648064408e-06
cyp-32A1	-0.0473483723291002	5.49219693191539	0.0228911818233798	0.0727201612965413
cyp-33A1	-0.0738072068029695	5.66396440967883	0.00022866265057384	0.00172105537898645
cyp-33C7	0.0570936604494101	5.36558172108968	0.00852662834225021	0.0326421262679206
cyp-34A6	0.0720339867566522	5.09051354932585	0.00282584498376721	0.0131905803090021
cyp-34A9	0.0582303390842114	5.38710549217816	0.00533526852042383	0.0224077316269889
cyp-35A5	0.0707666867480977	5.17867215254369	0.00841479800054617	0.0323014599189611
cyp-35B1	-0.112517847882429	5.08905977195958	3.12542679937455e-05	0.00035713525927196
cyp-35C1	0.0381194167316901	5.63697087640445	0.0127314339633689	0.0453500438367713
cyp-35D1	0.0804616320748858	5.38458881007573	0.00081215551786704	0.00479765498478903
cyp-36A1	0.0405241766939923	5.47928653926151	0.0374039326858423	0.107013654149871
cyp-37B1	-0.0486892335442742	5.55847945294702	0.00604975251180061	0.0247873325931707
cyp-42A1	-0.0719843085639335	5.34845757150498	0.00137641986664559	0.00734065619825476
cyp-44A1	0.0746349235843503	5.83512953467955	2.15493843495e-05	0.00026397120785459
cysl-1	-0.0711996311480076	5.82898859176866	2.96219731552184e-05	0.000340893765329
cysl-2	-0.0296201749246793	5.7302472644507	0.0383215505077259	0.109073478454812
cytb-5.1	-0.0156442983125128	6.06154816483485	0.0485658937792672	0.130931385453538
cytb-5.2	-0.0136093447109834	6.1410119532836	0.0318777068075958	0.0941803495066408
czw-1	0.0408834086407364	5.95024785362393	0.0001133556775015	0.00097813585181978
D1005.4	0.0419043281711326	5.32619378748521	0.0408976884624977	0.114568659743962
D1007.10	0.0439611616907956	5.79888880358551	0.00090329208976861	0.0052255135594515
D1007.13	-0.0363034920751064	5.33625467563088	0.0401870407750275	0.113028602815658
D1007.3	0.0337984980547761	5.57115692802482	0.0469658030068785	0.127593815205407
D1007.4	0.0949916644593187	5.64608231860212	7.60472085096299e-05	0.00071481848464078
D1007.5	0.0555033913394954	5.78188514208196	0.00020848978758501	0.00159307039652512
D1014.2	0.0582404130968258	5.15882435268188	0.0045903164274583	0.0198425504721521
D1014.5	-0.229827306386681	5.43178043418791	2.65350598402117e-08	1.13305759783428e-06
D1014.6	-0.112210151125863	5.06773049451342	2.74130755072826e-05	0.00032269554284717
D1022.4	-0.0392504732104659	5.7995595097315	0.00143502229292756	0.00758938274368537
D1037.1	0.0421131945415725	5.63554636550955	0.00655991571852411	0.0264324297652018
D1046.2	0.0850586921977505	5.76120655785602	9.22156966329914e-07	2.14752143038593e-05
D1054.10	0.0446022856296647	6.36532153311973	2.91943765005391e-06	5.45435811993969e-05
D1054.3	0.0424487061486493	6.02291587773436	7.49072996693921e-05	0.00070693311479916
D1054.8	-0.072581846373439	5.94443849602417	2.16034079272708e-06	4.28000967035466e-05
D1054.9	-0.0635578142102977	5.4778620243069	0.0028396708830799	0.0132414578997697
D1069.3	0.029910535642186	5.7139676721836	0.0259729906861521	0.0802448684438518
D1081.12	-0.0530995630388646	5.897243813785	8.92789270899037e-05	0.00081487419168221
D1081.5	-0.0899121959225743	5.79294953543133	9.08369465872559e-07	2.12093489838665e-05
D1081.6	0.094452764551231	5.7305814623137	8.00191807347241e-07	1.91783258911349e-05
D1086.1	0.041709560772288	5.46890671320053	0.0259966710781288	0.0802968850706709
D1086.18	-0.0492496396331715	5.08261900274039	0.0476834418777353	0.129171201207347
D1086.3	0.0388448662393092	6.02932060557289	0.00399449049208898	0.0175808387959889
D2005.7	0.0474430872507775	5.87799290357379	0.00040005106274232	0.00271073833319712
D2007.1	-0.0288393162927818	5.82177549225078	0.01219050356679	0.0438141609529187
D2007.2	-0.052962659793079	5.55481564812311	0.00385492555393634	0.017078067487333
D2023.1	-0.0537577280951159	5.91313424386757	4.56044729721031e-05	0.00047968442631047
D2024.4	-0.155410761367415	5.39838993826068	2.65707160969307e-06	5.07214918071466e-05
D2024.5	0.0494274940091188	5.97029855228349	8.86055425459616e-06	0.00013094058785776
D2030.3	0.0245862688592574	5.97988316997794	0.0070930130442271	0.0281592244473834
D2030.7	0.0826874893488968	5.89653608684805	1.37194682274911e-06	2.96752360083162e-05
D2030.8	0.0433664894555315	5.95951522458667	0.00018476051288737	0.00143996093836611
D2045.8	-0.0805100236041215	5.70951513090783	3.91238276626579e-05	0.00042474884878485
D2045.9	-0.0611031628431053	5.01990243578157	0.0303112498592356	0.0905901821673502
D2062.4	-0.0611660910951315	5.6515747381	0.00326574960026498	0.0148607370687842
D2062.5	-0.086042524257725	4.97290693305034	0.00017998179662063	0.00141244819581753
D2089.8	0.0332701204740729	5.70699385358784	0.0156371809861511	0.053572262236776
D2092.4	-0.0382844358504965	5.96986199591472	0.00123303012637827	0.00671348677469532
D2092.8	-0.0755624178996613	5.82194218243796	0.00053730140663216	0.00342063726405378
D2096.11	0.0204498772359022	5.81383744758048	0.0479874346673072	0.129761648063562
D2096.6	-0.178817350793167	5.87735168383917	2.74665811095373e-10	2.94517250048949e-08
dab-1	0.0743168342855418	5.57673958829122	7.59256081720173e-05	0.00071397210510885
dad-1	0.0189755281925989	6.25303284366121	0.00126212843767452	0.00683640313679341
daf-18	0.0816930783783688	6.08644584273699	1.54669811528715e-08	7.26017528181985e-07
daf-19	0.0296955357673131	5.6686135096612	0.0496808347312623	0.13319455928366
daf-28	-0.0434612223784324	5.40416615228886	0.0121270678849003	0.0436485699802527
daf-31	0.0120356887799748	6.19641648632665	0.0322789437420413	0.0950430898182828
daf-4	0.0393304029893642	5.68142964333141	0.004906878822951	0.0208947719027573
daf-41	0.0134514983736221	6.25070039465143	0.0143765314695283	0.0500567904736963
daf-6	-0.0803728503883156	5.42586309828347	0.00049127563358093	0.00318211028049489
dagl-2	0.105874905470969	5.40213320333877	0.0002935067120428	0.00210012313724493
damt-1	0.0655339207424929	5.70389128797313	8.32091697834535e-05	0.00076841121075536
dao-2	-0.225926402253387	5.98471669502948	1.14835146591969e-11	2.29924353242771e-09
dao-3	-0.113460502105095	5.87099648717694	6.56809346514325e-08	2.35504143659059e-06
dao-4	-0.408011890367882	5.69722759734936	1.88861984523086e-11	3.33828312487095e-09
dao-6	-0.0989317361804716	5.47193113519182	6.27313723641475e-05	0.00061397142193913
dars-1	0.013875055582238	6.1774274856358	0.039055984404306	0.110572107496061
dars-2	0.0246084237528313	5.84573470207784	0.0152823934890812	0.0525717124358311
dat-1	-0.134900589272014	5.49948860977232	4.52377554638108e-07	1.18598402939597e-05
daz-1	0.0357888656965082	6.20915000330755	4.24426682046891e-05	0.00045316912134548
dcaf-1	0.0675036066845709	5.55158688647771	0.00046048954317252	0.00302689596579845
dcap-1	0.0222629183275097	5.9042354485626	0.0326024731562022	0.0958086706272341
dcap-2	0.0497708649383703	5.68591510532132	0.00972512871376731	0.0364229493707971
dcr-1	0.0318616929079563	5.80722009728983	0.0172719640275069	0.0579102231953679
dct-1	0.0473800196258386	5.55774734017063	0.0069030594983152	0.0275210081320496
dct-11	-0.0172200711168027	5.95568090281215	0.0419742080472095	0.116772278019811
dct-16	0.00888404723352027	6.50230907908078	0.0302691715303711	0.090515464693979
dct-18	-0.0222111769572106	6.34537702698421	0.00032414104595246	0.0022825978194285
dct-5	-0.314033214614358	5.6652854323508	1.62062313093702e-12	5.31399975905073e-10
dct-6	-0.0798989358052815	5.89212207275447	6.52184637184676e-07	1.61794708512098e-05
dct-9	-0.0533548876439561	5.71818800394407	0.00043699740636222	0.00290375276490526
ddb-1	0.0365385838586579	5.70879142791394	0.0383946409789645	0.109166039870509
ddi-1	0.0329655352632196	5.96391832688084	0.00187679773268457	0.00945082321433081
ddl-1	0.0715867098708399	5.69142124129237	2.95228327407554e-05	0.00034009882421567
ddl-3	0.0188877874244269	5.90691136043667	0.0436642630646816	0.120534889194537
ddo-2	-0.0547504298874488	5.79105270387885	0.00025241651362951	0.00186570520119824
ddo-3	0.0500581915991885	6.10090629140099	2.68258966007909e-06	5.09797200820768e-05
ddr-1	-0.0439603589652569	5.27308851025724	0.0495732310105918	0.133000634603894
ddx-19	0.034662745646887	5.79341545587339	0.0211374694044218	0.0682608114865892
ddx-35	0.071859518334835	5.44085521757073	0.00182295902962328	0.00923727839758715
deb-1	-0.0722870027474687	5.91371818878764	3.37216509078454e-06	6.14293358929147e-05
decr-1.1	-0.204302407264322	5.9364244474944	5.84017583797232e-12	1.39088398246446e-09
decr-1.3	-0.0505638138310883	5.65510124260846	0.00816389801147147	0.0314718337893239
deg-1	-0.0451023569109094	5.21155814353939	0.044684135601838	0.122661801503468
deg-3	-0.0483631194153647	5.64498440285544	0.00442274965076143	0.0192321181719157
dep-1	-0.0379555745405651	5.78874066030121	0.0133585781195506	0.0471509875124544
deps-1	0.0639506720907726	5.94278772871067	1.36015565230651e-06	2.95331301664441e-05
dgat-2	-0.0527495213816458	5.81850150293432	0.00153471825932136	0.00802085303127249
dgk-3	0.0392289028949675	5.06096804503412	0.0475654566816692	0.12888244999075
dgk-4	0.0250678344360703	5.86495617648958	0.0238454563556429	0.0751502228787324
dgn-1	-0.0649917586348842	5.70219517550273	0.00014148802621742	0.00116703120421771
dgtr-1	0.0704326717168714	5.88383484472613	8.99272065700606e-07	2.10569956660207e-05
DH11.2	-0.0824449180830179	5.43358367851089	0.00150423243124273	0.00789451606515121
dhc-4	-0.0423907570668714	5.68601387521527	0.00496095348097601	0.0210742719690354
dhfr-1	0.0486617821858995	5.93203585539856	0.0001049118164443	0.00092108259489812
dhhc-11	-0.0437357209567693	5.00082290088797	0.0390144019906924	0.110489528731933
dhhc-12	-0.0467586083363131	5.57788424670197	0.00616764835461888	0.0251520368357904
dhhc-13	-0.0494916877390339	5.32394942959879	0.0279536236767232	0.0850639859698536
dhhc-2	-0.0601688879005684	5.48826675406375	0.00139493484910355	0.00742422981909381
dhhc-4	0.0250198166821246	5.75719296227512	0.0289954652529755	0.0874813176888346
dhhc-5	-0.0489789438243942	5.44621837601877	0.0187420788119831	0.0618584293393316
dhps-1	0.0328944968277068	5.78680535606239	0.00658185906493456	0.0265027515241002
dhrs-4	-0.0443293096825084	5.72157977810601	0.00636456149480574	0.0258096104051177
dhs-1	0.0371595285046891	5.89663285838903	0.00212648110749453	0.010461325300514
dhs-11	0.0261865297883406	5.8507122118097	0.0189165119775835	0.0623095425073383
dhs-12	0.02274570164136	6.05377126950959	0.00683181707896135	0.027299516321353
dhs-17	0.0722374578801987	5.31661783899352	0.00204154594347855	0.010120503280281
dhs-2	-0.0898379669997104	5.61504635743388	8.24235727588257e-06	0.00012350775877929
dhs-21	-0.0803134144221015	6.01367112103544	5.2916044284466e-07	1.35127031821224e-05
dhs-22	0.0337715170444187	6.00290069426228	0.00151459068932141	0.00793783051792839
dhs-23	0.0594354212124032	5.22034199055455	0.0216143471759302	0.0694341338712793
dhs-28	-0.0204268809519182	6.10893251740622	0.0228259324464945	0.0725842194802443
dhs-3	-0.0295444210272428	6.09589153858208	0.00060685481326118	0.003780311164657
dhs-31	0.0688724944544471	5.47767098440129	0.00157104707988645	0.00817312949699494
dhs-5	-0.0408747776411675	5.31036299867533	0.0445718207741434	0.122436811993757
dib-1	0.0392599618547935	6.03666578342741	0.00015476103560981	0.0012572597596668
did-2	0.0407147650555042	6.00277081817284	0.00020192825646089	0.00154921220835123
dim-1	-0.0301079777880399	6.30101768274325	0.00052673572470755	0.00336839903095204
dis-3	0.0366997253019915	5.78678333323944	0.00414922744049872	0.0181902884660332
div-1	0.0526497719614111	5.76214872160269	0.00014448577420269	0.00118841773335235
djr-1.1	0.0189186669026569	5.99949435150244	0.0493881941721757	0.132582806495666
dlc-3	0.0480534398682977	5.11227951113292	0.0419007373005816	0.11660568037216
dlc-6	-0.0444540813818664	5.56435366049318	0.0157191691239947	0.0538042664796339
dld-1	-0.0148409219995024	6.10752988926029	0.0273689937258872	0.0836110563122062
dlg-1	-0.0957451254077636	5.84591448859813	7.38581485772041e-08	2.58275210441923e-06
dli-1	0.0264716630124847	5.85247950724823	0.0087953317304188	0.0334725618840581
dlk-1	-0.0326921795443963	5.79476091453558	0.0220044964015719	0.0704673363178434
dmd-7	-0.0214949125161434	5.81907465750884	0.0463172530184846	0.126245286548555
dmsr-1	-0.0422668490486697	5.54640369531053	0.0283854889908126	0.0860425627568509
dmsr-13	0.0373574846551156	5.382603982619	0.0347916515198317	0.10087929202053
dmsr-4	0.05328620489992	5.32691021188237	0.0184753171284439	0.061147461970603
dmsr-8	-0.0305521134755919	5.60085338284283	0.0322644202429027	0.0950250596193276
dna-2	0.0497042030618377	5.78842289175374	0.00113765225565921	0.00627330789283196
dnc-4	0.0214611487149095	5.87107645815234	0.0346180466787977	0.100504722970332
dnc-5	0.0329556888001457	5.79636424238434	0.0116937195156146	0.0423992898229848
dnc-6	0.0388064798493573	6.06033511484199	0.00014477747014085	0.00119025808936657
dnj-10	-0.0306757971538529	5.87243156682693	0.00918175649895568	0.0347561052014175
dnj-11	0.0257645060912528	6.0323076078461	0.00300785190276714	0.0138911307001646
dnj-14	-0.0541261572819304	5.77298272945701	0.00134325747465551	0.00719684769233549
dnj-15	0.067301044355073	5.54701609784664	0.00147339678596529	0.00775607312295594
dnj-16	0.034471176410018	5.80878125385714	0.00649369426149529	0.0262216370991131
dnj-18	0.0798582100223097	5.63879331333104	4.62346574929597e-05	0.00048496018812156
dnj-22	0.0602047192729829	5.82359043125289	0.00011201956999257	0.00096919417632197
dnj-23	0.0725717486159649	5.8196983422203	1.88215174232049e-05	0.00023679735325039
dnj-26	0.11882499193259	5.58292625289805	6.45121099790849e-06	0.00010206898519418
dnj-29	-0.0292213395412031	5.95762838766045	0.0116644899958422	0.042333828385616
dnj-3	0.029453878190829	5.77762568231257	0.00963315307313948	0.0361562853815164
dnj-30	0.0375887246137633	5.82317693150215	0.00224367777240943	0.0109121258815054
dnj-5	0.0293892141371285	5.96077759178428	0.00645601769626602	0.0261207797528646
dnj-9	0.0256980350774952	5.85136688047582	0.0219183858499934	0.0702412860985979
dnsn-1	0.0495069994989949	5.77746103636457	0.00070560803814999	0.00427419114222653
dod-17	-0.0245774705983242	5.94999552248323	0.0158346074781112	0.0540686474521707
dod-18	0.0421916618043505	5.76588086176809	0.00231379847194175	0.0111834416636791
dod-19	-0.0413872761091304	6.27633080710452	3.92760295721437e-06	6.97504057354593e-05
dod-20	0.0446758838027377	5.49960403587752	0.00798600705515921	0.0309495391611814
dod-22	0.047621414887473	5.88519622378643	0.00019105103083068	0.00148133295837707
dod-23	0.0947786870188456	6.04315723962061	6.96302950718155e-09	3.69808785445968e-07
dod-24	0.0658906034972915	6.27568579060328	2.62956552428383e-09	1.7046968477628e-07
dod-6	-0.12143657739087	5.90998045143979	2.07849845840143e-08	9.2570920514434e-07
dog-1	0.0420558324834939	5.31101793177576	0.0425378579781752	0.118059253772843
dom-3	0.0818883479494997	5.56424941105999	0.00031814464261099	0.00224992175918115
dop-2	0.0422679444508199	5.32605584445552	0.0326351166128887	0.0958921445930658
dop-5	-0.0372298509139651	5.53059829332512	0.0357342644574359	0.103149749087712
dop-6	0.0495956462687029	5.20178295090395	0.0358282955192637	0.103355244947512
dos-2	-0.0589178673840458	5.46670124772946	0.00497598884263019	0.021126242740572
dot-1.3	-0.0517929980760458	5.56621107947899	0.0121183052027392	0.0436239705985638
doxa-1	-0.0458642782688575	5.29769004643661	0.0261757720986767	0.0807398559962592
dpf-3	0.0266566212489199	5.92746856435374	0.00661974021962304	0.026626066216706
dpf-6	-0.0511181789282852	5.64449148311474	0.00152261548621062	0.00797434615173962
dpf-7	0.051793208736058	5.73334582833485	0.00074908958544131	0.00448601161212537
dpff-1	0.0294088210848757	5.89922533917104	0.0203622640041752	0.0662300493235286
dph-1	0.0450206583588126	5.79782004302843	0.00056699739952254	0.00357533895323231
dph-3	0.0618909199039454	5.75955628409409	0.00015970433356546	0.00128679150531291
dpl-1	0.0989588395432229	5.71505190403024	6.67599812132965e-06	0.00010474650311725
dpy-10	-0.0824274101125579	5.7571706731309	1.37302163046204e-05	0.00018468855165995
dpy-11	-0.0740934567850998	6.11626384673814	7.48648427949361e-08	2.60988762439974e-06
dpy-18	-0.175867633747914	6.00624947102653	2.92765235035254e-10	3.09523992648254e-08
dpy-2	-0.167978740638733	5.69438491001879	4.0941027926713e-07	1.08975383157868e-05
dpy-20	-0.0459006093439176	4.93184061808656	0.0274572420038366	0.0838240588769132
dpy-23	-0.0221235921658047	5.87433163455853	0.0307553985599802	0.0914978162287381
dpy-26	0.0758731416005861	5.65918968045196	0.00080205271749661	0.00474292805367507
dpy-28	0.0413949862531226	5.72098570731782	0.00364692266238029	0.0163292351546317
dpy-3	-0.116997808169539	5.91928690673297	2.31859490013346e-08	1.01075548392138e-06
dpy-30	0.0291751656464346	6.21958413119776	0.00023639148814352	0.0017692217728241
dpy-4	-0.0314138138961658	6.46735986129232	4.27730174190389e-06	7.46712591902589e-05
dpy-5	-0.205707556403185	6.25270401737919	3.30917564574404e-14	4.15944994360883e-11
dpy-6	-0.142051315184681	5.29874745476626	6.0753128649385e-06	9.77624136338788e-05
dpy-7	-0.13817188619768	5.7889291487466	1.35620150012917e-08	6.52852317881331e-07
dpy-8	-0.160303236503079	5.79894816845128	4.30896462266988e-10	4.11351580539688e-08
dpy-9	-0.0786686781953932	5.86430969237741	1.16274967302193e-05	0.00016070379567575
drd-5	-0.0604859204768307	5.77032384719749	4.3227167628675e-05	0.000459593358834
drd-50	0.0946169074822012	5.66873881823042	3.8129515297544e-06	6.81422024965982e-05
dre-1	-0.0941179513365013	5.70567049252785	3.63646541202308e-06	6.54534844447272e-05
drh-1	0.0566174922292359	5.73885577881798	0.00036541251293144	0.00251673001676528
dro-1	0.065320179710227	5.35759407294794	0.00163517734218117	0.00844269451548356
drr-1	-0.0640518350151643	5.80506094681287	1.35564231249698e-05	0.00018289449803365
drsh-1	0.0788404870276092	5.7721601815174	1.91718652575106e-05	0.00023978079129418
dsb-1	0.043010605593201	5.75767844097088	0.00088262488868575	0.00513453515458143
dsb-2	0.0405641058833413	5.86066637783398	0.00250125800020961	0.0119214161059074
dsb-3	0.0687375785175743	5.73295045989219	1.21697152392947e-05	0.0001669738067247
dsbn-1	0.0615160843895244	5.76739763880123	7.61666870685388e-05	0.00071505032984468
dsc-4	-0.0449486510926139	5.91794783627864	0.00073219486036871	0.0044034845071351
dscc-1	0.0745158887727391	5.74305558257478	8.803300150302e-06	0.00013026466049743
dsh-2	0.0782378036418918	5.87852895790103	2.9168173983355e-07	8.2080837857389e-06
duo-1	0.0827904343603564	5.76544246372251	1.01142866816849e-05	0.00014458585052563
dur-1	-0.077232432898163	5.86769638338036	1.28315331454805e-06	2.81311470364821e-05
dus-2	0.0319608144745711	5.68956727235586	0.0246796723084648	0.0771412104709957
dut-1	0.0965217435201085	6.07501344100101	4.05309112746123e-09	2.37567841344068e-07
duxl-1	0.0646760723176021	5.48106681893689	0.00171497196799942	0.00878221607000822
dvc-1	0.0882277724339731	5.9142716946098	1.04615373894118e-06	2.39567088497411e-05
dve-1	-0.0716642884256472	5.69362221447364	9.86447776261309e-05	0.00087867641487843
dxbp-1	0.0582666356256837	5.76144430530255	0.00010911842187812	0.00094881025941298
dyci-1	-0.0285043211891247	6.00023729217052	0.00900329793051171	0.0341605929360771
dyf-13	-0.0517419066793072	4.80813262977459	0.0233235411955453	0.0737828746573284
dyla-1	-0.0444415415896865	5.32118220185185	0.0427346939194629	0.118532849077828
dyrb-1	0.0399723739864636	5.82924473228821	0.00121849282594385	0.00664779363081253
dys-1	-0.0358446053638013	5.62486869552229	0.0219423174660298	0.0702881116620308
E01A2.1	0.0408504420719395	6.03492571523823	9.10741325467608e-05	0.00082875858701199
E01A2.2	0.032058782233384	5.96184802821748	0.00160176620243642	0.00829669421477196
E01A2.5	0.0574105917349533	5.78448580651355	5.9162696500036e-05	0.0005883657875849
E01B7.2	0.0758766016457522	5.55755837302756	0.00014114490008268	0.00116577396553767
E01G4.3	-0.117733309678998	6.06222221714204	6.65214159741158e-09	3.58344532479612e-07
E01G4.5	0.0583225474081224	5.37617390638497	0.00613018151453196	0.0250307447692268
E01G4.6	-0.323350532809882	5.92651976945796	5.45386277670773e-13	2.74208100717806e-10
E01G6.1	-0.14725449765593	5.52984709701574	1.20895790042831e-06	2.68690299579476e-05
E02H1.5	0.0591936157824259	5.77704470895632	7.70515315225255e-05	0.00072245789502575
E02H1.6	0.0331125017911509	5.76713062306475	0.0158918482456562	0.0542463803261249
E02H4.6	0.150731426691269	5.50834998533493	2.10171406290132e-06	4.19476300351619e-05
E03H12.5	-0.0451058936764516	5.83623442493132	0.00056987064862937	0.00358876544599643
E03H12.7	-0.045132688017604	5.79363542667778	0.00130963609808611	0.00704984932648069
E04D5.4	0.0871026427854801	5.57511488302556	0.00011096281325656	0.00096189028732945
E04F6.8	0.0653370019313971	5.89235734601557	1.2070141387014e-05	0.00016570896840148
eaf-1	0.026715465946917	5.90576618151409	0.0108217624631916	0.0397600480236618
eak-7	0.0489964327126837	5.7906425070953	0.00018403002592984	0.00143624675290192
eat-18	-0.0360159914496983	5.63247786461295	0.0169319934621015	0.0569958254455618
eat-5	0.0493248809423963	4.99994375995203	0.0254589396087027	0.0789701821561417
eat-6	-0.018058665702755	6.19707379398101	0.0219694726671185	0.070365135772021
ebp-2	0.0401949681488646	5.92971264908211	0.00034401903765254	0.00239563888177556
ech-1.1	-0.102968169503797	5.4994647556894	2.77287461986736e-05	0.00032527991661015
ech-4	-0.0336399530518186	6.06037795568407	0.00019298268362978	0.00149426188128811
ech-6	-0.0671089116796096	6.21385953592964	2.07074172650994e-09	1.41116058922552e-07
ech-7	0.0453132658036973	6.08556746201405	3.48673173103031e-06	6.29587433476144e-05
ech-9	0.132967105248804	5.51086857106265	1.36950337700634e-06	2.96659388865779e-05
edc-3	0.0502313242652699	5.81095993824131	0.00012107782149151	0.0010306191539675
edg-1	0.0813672405093174	5.84134616987342	1.11243598569425e-06	2.52193027818963e-05
EEED8.13	0.0639325810556196	5.28920881037545	0.011609502965224	0.0421680855013957
EEED8.14	0.0485939628435165	5.68653509509371	0.00255570117436355	0.0121450827704212
EEED8.15	0.142434298061779	4.91591957250018	7.210765006245e-06	0.00011090656578266
EEED8.3	0.168769212976786	5.85147648665722	5.61630656794099e-11	8.09356280889585e-09
eef-1A.2	-0.0322358512576023	6.30426927465683	7.16363392784315e-05	0.00068185619527745
eef-1B.2	0.0263378646843388	6.27018625871265	0.00046527811763161	0.00305216509464053
eel-1	-0.02181303772779	5.91697301485761	0.0428098128649613	0.11869755098894
efhd-1	0.0478449279663447	5.52798260811097	0.0134096790766613	0.0472723572934657
efk-1	0.07163593645972	5.68335929253316	0.00013320591767279	0.00111291871763181
efl-1	0.0536113625849788	5.80688755190593	6.94717599702792e-05	0.00066714710073326
efl-3	-0.173466973174845	5.48814307315537	4.78072717549437e-07	1.23285262330981e-05
efn-3	0.0676946062993374	5.65656766913138	9.69232061261657e-05	0.00086606932804285
efn-4	0.0396663064705332	5.65561663894757	0.0263115357977154	0.0810892882090281
efr-3	0.0627258374062352	5.81796348846188	0.00013276781257746	0.00111073388922397
eftu-2	0.0258544292153558	6.10026075955259	0.00365104672432717	0.0163412328660538
egal-1	-0.0381712247539316	5.66946145549774	0.00815930388803579	0.0314643092477045
EGAP2.1	0.0866292592350675	5.54537062754534	0.00040140524166136	0.00271665976445957
EGAP9.3	-0.0445704368105849	5.32359282055402	0.018732613088403	0.0618452314497472
egg-1	0.0950450512228379	6.09190018570823	2.44885476584153e-08	1.05735379918253e-06
egg-2	0.0983982337987485	6.10903524090679	4.49115907366753e-10	4.25156795153673e-08
egg-3	0.0797025147667631	6.00217476205466	1.54083724682968e-06	3.26723924175459e-05
egg-5	0.0753476628053531	6.04940643711191	5.07724277671154e-07	1.29799568161693e-05
egg-6	0.0715491191591624	6.00640250007458	6.67730278933854e-07	1.6528881357635e-05
egl-10	-0.0466429534106528	5.74023409050755	0.00098511447272173	0.00560005400636414
egl-18	0.0674376656946329	5.69766350375041	0.00253580936781802	0.0120606867662146
egl-21	-0.0679942998273025	5.8915903999867	4.86507026439804e-06	8.2143443829855e-05
egl-27	0.0343810170210704	5.96198446010667	0.00216427069321161	0.0106034266855593
egl-3	-0.0737611759970314	5.81637701851781	1.1971182352509e-05	0.0001647493921688
egl-30	0.0353515610562365	5.98895013942354	0.00116472744377029	0.00639765924139423
egl-44	-0.0421025575128739	5.80862621153421	0.00100059714546096	0.00566104286472977
egl-47	-0.0452067482266167	5.14997741942065	0.0323519556256688	0.095208506247497
egl-6	0.0839988806931953	5.52900899552052	3.6685619258072e-05	0.0004038988494958
egli-1	0.0359924611418217	5.69939691423488	0.0136813130904691	0.048050249716216
ego-1	0.0342919782584888	5.88131115318905	0.0147002682606596	0.0509660920197442
egrh-2	0.0801104974271754	5.40212249961064	0.00056360978471201	0.0035599305915995
ehs-1	0.0285619100151482	5.88376995375499	0.00866690794319272	0.0330951548041747
eif-2A	0.0180747273157603	6.05373386290176	0.0480818219930411	0.12997027749015
eif-2Balpha	0.0314049892975839	5.9839142106594	0.00063694206630041	0.00394168879924696
eif-2Bdelta	0.0481913433794172	5.50776015216101	0.0245524899091326	0.0768645474185867
eif-2Bepsilon	0.0305548325923685	5.65760442818699	0.0411474106989259	0.115146588381348
eif-2beta	0.0145772262752131	6.11235795302171	0.0351630834842854	0.101760650272699
eif-2D	0.0513145223134248	5.75402907686946	0.00078316187536877	0.00465310856885992
eif-3.L	-0.0190943755080603	6.06981805595587	0.0360335767097151	0.103854735421313
eif-6	0.0160117567226023	6.11771660116633	0.018668528996608	0.0616696552121851
eipr-1	0.0642891724244034	5.76235588025662	0.00036368413251953	0.00250787976173557
ekl-4	0.0663130547545782	5.64086837833959	0.0008919052788748	0.00517552114248334
ekl-5	0.0902912720318474	5.60317895506883	7.94172757734194e-05	0.0007403444022965
ekl-6	0.0644430441605912	5.5674486077665	0.00110183996654244	0.00611307730334055
ekl-7	0.0922454208033207	5.52210953046113	6.36843266022457e-05	0.00061999048596205
elb-1	0.0377001725203495	6.06896731069933	0.00013673509680221	0.00113694655095558
ell-1	-0.0384260155521694	6.03608832694731	0.00010900683622508	0.00094820440968571
elli-1	0.0427582686744627	5.67912421629873	0.0112702263935412	0.0411537882753178
elo-1	-0.0230321565239758	6.32523333987816	0.00016062338665114	0.00129235566251145
elo-2	0.0452941212958975	6.26928104485826	1.21329846301382e-06	2.69126252212624e-05
elo-4	-0.155103643409527	5.77221354531054	1.29640099781232e-09	9.7445423838883e-08
elo-6	-0.0179864590647537	6.323279558708	0.00575856419952077	0.0238316288666833
elo-7	-0.120752873096714	5.59734000730252	9.3332989568539e-06	0.00013646013360669
elof-1	0.0243116741555498	5.99968381275015	0.00594070256563726	0.0244132121869538
elp-1	-0.0364615406827495	5.40606375940862	0.0441668647912058	0.121542670395165
elpc-3	0.0493602413191549	6.02595963657457	1.58315011332264e-05	0.00020644824964798
elpc-4	0.0381336733345749	5.87678275706581	0.00096983741235766	0.00552356551113583
elt-1	-0.0317203031203845	5.51461676931565	0.0488702399932809	0.13153571018891
elt-2	-0.0344166646017997	5.76394271908	0.00549298800638743	0.0229423765265858
elt-3	-0.0229500493021591	5.902956482611	0.0162008424495819	0.0550779955554906
elt-7	-0.0288307692020708	5.77682141051245	0.0216209393607863	0.0694454504596523
emb-1	0.053723674613328	5.79750418945234	0.00104209446716003	0.0058359869602712
emb-27	0.038549881620359	6.00358600142283	0.00012266984258499	0.00104142783808089
emb-5	0.0183598433806863	6.15931055175353	0.0293903061749222	0.0883573216134532
emb-9	-0.0443961914924768	6.19147370221882	0.00024874409915276	0.0018427751287922
eme-1	0.0514834080565912	5.73656420997209	0.00474294456340553	0.0203622620013378
emr-1	0.0450577690792855	5.83339026695692	0.00032602037865354	0.00229359796860588
end-1	-0.034349455853852	5.70599668610483	0.0145744943788077	0.050605883259749
endu-2	0.106857601823501	6.10466025286639	1.06477872283328e-10	1.30927275022299e-08
eng-1	0.0314189641837486	5.76678374541886	0.0182084627468827	0.0604056407108827
enpl-1	-0.0182461280901918	6.20020025712965	0.00876744294492762	0.0333945112170012
enri-1	0.0715782345642071	5.67335261139551	2.50220317631212e-05	0.00030049016382198
enri-2	0.119822542699132	5.37640634872061	0.00013779688757777	0.00114359281281306
ent-2	-0.0423795777633491	5.94934933564263	0.00080115421529385	0.00473885336497344
ent-3	-0.0352112811750836	5.6614562036712	0.00991543431826874	0.0370253674617644
ent-5	0.103444469305712	5.7746670500455	1.1756265284731e-06	2.63091495615271e-05
ent-6	0.0558143108228746	5.9354607466748	0.0001750934044602	0.00138416781129003
ent-7	-0.0488788599808313	5.25786430069455	0.0365470164753603	0.104986826784539
eor-1	0.0447312729435868	5.64510809336714	0.0031056915522371	0.0142730593884551
epg-2	-0.0381235153306559	5.48923295875657	0.0304016452254127	0.0907676462424072
epg-4	0.0537577567871565	5.885023958234	4.55586527978333e-05	0.00047942535793068
epg-6	0.0397752632589222	5.94590485094244	0.00033244865546079	0.00233137446558673
epg-8	0.0432606837387498	5.92615619376661	0.00017581031207748	0.00138886463364284
epi-1	-0.0690572408607247	5.90331356312723	3.60258033958038e-05	0.00039881245134935
eppl-1	0.0238820109714837	5.92087364954301	0.0141136505408012	0.0493358513097089
eps-8	-0.0519218260508384	5.76490163063468	0.0008337932631548	0.00489734490625064
ept-1	0.0185579312028945	6.15138605719998	0.0202619295795043	0.0659416220851964
era-1	0.131555715764179	6.02583543602685	3.27350653988173e-09	2.01258384415283e-07
eral-1	0.0500696356174378	5.8010857831936	0.00052231608125903	0.00334675767161872
ercc-1	0.0607311587076245	5.76918032489935	7.81492949978396e-05	0.00073184097654226
erd-2.1	-0.0612031857389589	6.06876859890577	3.75252351902021e-07	1.01192901809097e-05
ergo-1	0.101808091329457	5.66342090560428	1.05244815152873e-05	0.00014910231326448
erh-1	0.0524011409159669	6.0614407302268	3.77352048773039e-05	0.00041284284833123
erh-2	0.0545034959126654	6.06167139903911	2.33922337124861e-05	0.00028330301185368
eri-1	0.0449097818572324	5.75916521075723	0.00054550244364424	0.00346198956169733
eri-5	0.0402747132061157	5.52992756068293	0.029381606142711	0.0883517861481706
eri-7	0.124599012371085	5.17319155629593	0.00038644245672749	0.00263509963335126
eri-9	0.0562756142099968	5.83124112129386	9.55663548609292e-05	0.00085633099232737
erm-1	-0.0204045559212836	6.20640135503081	0.0073753137305958	0.0291215485435829
erp-44.2	-0.0254115557264674	5.85920197247234	0.0106509634071324	0.0392920344181267
erv-46	-0.0284386370722547	5.81260722242673	0.0239953861911316	0.0755385574752125
ess-2	0.0606534230392897	5.83560505057801	0.00010176096762298	0.00090146511059902
etc-1	0.0201575710286957	5.86290122993559	0.049051473831977	0.131897979016934
ethe-1	0.0770040021317751	5.57257399252857	8.39927878900881e-05	0.00077343786162525
ets-6	0.0723426492884077	5.66508565561452	0.00018981263259737	0.00147375113675895
eva-1	-0.0995915654841869	5.35430290718855	0.00019238293991752	0.0014901280436953
evl-14	0.027948762845209	5.82442555331675	0.00936925343828739	0.0353357824706205
evl-20	0.0340416594595519	5.77592985283893	0.013642478538351	0.0479287386537566
exc-12	-0.0938500645734439	5.2804653869444	7.0879707842528e-05	0.00067721849237212
exc-15	-0.0260923092798093	6.2129671236246	0.00017925157790466	0.00140965135561107
exc-9	-0.0580660456261241	5.79773737754558	0.00094588273198317	0.00541513077204434
exo-1	0.0654463257982057	5.82153425567797	3.01008668917257e-05	0.00034552618641567
exo-3	0.060457677203493	5.76678555341563	0.00010440176663216	0.00091802952586582
exoc-7	0.0322707728778203	5.83899667468169	0.00922432641739681	0.0348822305187369
exoc-8	0.0349136821000733	5.91795041646267	0.00172910664589321	0.0088509135437407
exos-2	0.042227831916422	5.96023562521685	0.00076882364566796	0.00457874045360297
exos-3	0.0423922542065888	6.00686594200581	0.0010189946791132	0.00573867560316656
exos-7	0.0261940503092148	5.8409812223194	0.0165646543625391	0.0560872949644489
exos-9	0.0282620103881021	5.83004533933427	0.00766348183056143	0.0299872494666988
F01D4.5	0.070920629516246	5.86654959444589	7.62863543064892e-06	0.00011599319665217
F01D4.8	0.0450116128423085	5.27383755790911	0.0344033559459034	0.100009755656696
F01D5.1	-0.0803088768793243	5.90957988729292	2.80738407796962e-06	5.28428159434798e-05
F01D5.10	-0.195309535238768	5.56902764496481	4.77924340499482e-09	2.75140921216305e-07
F01D5.2	-0.0818015410952325	5.93714319616723	6.46388493443067e-08	2.32504605153408e-06
F01D5.3	0.0339946629420408	5.92867420184785	0.00195524538105968	0.00976202477233143
F01D5.5	-0.110436911222428	6.02132633240822	2.30385071159236e-09	1.5421485902301e-07
F01D5.6	-0.101436782717515	5.68341733591777	1.40032520329946e-06	3.02120827407164e-05
F01F1.11	0.0720103086916875	5.83448148702786	4.9805996837354e-06	8.38438004795486e-05
F01F1.2	0.0239057755380255	5.85391368215552	0.032168697111794	0.0948295468605002
F01F1.3	0.0301117974707661	5.66098959001223	0.0221963971760654	0.0709613517180275
F01G10.10	-0.130660492154064	5.53101528267564	5.95192581036759e-06	9.59900766400361e-05
F01G10.5	-0.0570119959224481	5.35662604136534	0.00814538795507093	0.0314197683204258
F01G10.6	-0.0988913708556504	5.40479057014397	2.01682846496392e-05	0.00025035601530391
F01G10.9	-0.0689342554114763	5.83527630676275	2.05016798703275e-05	0.00025360880648778
F02C12.3	0.0438147825104475	4.85941488727846	0.0216424688946223	0.0694948706700012
F02D10.6	0.0737418543638928	5.41743653160973	0.00090526629456115	0.00523559558140236
F02D8.4	-0.0662332635019039	6.03929918657433	1.82629279948397e-07	5.53144238130185e-06
F02E8.4	0.109974415062999	5.70742192727958	8.88701089765442e-06	0.00013124583652704
F02E9.10	0.0378406193832035	5.94673536238462	0.0010559749382184	0.00590349221082066
F02E9.5	-0.0242505913280367	5.92453464690716	0.0176706240836892	0.0589585414973409
F02E9.7	0.0728293131512733	5.80571751126611	5.13360904128654e-05	0.00052818510486179
F02H6.2	0.19921642512685	5.40300857232478	1.31829978865013e-08	6.3731907517541e-07
F02H6.3	0.0814530444031147	5.2364814218907	0.00053521794641552	0.00341107212328202
F07A11.4	-0.0580249074316051	5.68376724001841	0.00037303392916265	0.00255831847447862
F07A5.2	-0.0294049759632923	6.06939305337763	0.00188728793136141	0.00949519445120125
F07A5.4	0.042244034732272	5.08032556513847	0.03854562273069	0.109518361708133
F07B7.14	0.0525450777140923	5.26588433392437	0.0315796282635557	0.0934950391864627
F07C3.2	-0.0571150424535681	5.18576270671643	0.0113691292678975	0.0414084139310813
F07D3.3	-0.136737998300076	5.51051472734885	3.4368936954282e-07	9.44832562078531e-06
F07E5.13	-0.0415788972931924	5.41793664162153	0.0417138784015682	0.116221788898302
F07F6.1	-0.0859120522208753	5.75250854575674	2.0888662075279e-06	4.17865587491765e-05
F07F6.8	0.0419518659404774	5.62396253431517	0.0167677309806439	0.0566054779822542
F07H5.10	0.0594864227839581	5.81154986512228	1.72871377769978e-05	0.00022070245852762
F07H5.13	-0.0434114581203583	4.92093407233863	0.0254653863348973	0.0789793510386636
F07H5.8	-0.189012252612654	5.55445925804076	4.15313228303738e-09	2.42176850267321e-07
F08B12.4	-0.0242822478086617	6.28147539678596	0.00078048750850894	0.00464082998341607
F08B6.1	0.0603268695588966	5.82036297516743	2.78979362012742e-05	0.00032655846162834
F08F1.3	-0.0374519770838877	5.62076342632855	0.0431621005449061	0.119396322879142
F08F3.6	0.140784271380433	5.69570077854764	1.52535297392347e-07	4.74705791403281e-06
F08F8.4	0.0660213635977988	5.75173015943829	0.00480534836271096	0.0205482908157882
F08G12.3	0.0502765165664788	5.5393771077123	0.0176989760763648	0.0590444313960121
F08H9.15	-0.0644325555111677	5.60404862491588	0.00260728844907111	0.0123409835063251
F08H9.2	0.0415419893470517	5.96660162780424	0.00159318646999594	0.00825792528835239
F09B12.3	-0.0707041212859668	6.12758371000827	2.73229850705895e-08	1.15795616132331e-06
F09B9.4	-0.0525889785697279	5.92714523410912	2.97594742196188e-05	0.00034212810173723
F09C12.8	-0.0787906679800926	5.89580206529591	1.76952441157577e-06	3.64954328276224e-05
F09C8.1	-0.0607347729285297	5.63784843938331	0.00052536561087142	0.00336058720553178
F09E10.1	0.104779802017456	5.36873645281384	1.07069213533968e-05	0.0001510249972697
F09E5.12	-0.0573312213903784	5.41808523918263	0.00851873035857758	0.0326174097753965
F09F7.6	0.0464496493389087	5.59097868775783	0.00385780836954408	0.0170874930228925
F09F9.2	-0.30308459995983	5.62245860373518	6.52116141025616e-12	1.50552323374536e-09
F09G2.8	0.0363584722024382	5.8627686838438	0.00152959077518291	0.00799976682582372
F09G8.7	0.0262259271686433	5.82033109472441	0.030606322968826	0.0912703383642664
F10A3.1	0.0427125280548295	5.25924837119822	0.0431989424737042	0.119454421103344
F10B5.3	-0.0599871024308893	5.04186832486847	0.0101438673401474	0.037710318529549
F10C2.4	0.0436632590735361	5.88841513255677	0.00023818556294236	0.00177853081239965
F10D11.2	0.0806340621099322	5.84127365975403	2.67073968324357e-05	0.00031619824873566
F10D11.5	-0.0317612720086431	5.55146075085372	0.0472280385104391	0.128136991401689
F10D11.6	-0.238680955557352	5.96936269295755	1.09061155806042e-13	9.87003460044677e-11
F10D2.10	-0.0729436367620397	5.14456026541268	0.00297479514930142	0.0137722197487054
F10D7.3	-0.110854063862235	5.64664132538886	5.55640918464215e-06	9.1295394192105e-05
F10D7.5	-0.0328740456045305	5.88058510780442	0.0171379849941203	0.0575036201233831
F10E7.11	0.0711596148087974	6.00438012508441	5.80433022949993e-07	1.46076720180685e-05
F10E7.5	0.0322382962411509	6.23706160439719	2.54937735844787e-05	0.00030502201340498
F10E9.12	0.106697895767475	5.42131034478387	2.2230978819821e-05	0.00027085400958451
F10E9.2	-0.0349291487415488	5.62395142506814	0.048759457789289	0.131315644861643
F10E9.3	0.0484016288222128	5.92491415118595	0.0001032848381042	0.00091139604606377
F10E9.7	0.0619764454589756	5.91487269183601	7.61958174339387e-06	0.00011595051783122
F10G2.1	-0.0232211780594184	5.95647102575103	0.00999369600691066	0.0372561166841907
F10G7.5	-0.0686929932926136	5.85611498400888	7.030338219463e-06	0.00010890558017854
F10G8.1	-0.0915080312933438	5.88484936991994	3.95167333167562e-07	1.05932001337868e-05
F10G8.2	-0.0460160338777486	5.13237166853705	0.0302327736071321	0.0904737329413964
F10G8.8	-0.0738184596024574	5.48511842200296	0.00362806813711235	0.0162678435869634
F10G8.9	0.0657050214226552	5.52100018655499	0.0060410198288394	0.0247560357955971
F11A10.5	0.0525874600099611	5.95252599895247	7.03253271340806e-06	0.00010890558017854
F11A10.6	-0.0439677352104658	5.82529714063896	0.00139961335547674	0.00744037879879256
F11A5.5	-0.053867447691651	4.93044426828905	0.0204497411303545	0.0664572526679504
F11D5.1	-0.0350774083743359	5.60429684590243	0.0291172683862586	0.0877084538994942
F11E6.7	0.0755181531786176	5.7455245715572	1.45032933277663e-05	0.00019297533393074
F11E6.8	-0.260542660283513	5.66172319664339	3.75611568767789e-09	2.24997981807639e-07
F11G11.4	-0.0358657566061789	5.70855259370631	0.0104558572826271	0.0386542109508887
F12F6.1	0.0250495548414348	5.88418670366539	0.0295723230725559	0.0888426250851914
F12F6.7	0.0652380883478878	5.9055877267512	1.15747171607838e-06	2.60316079287011e-05
F13A2.4	0.0573597196492302	5.48834460332557	0.00603103893849247	0.0247285712184473
F13A7.1	-0.051002029467698	5.87873312919779	0.00016329484731949	0.0013096582490619
F13A7.11	0.0464403264320134	5.68532745282303	0.00447782236553326	0.0194313273633111
F13A7.7	-0.0545752317392899	5.28904466242257	0.00536030791546666	0.0224961911681382
F13B12.4	-0.186209277267005	5.3576433677964	4.27528201318792e-08	1.66485809893936e-06
F13B12.6	0.0404009967626027	5.669086783633	0.00553567388550508	0.0230665781817639
F13B6.1	-0.0970473495518813	5.54407527180375	1.02324250418487e-05	0.00014597012394188
F13B6.2	-0.0373678946022723	5.81139421097412	0.00300051412008816	0.0138725550214481
F13B6.3	-0.0543051042028427	5.79962138916069	0.00041038975272715	0.00276835663549551
F13B9.2	-0.0641070513686255	5.13722691394884	0.00408249065708971	0.0179178178693802
F13C5.1	0.0826564706953392	5.09786237549217	0.0123881608379891	0.0443905826670103
F13C5.5	-0.0672941973053865	5.71315181066214	0.00025783138900881	0.00189766921806258
F13D11.4	-0.179945728412895	5.5718934508776	4.03248027553668e-09	2.36973678529915e-07
F13D12.3	0.0295640177639034	5.9497021740336	0.00257090001943352	0.0121942584779211
F13D12.5	0.0288700830338894	5.82330158555667	0.0118268892703103	0.0427897832802686
F13D12.8	-0.0643027339601786	5.78448997598154	0.00146380758208958	0.00771816512346231
F13D12.9	-0.0741819493858353	5.75017551579931	0.00081457715449565	0.00480694004185292
F13E6.1	-0.05388509796444	6.05101044142795	1.70341599120784e-05	0.00021838375524964
F13E9.11	-0.080618073010593	5.56618730599532	0.00025890733575169	0.0019026965725991
F13G3.6	0.0433848942577956	5.75437803923626	0.00176498158907772	0.00899385325515391
F13H10.1	-0.0997840969689896	5.1953992502796	0.00208220172878025	0.0102792524795228
F13H10.3	0.0352051379947823	5.91665452837082	0.00167419898163744	0.00860685116099685
F13H8.3	0.0981539079891949	5.87134501421512	3.48446437897852e-08	1.40013089986376e-06
F13H8.5	-0.177910574259407	5.71196303507491	3.74725311685594e-10	3.718491305652e-08
F14B8.5	-0.0846917454032619	5.75039177718603	1.48073265085096e-06	3.15160641820348e-05
F14B8.6	-0.0605148286819779	5.76910316701819	0.00017444654689145	0.00138001857462207
F14D2.11	0.109120973517192	5.45706883904792	4.90742204301493e-05	0.00050978155979436
F14D7.1	-0.0446343221708307	4.923538313492	0.0293247305573545	0.0882291935880817
F14D7.2	0.168627862219611	5.69818520566192	1.58617137974809e-08	7.38418260633756e-07
F14D7.5	0.0786809813197737	5.04396097610784	0.00162656740805552	0.00840591311266702
F14D7.6	-0.055596687834273	5.70890643541415	0.00106631827954476	0.00595249224641012
F14F7.4	-0.0515014836972648	5.546821610669	0.0059077020271121	0.0243154008301639
F14F8.8	0.0943190989617263	5.36670111431989	0.00073257223623477	0.00440458326994732
F14F9.2	0.069232138131784	5.21980726592812	0.0119913058970626	0.0432493696669919
F14F9.5	0.0382162912986183	5.46661858528244	0.0332176238055375	0.0972375130806424
F14H12.3	-0.100029341937533	5.72450981162571	2.94264283088524e-06	5.47961267891182e-05
F14H12.6	0.0559379411446244	5.55236926942717	0.00300219072304665	0.0138725550214481
F14H12.7	0.0374895099856211	5.51528706021693	0.0239462742563576	0.0754154308254582
F14H3.12	0.104196420096006	5.3310724952321	0.00014910081503894	0.00121783607951485
F14H3.3	0.19926464533693	5.08473902301503	1.06318317231151e-06	2.4297494215705e-05
F14H3.4	0.14057608926177	5.3955390609622	7.12710028147218e-05	0.00067980878527954
F14H3.5	0.133654935676669	5.19592884992624	0.0005161180822837	0.00331832100360013
F14H3.6	0.152841474230129	5.94210670055834	3.25418674624099e-10	3.37733830888543e-08
F15A4.10	0.0589682911774245	5.50161226051923	0.00377650723681025	0.016783308139178
F15B9.8	-0.329489102160743	5.7775453959777	2.27765665729812e-11	3.90393802055833e-09
F15D4.4	-0.0337949403499089	5.34095249629066	0.0493854748594275	0.132582806495666
F15E6.3	0.098966941566078	5.31122024969251	0.00052336167111884	0.00335188133252464
F15E6.6	-0.0342103129341809	5.69795488677209	0.0223131671550949	0.071294366174837
F15G9.1	-0.0254417682551298	6.10948425081896	0.00103465006579587	0.00580291466004748
F16B12.6	0.105664094310094	5.5138396757563	0.00041451374660055	0.00278946263246842
F16B4.2	0.040747221440641	5.53288131259627	0.0136804578077523	0.048050249716216
F16F9.4	-0.0972294651874554	5.7762342040441	2.47760142589857e-06	4.79036633507493e-05
F16G10.2	0.0413123212791072	5.53750428397493	0.0205351126860951	0.066658095340445
F16G10.6	0.0508129391304359	5.03753603729179	0.0097070840047227	0.036368100065544
F17A2.16	0.0389154742869939	5.36520278866203	0.0354186738901224	0.102382457744221
F17A9.4	-0.060351277757945	5.93618344635546	2.9545225500659e-06	5.49269290840106e-05
F17A9.5	-0.103954897243122	5.36957715257835	0.00051044856964653	0.0032856042356338
F17C11.11	0.115230965484424	5.71227727085178	6.42230520436527e-08	2.31376839568096e-06
F17C11.12	-0.0819490906245619	5.70804044778735	9.01632249786246e-06	0.00013292538783802
F17C11.2	-0.0324429560927268	5.68866209320977	0.0180815328826709	0.0600461883855025
F17C11.6	-0.0277401683958542	5.76312642548474	0.0346518638326253	0.10056418922693
F17C8.7	-0.0247214738232769	6.20385365084259	0.00318908643345569	0.0145804550120215
F17H10.1	0.0437348651622905	5.60210023562242	0.0122728020397639	0.0440260260265829
F17H10.2	-0.0484727421620321	5.91122166382068	0.00023153346933452	0.00173803740666675
F18A1.7	0.0871375784051281	6.22609570648082	4.09032867054025e-09	2.39130972018019e-07
F18A11.5	-0.0708036885545089	5.34974554185639	0.00315867476184014	0.0144753932523057
F18C5.10	-0.0560545104453802	5.84241000836207	8.16955240519572e-05	0.00075690468127581
F18C5.5	-0.16835255083415	5.4611934053664	9.58071349509633e-07	2.22093896338683e-05
F18E3.11	-0.114816892208319	5.74328803155961	4.41398640154621e-06	7.61757759992243e-05
F18E9.4	-0.0600317876300052	5.45739907033465	0.00655517473759149	0.0264180314282165
F18F11.4	-0.100769406214256	5.08555487398325	0.00101466597628327	0.005722038313412
F18H3.1	0.0526678450150549	5.60483256870583	0.00279724336553963	0.0130759568482095
F19B10.2	0.159125053298095	5.21977125735582	3.17472377318771e-06	5.85594043624139e-05
F19B2.5	-0.0244324452510273	5.77294242100726	0.0436733991105923	0.120545401351366
F19B6.1	0.0234712044538008	6.05484163135949	0.0196924145153555	0.0644310742458306
F19C6.2	-0.0498054297360174	5.71239049928414	0.00247136770222692	0.0118013284640954
F19C6.4	0.0500129868810427	5.37825577757142	0.0322332694853801	0.0949580367326465
F19C7.1	-0.0136745673106827	6.33910126545313	0.024591048968723	0.0769533171393302
F19C7.2	-0.0631798917229556	5.65918867190193	0.00022600806649164	0.00170334194016436
F19H6.4	0.0992336060816341	5.7271306805581	7.70528349306786e-07	1.85855052271493e-05
F19H6.6	-0.0139669492452153	6.29326734340247	0.0134061701667075	0.0472673523487232
F20A1.1	-0.0333727097533777	5.98605840751156	0.00090787333931434	0.00524531008733068
F20A1.4	0.0463237710869687	5.20286183207549	0.0473880797152252	0.128509565331052
F20A1.8	0.0483788223145831	4.85036304741372	0.0495305141574961	0.132917552225519
F20B10.3	-0.184562952355703	5.64281686217066	3.86072287860547e-09	2.28661924420023e-07
F20C5.6	0.0941811485288016	4.97070667957819	0.00014190743789625	0.0011700640606424
F20D12.2	0.0355506763478214	5.77755748202901	0.00983958320354184	0.0367785511283882
F20D6.1	-0.103188430390333	5.41411754409955	0.0002480097659066	0.00183793676830557
F20D6.11	-0.0514310798465057	5.74294976421406	0.001121427890965	0.00620333490901675
F20D6.5	0.0450718339002467	5.86398101559651	0.00053418814943662	0.00340642809498414
F20D6.8	-0.0544796863229706	5.19209842353616	0.0373693904912653	0.106930719125545
F20G2.3	-0.0680123728444368	5.83899591745625	9.79860184008948e-05	0.00087418519965309
F20H11.1	0.036604249036104	5.79400969275493	0.00466334627549762	0.020104460648463
F21A3.3	-0.103551874734123	5.78694522653605	6.72588385483493e-08	2.40399877117915e-06
F21A3.4	-0.0830129847139638	5.2558241353095	0.00054108785354257	0.00343879569842715
F21C10.10	-0.0988674289837574	5.93578650247486	1.35958256706033e-07	4.30820106158822e-06
F21C10.4	0.0490658118220579	5.40972657819889	0.00782814710804046	0.0304997121266429
F21C10.7	-0.0706501190625323	5.78989785132118	1.24196804694158e-05	0.00016988831355534
F21C10.9	-0.442884600425233	5.66846010798694	7.5425031715296e-15	1.70649134255857e-11
F21D5.1	0.0947679710847084	5.75598588019166	1.96918742079776e-07	5.92458316430177e-06
F21D5.3	-0.0309744273017328	5.7743723172856	0.0144182637932076	0.0501712116766104
F21D5.5	0.0309983376762981	5.83063267230914	0.0163105168376426	0.0553842778705785
F21D5.6	0.0572392275859789	6.02694068062099	2.40111422343467e-06	4.66711420147848e-05
F21D5.7	-0.0227799609292137	6.13998695118315	0.0125753072014433	0.0449259948575167
F21E9.2	-0.0873561596673003	5.32491500391065	0.00148637955514689	0.00781532359637424
F21F3.4	0.0449057158959319	5.78049433467961	0.00132761059768338	0.00712964390519498
F21H7.2	-0.039419419063693	5.80394614946556	0.00309817662271437	0.0142443093047983
F21H7.3	0.130897831777526	5.06166309322198	2.19193703735355e-05	0.00026763397447449
F22B3.8	-0.0369415465125265	5.52674861774542	0.0386240307420162	0.109686041864957
[truncated: 4,542 more rows]
