# Supplementary material for: Mediator subunit MDT-15 promotes expression of propionic acid breakdown genes to prevent embryonic lethality in Caenorhabditis elegans
Source: G3 (Bethesda). 2023 Apr 19;13(6):jkad087. doi: 10.1093/g3journal/jkad087 (PMC10234398; doi:10.1093/g3journal/jkad087)
Supplement: jkad087_Supplementary_Data [file jkad087_supplementary_data.zip › Supplemental_Table_S5_G3-2022-403999.csv]

	logFC	logCPM	PValue	FDR
2L52.1	0.618340640573879	2.65144063925119	0.0323468555777832	0.66957927324215
aagr-1	0.533747917456289	7.26303129970148	0.0353563583407914	0.67611394056074
aagr-4	0.701768518505693	8.7470495709976	0.0259366863223774	0.618713514639378
aat-1	0.675436642384153	4.99704226425827	0.0125510771804401	0.479981238641449
aat-4	0.600272884090002	4.94081842461403	0.030731758483906	0.656560615027025
abhd-3.2	0.997846678631203	5.667684065105	0.000792591241324096	0.117558590552254
abt-4	-0.997591421113906	6.01789772795328	0.00373873449434188	0.266589648468192
acd-1	1.14392909869775	3.14435968493197	0.00149604035971938	0.164999186340332
acdh-1	-4.57612139141028	10.5911303510498	5.19047393078482e-06	0.00744198617809415
acdh-2	-4.14543723497258	3.6966005845297	0.0044584741995566	0.290925089764183
acl-12	-0.973528758706272	4.95728855760118	0.00281183431505148	0.237149738571401
acly-2	-0.413818151809486	6.04092389755825	0.0472200056717391	0.725752040003221
acox-1.4	0.623124751430344	6.44314755310027	0.0403602906034794	0.70399455418745
acox-1.5	-0.704209284381264	6.05871101028885	0.0079935410241352	0.394536242851357
acs-7	1.19454514153651	5.17947274059502	0.000154965466586843	0.0476112947818244
adah-1	0.5755004515562	6.47286662536223	0.0123602539263885	0.476878462076385
adal-1	-0.524230974146449	5.58010723576877	0.046752528850199	0.723374858852479
add-2	-0.51063577066525	3.33400054543114	0.0414272591686101	0.71044284085738
adt-1	0.555594031796109	7.25477595147958	0.0398934049306204	0.703257509869843
aex-1	-0.72896849010912	3.42490895497609	0.0312407319875817	0.661374409563718
ahcy-1	-1.14983951164067	10.9465098555665	0.000699382737475806	0.114220483377861
alg-5	-0.513950110378802	5.43347776028552	0.042427802794945	0.712895808087462
alh-8	-0.563602684616037	9.4967215321951	0.0280241360333576	0.635542093803948
amx-3	0.648731291397251	3.92299419525251	0.0136638082392256	0.496919835526306
aptf-2	-1.00904480706721	0.828388608781168	0.0172454099852988	0.540132937986155
asah-1	1.52065033347779	5.57538759773638	0.0208854604292885	0.583346280042291
asah-2	0.829232002275109	5.87256884778525	0.00453780887951178	0.29132281483194
asm-2	0.814612390081102	3.95892491707238	0.00483721649338904	0.304790661444653
asm-3	5.61547153820914	1.66840117178386	0.000775059225264418	0.117130067054373
asp-13	-1.57494651932634	8.31840906900439	5.24885837671375e-05	0.0233556098252118
asp-14	1.804689249698	8.68918218878163	0.00011229254053688	0.0425078709191754
asp-17	-1.44644187175649	3.12238664380837	0.000775886568078616	0.117130067054373
asp-8	0.520406166563283	5.4167220091851	0.0238244261171608	0.608820770203798
B0035.13	0.55680929879243	6.16569773645724	0.0180923232602211	0.545475091939001
B0272.4	0.618776684202258	4.59438525219655	0.011614027421336	0.464648041702525
B0310.2	-1.2534644282867	1.72663093195964	0.00409660437863868	0.28321689772848
B0393.4	0.572933847590241	5.06487625575026	0.0448728525213033	0.717982746615455
B0395.3	0.467961157943759	6.4228461093906	0.0343716321257591	0.674079716545207
B0403.3	0.775964725866599	2.76486806247534	0.0105424726780653	0.444604608218457
B0507.3	0.991688790673125	3.15492472424337	0.0321173455287902	0.669535099682567
B0563.7	0.783835342778804	1.64706522727089	0.0288917346669381	0.641684929676712
bath-19	-0.926149855067178	1.23919223521122	0.0321812482995655	0.66957927324215
bath-46	0.880062843561442	2.76606173073987	0.0122547123080502	0.476878462076385
best-11	0.539176052690427	3.55888124743067	0.0380969333285816	0.692665102789116
best-13	-0.604486882573465	2.88327565815926	0.0288299472381911	0.641684929676712
best-20	-0.708072120045072	2.90376459151294	0.0487643426736856	0.735765092122867
best-21	0.852414436900575	4.64801298890538	0.00509402966955697	0.311657792977061
best-6	0.696116896002718	1.98636113918448	0.0316178685609024	0.665574185823628
best-7	-0.551427733225927	3.70030251929225	0.033053471563488	0.66957927324215
bigr-1	1.4330036795711	3.28759215213839	0.000300272921557363	0.0679775750837932
brc-1	-0.513949721032164	4.30292136024837	0.0319932667888463	0.668027693597528
btb-16	0.666451963638888	2.61918558580927	0.0303602027681722	0.653441291480447
bub-1	-0.470056564777901	6.65190824332949	0.0368017540571133	0.687350722931208
C01C10.2	0.601349315135855	4.45849995475278	0.0426931118301904	0.712895808087462
C01G6.3	-1.4179910513978	1.41613905608362	0.0143161432789432	0.501998676281205
C01G8.1	-0.9383277913946	4.41224282283932	0.0271493806165444	0.633518277533252
C03A3.9	0.734418986561223	2.77032866300977	0.0244203439201484	0.613176331904312
C03B8.3	-0.615499778363989	3.37132054940436	0.0228483309732859	0.603988033143602
C04B4.2	-1.97298231525894	1.15315073147248	0.00978657443953846	0.429544069958518
C04G6.2	1.38495080870393	8.16979731758911	0.00157351339671638	0.169677134073843
C05C10.5	-1.05514063740978	4.49041295755739	0.0264196758564191	0.624394683610315
C05C8.7	-0.446573012777061	6.15279105796482	0.0471246372322957	0.725752040003221
C05E11.3	0.698803390948	3.61688709205868	0.0142778763873653	0.501998676281205
C05G5.1	0.752488448131009	4.61512512455751	0.00327423127734502	0.252998086244672
C06A5.8	-0.806937304613886	2.87170302500061	0.0170578255055502	0.540132937986155
C06E8.5	-2.58553986878293	4.01468748135575	0.0222328585953742	0.596450742858023
C06H5.6	0.568155711585002	5.40226390538685	0.0228580163875826	0.603988033143602
C07D10.5	0.947635568763812	3.74458134996418	0.00250448881772565	0.219849821115182
C07D8.6	0.547601155672919	7.38666593464891	0.017559734136746	0.540869381467139
C08A9.10	-1.50869597236506	1.15363214462849	0.00459675210824413	0.293645986162289
C08E3.13	1.02185488861103	1.35767090501497	0.0135377669830873	0.496919835526306
C08E8.4	1.03569781309032	3.75321379863567	0.00145948632884612	0.164999186340332
C08F8.3	-0.546251278832741	4.38940137310159	0.0190077547824367	0.554923230118922
C08H9.15	-0.637309201651822	2.52196846656145	0.0435636260924984	0.712895808087462
C09B8.4	-2.28644606348735	1.1987824787138	0.000144659755061609	0.0455290116906097
C09B9.85	0.690929500881326	2.73022648905909	0.0333659001772049	0.670063083205818
C09D4.1	-1.50090467972557	4.73951304988933	0.000121498924459186	0.0435506144783703
C11E4.7	-1.10212558965983	1.64556435719309	0.0369831968923397	0.687350722931208
C13G3.1	1.39398044118406	3.36779702249029	0.00173690502204481	0.177881130194177
C14B1.9	-0.614648418053636	5.34180271333612	0.0144478447322559	0.502520184434043
C14C6.5	1.44716574264363	6.05865138290854	0.000493382098342733	0.0922696028552844
C14H10.2	0.516905519039705	6.34207794429029	0.0429208857331094	0.712895808087462
C15F1.2	-1.38610643977706	2.44795763959552	0.0259087300567221	0.618713514639378
C17C3.3	0.943232521422516	1.49191776140527	0.015129806335397	0.504864120827091
C17F4.2	-1.18990825754904	1.49455200806969	0.0430108430876928	0.712895808087462
C17G10.7	0.627519348642109	2.50979999262102	0.032589266033449	0.66957927324215
C17H12.12	-0.506683540308188	5.77017796267158	0.0387338346926884	0.696903183884323
C17H12.6	1.86446307105996	3.01392599704329	0.000417149477897228	0.0828137978890127
C17H12.8	0.633617666860765	9.24139818707206	0.0173679134459372	0.540869381467139
C18B12.6	0.490388828000232	4.94176193232612	0.0288302046941796	0.641684929676712
C18H7.11	1.0231931072539	4.95936473511383	0.00371938696846105	0.266589648468192
C18H9.6	0.729654749199962	5.74731365012741	0.00525199453886465	0.312312154513868
C23H5.8	-0.867837016931065	6.53848700011758	0.00439883563951626	0.290925089764183
C25E10.5	0.952060461576493	3.76171206869406	0.00381471033529175	0.270467154761564
C27A7.1	-0.890607786122801	5.08482546752525	0.0293364724642662	0.646003141090258
C27D9.1	-0.753474019895839	4.42003520615263	0.0349233399255918	0.67611394056074
C28D4.7	-0.55358874861796	5.1553105696444	0.0266916623085279	0.625698003175352
C28G1.6	0.565403520469083	3.01531023329592	0.0464932497197686	0.721403529011415
C28H8.2	0.850128400320224	1.81173194976119	0.0170880616253355	0.540132937986155
C28H8.5	0.69651825701306	5.07156829575894	0.00642233064528264	0.357214459684169
C29F3.7	0.508079777413574	6.45259744777505	0.0285891152776748	0.64047559642902
C29F7.2	0.684592747278359	6.37345444855467	0.00885183921165536	0.415360484317094
C29H12.2	0.523360581809481	8.29849220179113	0.042942220171584	0.712895808087462
C30A5.10	0.66945856165669	3.34942468618203	0.0485280837614254	0.735714050271776
C30G12.2	-2.3211530568092	7.0532680726084	0.00855767622111666	0.407352029051881
C30H6.5	0.685575331383079	7.524584999765	0.0301299279108176	0.653439646657463
C31H1.8	-0.519879991600754	4.92325635204946	0.0238262933162521	0.608820770203798
C32H11.3	1.64033512813377	2.20928390021466	0.000466878768941502	0.0885971122708991
C32H11.4	2.5210917986098	5.12255338737655	0.000733278585008855	0.115115256752038
C32H11.9	4.67988729623509	6.71852078031975	0.00702436954180615	0.368079074412505
C33G3.4	0.533689137894088	4.77475215560905	0.0258175472937299	0.618713514639378
C34D4.3	-0.52768480774424	5.27617209439527	0.0445124627360502	0.715303635300115
C34H4.1	1.67270742543496	3.53085927909917	0.000544428989132991	0.0983898005666972
C35C5.10	0.430299278725957	5.90456562964028	0.0388638327392793	0.696987831545593
C35C5.8	0.589549718136194	2.96412454617185	0.0327053786274497	0.66957927324215
C40H1.7	-1.93384158033418	2.28968279228766	0.00269004496929516	0.231415601891899
C41H7.2	0.784124432721054	1.98737918845263	0.0459954040490577	0.721043851878176
C42C1.8	-0.44219036733222	5.14252115465817	0.0342207306323312	0.673855455691179
C42D4.1	0.739351192433615	7.59603180065867	0.00896129052760654	0.417305114152543
C44B7.5	-1.389864575403	3.97002202502033	0.0334655010313576	0.670063083205818
C45B2.2	0.521604623761504	5.37274634447125	0.0189833351059085	0.554923230118922
C46A5.1	-0.614808768777905	3.78207316849936	0.0410047176068762	0.708333167334846
C46G7.5	-0.732536506036775	2.25225911323619	0.0295068845699692	0.646939641757912
C48B4.13	0.729848410278973	2.43109655272049	0.0183189601632268	0.551020657217431
C48E7.1	-0.673853650269483	4.99232973262752	0.0479809862559921	0.73098777644312
C49C3.9	0.544352850804829	5.50905221436666	0.0299055215872064	0.65076028762447
C50A2.3	-1.26351525273174	2.28982620876596	0.00651710079962215	0.359387473155232
C50B6.7	1.19540235280895	5.30798011988573	0.000252526977831496	0.0630116418244725
C50F4.1	-1.31499521673303	3.66330439349653	0.0062827791930618	0.350965293105063
C52G5.2	0.658697565409869	7.54252096212991	0.0357258262351555	0.67994994356703
C54G7.1	0.989216489696015	1.22143734277283	0.0123802142588026	0.476878462076385
C55B7.3	-0.845014490324653	5.11490630476425	0.00130984719222995	0.156832878194277
C55C3.1	0.636950368337263	4.08249526064642	0.0213842475069822	0.584623580148512
C56E6.2	0.640189637655005	4.64177237188608	0.0179688147139146	0.545475091939001
cal-1	0.698562511590986	2.75172560383221	0.0175623272500567	0.540869381467139
cblc-1	-0.957726983651274	4.77740365509669	0.0138677356375885	0.497081279631784
cbn-1	-0.753917853780674	3.80168302290189	0.0242419992933311	0.612169782546271
cbs-1	2.21695625212461	5.29073526980436	2.23799657045606e-05	0.0154393294047913
cdd-1	0.694118982652936	4.05515359254435	0.0291562266145585	0.644232788072367
cdh-7	-1.39420425197048	1.93441577618396	0.024221461877958	0.612169782546271
cdh-8	0.533356834273369	4.56287865609539	0.0221182097941036	0.594611206631484
cebp-1	0.497882573988745	5.17126896273103	0.0279412310661207	0.635542093803948
cept-1	-0.739512945668347	4.95694752369091	0.0035472128723827	0.26156134231558
cest-1.2	0.842018676952391	5.54680609941036	0.00148130805419263	0.164999186340332
cest-10	0.707574605155775	5.78576480812065	0.00686678844545454	0.363151795492399
cest-13	0.538596794945791	5.03697924937661	0.0492534773252275	0.736170520061315
cest-2.2	0.433033207874461	5.31098632345339	0.0458300667666402	0.721006047144395
cest-3	0.512348572284026	3.9005276524033	0.0410032569909008	0.708333167334846
cest-31	0.705856557713494	4.21157262944538	0.0106187347434253	0.444604608218457
cest-5.1	0.548056125001964	3.21168735366357	0.0330327006941295	0.66957927324215
cest-7	0.687620904968668	2.69178695955617	0.0212030064360334	0.584623580148512
cest-9.2	0.443724304293494	5.09793817984408	0.0392026271238636	0.698543698651896
cey-2	-0.583463643615412	8.46878399446265	0.0276857484784642	0.635542093803948
cgt-1	0.86767602575806	3.71155896259468	0.00692472843817781	0.364721207209169
cgt-2	0.583826272429498	4.2549159117509	0.030704984843911	0.656560615027025
che-3	-0.747276155302309	2.83041601595313	0.0477805181186868	0.729976380236126
ckb-2	0.684648586072499	5.27737822921318	0.0170356258119064	0.540132937986155
cld-9	0.673494768960143	5.3060882239649	0.00563212711037545	0.328130114354194
clec-1	0.986159729227869	6.99534461809249	0.0220079225967727	0.592881488911806
clec-10	0.81943672597157	4.94369281168627	0.00199277972293244	0.193344583043009
clec-143	1.23679193059589	0.464772952847247	0.00926209116705087	0.417895190278407
clec-170	0.459169465609405	4.47591720300975	0.0404262216872986	0.70399455418745
clec-173	0.452490795919455	5.47666456081629	0.0348245471013044	0.67611394056074
clec-186	0.606901878132662	6.37490875840093	0.0425993616837523	0.712895808087462
clec-242	1.00456184411272	1.62479666120617	0.0279787662416368	0.635542093803948
clec-258	1.78243249498927	1.04638108209507	0.000964693294700592	0.133853787901252
clec-4	-0.708645767564555	3.06611801560235	0.0219342613563333	0.592133281468881
clec-41	0.467634472511906	7.46711880213615	0.0344958412954492	0.674079716545207
clec-47	-6.93163855289109	5.29915670402962	2.48827302793899e-08	0.000321086751525247
clec-48	-1.48232871516327	6.68906044881555	7.36007032011449e-05	0.0316581158035858
clec-5	-1.33229842700906	4.15528435586726	0.000462698049088244	0.0885971122708991
clec-52	-1.48393910996066	3.3391710324629	0.00148348156073426	0.164999186340332
clec-60	1.36219166071574	0.48388042061194	0.0271259471052856	0.633518277533252
clec-65	0.843232617876761	6.34322168885609	0.00198683513353824	0.193344583043009
clec-66	0.685394007056358	5.46219921803778	0.00704553095008438	0.368079074412505
clec-67	1.52460207108492	5.70645218746734	0.0172002502414868	0.540132937986155
clec-7	-1.01034640598572	0.501921838346966	0.0261715937556271	0.622934473199002
clec-71	0.908331337384737	1.78451808023513	0.0229818757186538	0.603988033143602
clec-85	0.682176140377168	5.79926432313619	0.0145186934870345	0.503588794647377
clec-86	0.937345281208979	4.43419385674371	0.00283880363895304	0.237869624396429
clec-87	-1.3725388951203	6.34597602840126	0.0036529674311955	0.264819616472735
clec-88	-1.07737514200378	4.80086553257606	0.00326853611526612	0.252998086244672
clec-91	-0.913849144230989	3.74457869675981	0.00411963514188033	0.28321689772848
clh-2	-0.712631573586588	2.73570834038426	0.0160002990759411	0.521777291203261
cln-3.3	1.15772117449274	3.8491796166317	0.00101903061517342	0.139889053810614
clp-8	-0.787086017598386	2.65599222589521	0.0344310847039211	0.674079716545207
col-105	0.880184501714517	1.1334133862542	0.0231958426113902	0.605174711063449
col-109	0.657824332428626	9.84598576994753	0.0397918842469045	0.703257509869843
col-128	-1.91044415281155	1.79452219481334	0.00523383912905769	0.312312154513868
col-138	0.593520063822445	11.4375118314015	0.049315761577672	0.736170520061315
col-147	-2.05393197818476	4.68406031179875	0.0415732724406662	0.71148741057607
col-148	0.822818055820868	1.16948973767116	0.0352948317743502	0.67611394056074
col-149	-1.71696198492432	3.95999623947268	0.000332740894055148	0.0727743813031802
col-174	0.436405813532933	5.50680400825015	0.0418396934934538	0.712268344115472
col-179	-1.78851026303226	5.17990668494242	0.0382548330735622	0.692665102789116
col-42	-1.0507902241831	3.78640029162671	0.00964117180819994	0.424606419839631
col-43	1.48304361935587	0.49345702707196	0.00675850768248949	0.363151795492399
col-48	0.662012752042339	9.54964397301358	0.0296272808680119	0.646939641757912
col-64	0.75247012366343	1.45607113747518	0.0425126915492714	0.712895808087462
col-68	0.798257427448421	4.43083624518424	0.0105338714116056	0.444604608218457
col-69	0.521533813802951	3.57977586525231	0.0456221306153998	0.719691899096723
col-71	0.596999965951959	11.4720882367873	0.0437349341291174	0.712895808087462
col-8	-2.27568441671557	1.9854806058122	0.0125961614457071	0.479981238641449
col-89	0.437558621332089	6.06715052087826	0.048722517959192	0.735765092122867
cpar-1	-0.750171403010593	3.4474017175649	0.0279590629597932	0.635542093803948
cpg-2	-1.08727827995465	7.64892062343954	0.016433252578721	0.529401878128104
cpg-3	-1.12716878178275	4.57174984292332	0.00777486251204815	0.391901663497927
cpr-4	-1.23896786781192	7.96569160020471	0.00584876955377974	0.336930903223097
cpt-4	1.53995788128948	6.83951574398031	0.0012993434110053	0.156832878194277
cpt-5	0.730652512290877	4.52214787543874	0.00615102065176261	0.346605984673995
cpz-1	0.617716725919765	9.63511666373849	0.037980926888711	0.692665102789116
cpz-2	0.518253275981969	7.9600186858828	0.0246347345636297	0.617255562736074
crm-1	-0.625359695533421	4.24250974228157	0.0303906421292524	0.653441291480447
ctsa-4.1	0.525880744480938	5.11680641795733	0.0223718462043808	0.59893423946334
ctsa-4.2	0.768067007563826	6.44453884766421	0.00906860969791283	0.417305114152543
cut-3	1.10996573357854	1.45471311669122	0.0229758897390127	0.603988033143602
cutl-16	-1.30109348215689	1.0621958247523	0.0126095505191763	0.479981238641449
cutl-4	0.781927394621579	1.84574542070724	0.0297883383813464	0.649305267690699
cyb-2.1	-0.827198276409396	4.6851020854909	0.0115439912314552	0.464648041702525
cyb-2.2	-0.756049020730183	5.45885734297516	0.0100811760600755	0.439484783375722
cyp-13A5	-1.48243151049459	1.15591903957982	0.0201942444238106	0.571461688694851
cyp-29A3	1.7534060444189	2.26391972337207	0.000317837143913574	0.070713284570013
cyp-31A2	-0.615560340854414	4.07854666282697	0.0180592506816136	0.545475091939001
cyp-34A8	-0.872144847802458	2.73619310946425	0.0155474904362962	0.51442260664094
cyp-34A9	1.42170935143703	4.65180835427236	0.000137678592321383	0.0444151138828782
cyp-35C1	0.787667094697835	6.03929142694669	0.0371611099750056	0.687350722931208
cyp-35D1	1.11233331721337	2.78036711963695	0.0437549194052441	0.712895808087462
cyp-36A1	0.607366105689374	2.48784957133742	0.0439819005961285	0.715303635300115
cyp-37A1	0.469074863462292	4.92292469474441	0.0315750236201101	0.665574185823628
cyp-37B1	1.42675181367679	3.27952722064535	0.000733236123954865	0.115115256752038
cysl-2	1.37021060165162	5.88801232191723	0.00026669796519941	0.0649334064704376
cytb-5.1	-0.574735537995157	6.27782645296699	0.0238810915952752	0.609015031512711
D1044.1	0.678001853322455	4.21696003054045	0.0117723322777281	0.467905353197436
D1086.10	-0.598513445578838	8.50778631993744	0.0259395545117718	0.618713514639378
D1086.3	2.11352903165716	7.45859205387492	3.95228263166505e-05	0.0212501062829191
D2021.4	-1.64663161137834	1.52081118607921	0.0148963905764829	0.504387252294357
D2024.4	0.581224270083495	4.67901740951784	0.0414375253890878	0.71044284085738
dach-1	1.44264985204043	4.57649920318043	0.00131261243374007	0.156832878194277
dbr-1	-0.811254193508198	5.00008055555579	0.00220798458537562	0.205623249860766
dct-16	0.671572337955361	10.4980082094239	0.0279505159198858	0.635542093803948
dct-17	1.36426287421017	6.19503147461067	0.00334449047754762	0.255368669362571
del-6	-1.17615277519965	2.17911628442233	0.00524728660641038	0.312312154513868
dgtr-1	-0.63856194467331	2.81475578770558	0.0419594436255409	0.71242718492629
DH11.2	-2.92009288356132	5.51546454516641	7.49688334293901e-07	0.0032246594219095
dhs-20	1.01144163366578	3.56665835818898	0.00201751361762954	0.193476120469432
dhs-25	-0.467322835982754	6.29064037974809	0.0329396322836317	0.66957927324215
dhs-3	0.490960412104759	7.48790157273857	0.0317208267466844	0.666653987523152
dhs-7	0.813185969671872	3.8762289031292	0.0103485382799172	0.444604608218457
dnj-2	0.508720772301821	6.12235536726919	0.0282413943457932	0.636405426546517
dod-17	1.2131147784694	5.74997913227056	0.000859394520545289	0.122515327101828
dod-21	5.21581955643017	5.56273073176162	0.00515366133299597	0.312219933525728
dod-22	1.99217218096761	4.69688195756397	2.72283801475785e-05	0.0159706826101979
dod-24	2.1130386029555	7.76210341933069	2.4116808950148e-05	0.0154393294047913
dod-3	1.15029492267637	2.33061966356084	0.0106465300635077	0.444604608218457
dop-4	-2.38133972217386	0.796213572487634	0.000184502339630713	0.0542940728173521
dpy-10	-1.79536407273549	3.58985062508503	0.0102649387778608	0.444604608218457
dpy-17	-2.09734626274154	0.570726508505485	0.00060437235562647	0.103984278360053
dpy-18	0.820357136725306	8.85630657224899	0.0121024491917419	0.473564722056396
dpy-2	-1.65433535178308	4.13665201770196	0.0444245284750073	0.715303635300115
dpy-3	-1.76928215524596	3.68435066016681	0.00497420313468303	0.311332168693911
dpy-6	-1.07593202512038	1.44110362849089	0.00914646706638114	0.417305114152543
dpy-7	-1.67820506782727	4.1526478779553	0.0478414196620488	0.729976380236126
dpy-8	-1.7075581062736	4.85114472346983	0.00796789405254091	0.394536242851357
dpy-9	-1.61382273106041	3.74928012089036	0.0496032224391851	0.737830333534272
dpyd-1	0.523093468412001	7.52689398905224	0.0262130671843659	0.622934473199002
drsh-1	-0.491674065351922	4.62267689124452	0.0457851385858364	0.721006047144395
dsl-7	-1.15574390967673	1.77782530298775	0.0276510646936346	0.635542093803948
duo-1	-0.494366754385434	4.3303442317345	0.033934532065697	0.673137321683689
dut-1	-0.551182745551427	4.71496880041489	0.0160123843239687	0.521777291203261
E04F6.6	-1.07184551950857	1.46510885266414	0.0188671935606069	0.554923230118922
ech-1.1	1.27035763897548	4.61026083445324	0.000274041443940325	0.0654857554186287
ech-6	-2.05910830822398	9.04406480965476	4.77200822207358e-05	0.0219921407491563
EEED8.3	-1.1909842122535	2.93039608754187	0.00450543258800126	0.290925089764183
eef-1A.2	0.618205001720801	10.6084854137489	0.0433573108001217	0.712895808087462
EGAP9.3	0.671415202176581	2.4091652556112	0.0431028715014607	0.712895808087462
egg-1	-1.07180867186248	5.76388046252088	0.01028822451194	0.444604608218457
egg-2	-0.85978127918668	4.12896238023305	0.0141128767771625	0.501687498436654
egg-3	-0.546920875951334	4.34161813907405	0.045225526522465	0.719593334458555
egg-4	-0.769586071097351	4.7479484016144	0.033597359994769	0.670063083205818
elt-3	-0.787905188177446	4.11266959471559	0.00663622376286781	0.361324183274457
endu-2	0.857157086271024	7.49040552422587	0.00198373819842892	0.193344583043009
ent-4	0.800751844836274	5.50238549513283	0.00337428885210108	0.256128372632426
ent-7	-1.10483198566909	4.06951519159284	0.000700249764477411	0.114220483377861
F01D5.1	0.650613653087733	5.1817762531905	0.0141920874917828	0.501998676281205
F01D5.3	1.02169158212205	3.17412312168375	0.0032553391986293	0.252998086244672
F02D8.4	-1.35403784212101	4.88862410644624	0.0435001349531382	0.712895808087462
F02E8.4	-1.57651426814628	2.58426917696849	0.0133053158686524	0.493056413913391
F02H6.2	-1.26500033399409	1.08958219713789	0.025366128887996	0.618713514639378
F07B7.12	-0.70089206297748	1.83323167154816	0.0391844880357202	0.698543698651896
F07C6.2	-0.982487264571669	2.45695332557082	0.00804115250076774	0.394536242851357
F07D3.3	0.55224595766792	3.44240754303529	0.0401322957762326	0.703303734563915
F07G6.10	-0.837264318464007	3.75967787730402	0.0133351432467276	0.493056413913391
F08B4.8	-0.715811165296142	5.66094582815169	0.0282594784106598	0.636405426546517
F09B12.3	0.487500164013376	8.02278681207769	0.0344494366731698	0.674079716545207
F09C8.1	1.42892853132372	3.56641528966596	0.011090125290744	0.455754703031086
F09G8.5	-1.72013646718782	1.02225171169499	0.00105775051425686	0.14217929829136
F10A3.4	0.885063135069928	4.85786548116066	0.00206161706592438	0.19561107807859
F10D11.2	-0.451668998432425	4.57595049868806	0.0397569743977003	0.703257509869843
F10D2.10	0.627256196046643	3.11068387764748	0.0212931077264635	0.584623580148512
F11E6.7	-0.578332700595342	5.31105180605624	0.0323775897739427	0.66957927324215
F11F1.1	-1.18643211690904	1.91191388789276	0.0119712667147936	0.472407418005189
F13B12.4	0.657293439645124	5.0171447202871	0.0208113451647319	0.582537088949459
F13C5.3	0.7844493705449	2.8836265374084	0.0104210913329037	0.444604608218457
F13D12.3	0.574861015507136	4.20576528809423	0.0233292158092798	0.605714689744359
F13H8.5	0.641760939865738	9.505027846993	0.0418358500398831	0.712268344115472
F14B8.4	-1.57277461307649	0.893544343107148	0.0249750446157128	0.618713514639378
F14D7.2	-1.68298158808683	0.837795115183281	0.01569327242216	0.514736463956919
F14D7.6	0.836517593410141	4.43166135954235	0.011517064894086	0.464648041702525
F14F9.4	0.555787667557864	4.30802759090015	0.023432150635567	0.607058289241045
F14H3.6	-0.954867472912576	3.12840051840843	0.0151412286701863	0.504864120827091
F17A9.5	-1.22901524808487	2.11268836395818	0.0108971621513215	0.452144631513353
F17B5.1	0.958040626034921	2.00827751885735	0.0308497744545347	0.657992544729447
F17B5.8	1.49036199898625	1.96430324016574	0.00116398658269059	0.150200828630394
F17C11.13	0.930950131406899	0.733955326550706	0.0429539792314425	0.712895808087462
F17E9.4	-1.81336553011147	3.15508881865405	0.0369191713513505	0.687350722931208
F17H10.1	-1.50403388572554	4.87736540564877	4.65259886860361e-05	0.0219921407491563
F18A1.7	-1.04213321352018	5.02667902510293	0.0117846590041202	0.467905353197436
F19B10.10	0.547854381884958	4.07544837392501	0.0303733991962107	0.653441291480447
F19C7.4	0.704353958247737	2.79818375885736	0.0198371658721344	0.565074588110423
F20D6.11	0.541353067685745	5.4692905412257	0.0154760533998547	0.513890481200416
F20D6.5	0.443264782843067	4.68034452204522	0.0370158010017829	0.687350722931208
F21A3.11	0.492313739349435	5.51166460432349	0.0394675955384813	0.70150117469499
F21C10.9	-2.47745896074158	4.64080278445154	0.018586720959952	0.554685850399173
F21D5.3	0.43100607503089	6.13967862894691	0.0472436231868185	0.725752040003221
F21H7.5	-0.473612910419497	6.43042875327816	0.0354642090110436	0.67611394056074
F22F4.4	0.445627255801516	7.410836888652	0.0460710922968587	0.721043851878176
F22F7.2	-1.08791543192461	0.55195191361662	0.0186086668572962	0.554685850399173
F22F7.8	-1.23997912962091	4.1676540225886	0.0215375058821593	0.586329063087307
F23A7.4	0.532057613072723	5.90842210100818	0.0444701146107046	0.715303635300115
F23F1.6	-1.10556675213744	2.347914773976	0.0485762841623956	0.735714050271776
F25B5.6	-0.604214219220628	6.30614892821781	0.0131545082019807	0.492016735763359
F25E2.3	-0.971683065458901	2.2401896233798	0.0125419708680087	0.479981238641449
F26C11.1	0.954631559209517	3.73262544319012	0.0157165349348284	0.514736463956919
F26G1.10	1.52814703242071	1.36980500006908	0.00122268329074743	0.152079914622325
F26G1.11	0.83136434736077	3.05101574245753	0.00662981536118169	0.361324183274457
F26H9.5	0.753797022549251	7.59947392789867	0.0133919454090031	0.493741895879359
F27D4.8	-0.767523355924338	1.16384545861833	0.0388895876249866	0.696987831545593
F27E5.9	0.928178000078633	3.41425774389795	0.0114754350752059	0.464648041702525
F28A12.3	-1.39285081810447	0.972716315294127	0.00290037493177812	0.239913064869647
F28H7.3	1.29725228414291	7.64169472988306	0.000239057641127289	0.0628872667787003
F31C3.6	0.740285928175447	3.74094555328203	0.0187220526632856	0.554923230118922
F31D5.1	-0.729470905630297	2.93660659678536	0.0255019293038119	0.618713514639378
F31F4.1	-0.601237047057864	3.39161122097855	0.0250746166285024	0.618713514639378
F32D8.11	-1.37403857600933	2.56528340040677	0.00295571638510045	0.241395976160356
F32D8.12	-1.45373069747185	6.5057896442791	0.000220815575295675	0.0606256209279869
F32H5.1	0.513686555434344	5.48412999699141	0.0455213734601016	0.719691899096723
F35C11.5	-0.539542604938669	4.59784651179804	0.0403849652418257	0.70399455418745
F35D11.3	-0.95393388992564	3.0059543025167	0.0409894070444535	0.708333167334846
F35F10.5	0.562751291162446	3.77401556623861	0.0423789008692881	0.712895808087462
F36A2.10	-0.599261049022022	5.25248748339972	0.0263082145331725	0.623776319625946
F36D1.8	0.724040271348836	2.39065300376348	0.021536234610052	0.586329063087307
F36D3.4	-0.465718492830284	5.04008126445121	0.0392470692438488	0.698543698651896
F37C12.10	1.20176079840531	1.0074537538547	0.00613700822680803	0.346605984673995
F41G3.10	-1.64051078526575	1.32071247617624	0.0078890071408954	0.394536242851357
F42A10.6	1.00309034314536	5.61220406275451	0.00191155092313582	0.189743485478036
F42F12.3	0.498139357820823	3.9496012751463	0.0435130464734167	0.712895808087462
F43C11.7	0.866184844081867	1.87518397413108	0.0132318114134622	0.49205560368679
F43C9.1	1.44048196068333	2.82590334612463	0.00293591077600116	0.241305685691204
F44A2.3	-1.83069188183562	0.98330592821935	0.00414024203542905	0.28321689772848
F44A6.5	-1.69941450320757	5.34680732539724	0.00240135362218505	0.216692777207524
F45B8.3	0.566509274896339	4.07716907797502	0.0365589941213718	0.687350722931208
F45D11.14	3.62040343651254	5.86981036321344	0.0176687832295652	0.54156289499836
F45E1.5	0.624503909574919	2.42307662052979	0.0408941463292211	0.708333167334846
F46C5.1	1.68444708006713	1.61243444507045	0.00414817061924076	0.28321689772848
F46F2.3	-0.932790685970764	3.38975290984793	0.0034673257298812	0.26013006522318
F47B3.7	-0.487901187687343	4.93275247593418	0.0382706290702522	0.692665102789116
F47B8.8	0.66517826460456	3.4870197656423	0.0427872978543065	0.712895808087462
F49F1.7	1.68249728377888	0.457276879355506	0.00189281611980153	0.18934030395286
F52D2.12	-0.784455975141494	1.05025603135578	0.0477134790211318	0.729976380236126
F53A9.6	-0.942607128018708	4.76539463180705	0.0170252901581036	0.540132937986155
F53A9.7	-1.62575415799453	2.59496679564022	0.00301345147299803	0.244563382437526
F53B2.8	-0.845497391309354	4.32363301414175	0.0288675161696776	0.641684929676712
F53F1.2	-0.462387250940698	4.71873261664154	0.0441442360875367	0.715303635300115
F53F8.3	-1.91202207440995	0.466739697669346	0.0351055481318443	0.67611394056074
F54B11.11	-0.993257997791719	4.28189443502082	0.00325337190599729	0.252998086244672
F54D10.5	-0.742433191682171	3.61976611286322	0.0130767622016474	0.491394273178377
F54D5.12	-1.1193473266886	7.34617785557813	0.00147379854997828	0.164999186340332
F54D8.10	-4.28501145418408	0.572176140469534	0.000115295682127336	0.0425078709191754
F54E12.2	-0.45399908566157	6.68958571661703	0.0446368226719115	0.715519950010368
F54E2.1	1.05177459287602	7.63803075363266	0.00168424011559088	0.17526963267407
F54H5.3	-0.633017167721568	2.45874657641929	0.0401595067993757	0.703303734563915
F55A11.8	-0.53143455789439	3.38444408236989	0.0465692141713042	0.721403529011415
F55C10.4	-1.662356401791	1.0417955458706	0.00109924422648478	0.144582967208971
F55G1.7	0.905179386515583	0.769760964998174	0.0368270114351459	0.687350722931208
F55G11.2	1.61505899745006	4.89989756145773	2.50336772793077e-05	0.0154393294047913
F55G11.8	1.29373131424658	5.89983248968386	0.000377535584873702	0.0798642489706598
F56A4.3	4.11307979874345	2.54949509120134	0.0296296751611071	0.646939641757912
F56B3.6	-0.515802179614397	5.06835674030681	0.0328409517630281	0.66957927324215
F56D5.3	1.16550380464327	1.44121985963405	0.00707630226430036	0.368195985558596
F56D6.12	-0.90005384963227	1.34456338889611	0.0432695118431192	0.712895808087462
F58B6.1	1.15957809057862	0.636910819219417	0.0100684013349059	0.439484783375722
F58F9.3	0.641978662958859	3.72955753515529	0.0276624857631169	0.635542093803948
F58G6.3	0.560955367069307	4.81077499848777	0.0287042296861387	0.641684929676712
F58G6.7	0.560744512183588	5.8221799853284	0.0383263238834027	0.692665102789116
F59A7.2	-0.935081713840035	1.62668373400131	0.0275258618678859	0.635542093803948
F59B10.5	-1.15753954953442	2.7490085725051	0.04750098371259	0.728837923694722
F59C12.4	0.810795377302007	1.83125923044172	0.0301113165639975	0.653439646657463
F59C6.11	0.621902874423822	3.2536306288865	0.0336392163205045	0.670063083205818
fah-1	0.460986868022218	7.22910582189578	0.0342139334819919	0.673855455691179
farl-11	-0.995235666147181	7.29446186969905	0.000740434462989702	0.115115256752038
fat-2	-0.542035867912979	9.07730185478591	0.0267038976112858	0.625698003175352
fat-5	-3.63131131208306	4.03437967873007	1.14278414013188e-05	0.0123279497218126
fat-7	-0.683382781738293	6.56844815058581	0.0150430924806733	0.504387252294357
fbn-1	-0.960858769494277	2.71890615480552	0.0276957610867802	0.635542093803948
fbxa-147	1.06674987812431	2.05442688502124	0.020652862154792	0.579494860222238
fbxa-21	-1.3589572698428	0.820315171286144	0.00436328033414317	0.290925089764183
fbxa-215	-0.710446680287598	5.13484380234333	0.0150418819123257	0.504387252294357
fbxa-42	-0.682624080223626	2.52104064056445	0.0372150940907296	0.687350722931208
fbxa-72	-2.50468384048626	4.67420210095706	0.000243673538355162	0.0628872667787003
fbxc-50	-1.27826198787791	2.03167654342469	0.00830356004885958	0.401307636219042
fil-1	1.28370281364189	1.20284712249604	0.0197309091231786	0.565012324190502
fipr-2	-0.840523921617787	1.54659477247177	0.0446338683283431	0.715519950010368
fkb-3	0.806183101516573	8.59428252563782	0.0257878078074332	0.618713514639378
fmo-1	0.573279630029057	5.84702761495541	0.0113931510129073	0.464648041702525
folt-1	-0.806392431163063	2.68624501434853	0.019563417688829	0.563624029644923
folt-2	-1.60542593084767	8.54463025690573	0.000200570801654482	0.0562644700989007
fpn-1.1	0.556080250850809	5.82486215378364	0.0307038688152207	0.656560615027025
gbh-2	1.08807923461209	4.21942358818039	0.0116306042676624	0.464648041702525
gfat-2	-1.10655820395273	6.11928764201154	0.00478257820601063	0.304011769312124
gipc-2	-0.53512816154933	8.05450968177905	0.0464453146632979	0.721403529011415
glh-2	-0.425153326289158	5.60694599287487	0.0409830076460136	0.708333167334846
gln-3	0.489879593772761	8.30179358614996	0.043684850808909	0.712895808087462
gln-5	-1.1277985127791	4.25922221083965	0.0120279929203758	0.473198843428442
gln-6	-0.941034998198151	5.7050784047299	0.0194206463572758	0.561892422857146
gna-2	-0.709658807970523	4.19245628609913	0.0256223786432892	0.618713514639378
got-2.2	0.471476795059045	7.31221627552289	0.0354718798635788	0.67611394056074
gpa-17	0.560976908251716	5.07627676350729	0.0180767305750154	0.545475091939001
gpx-7	-1.0961659177215	3.43314417991912	0.00138167334919673	0.160622638721032
grd-3	-1.73713362553393	0.957376383110811	0.00186300755214195	0.189293302778266
grsp-2	0.948053076939019	3.81727438961128	0.0059797035777728	0.341425198971594
gsnl-1	0.471913274175254	6.20519045572242	0.0369069544042684	0.687350722931208
gst-10	1.03974110789977	7.37728530422878	0.00143523615701638	0.164999186340332
gst-13	1.1694474115643	6.86383891690371	0.000929655124920626	0.130394236217128
gst-16	1.37638244524529	1.19846029172309	0.0030728706189067	0.246223531137975
gst-20	1.9900960667683	4.88947314153286	1.44143240468609e-05	0.0128621593638756
gst-28	0.533741004376034	4.5213891786976	0.0218997684959768	0.592133281468881
gst-29	0.971734078632356	0.95501783915903	0.031930134415001	0.668027693597528
gst-35	1.33571834757658	3.10539822425045	0.003047678466395	0.245795268314757
gst-38	2.52227599163377	3.5282214148623	2.01136824636462e-05	0.0154393294047913
gst-4	1.05687080757568	5.45352327037844	0.000556606900292072	0.0983898005666972
gst-42	0.692880162268204	6.10902125975379	0.0106046922107777	0.444604608218457
gst-5	1.61565238854003	5.43047449649937	0.000129177705687126	0.043866029320702
gst-6	0.795554248418363	5.16329306207203	0.00202412246306365	0.193476120469432
gst-7	0.984561455385003	6.10051028172943	0.00120958650346599	0.152079914622325
gstk-1	1.10536492182135	5.6551393412602	0.000393137759451315	0.0805245975866631
gyg-2	-0.953210513776231	4.66272763527197	0.0419114245349317	0.71242718492629
H02F09.3	1.08766002076473	2.63335821814881	0.00242689293339694	0.217476572309404
H06A10.1	-1.82267589845945	1.21660820401751	0.0426169281804022	0.712895808087462
H12C20.7	-0.450022332680579	5.47450637776404	0.0311439517161857	0.660989396292205
H20E11.2	0.745740900328221	1.4788396456585	0.0328902878636083	0.66957927324215
H20E11.3	0.771333010799295	3.77790912391906	0.00591923803253362	0.339474878096951
H23N18.5	0.599138184784922	7.67040937672687	0.0333683326953371	0.670063083205818
H40L08.2	1.06833856578524	4.84163516045883	0.0149299119144256	0.504387252294357
H40L08.7	1.2724619792145	4.65818312913639	0.00344997901727837	0.26013006522318
hach-1	-1.9152357304039	7.90310569833859	9.02945733140346e-05	0.0364112866888844
har-2	-0.575682527704006	4.26191096029416	0.0199548846558256	0.567175840525932
hdl-1	-0.479107161566903	4.13858308109309	0.049379495834381	0.736170520061315
his-4	-1.24398465537807	0.880762855247844	0.0437402309880939	0.712895808087462
hmbx-1	-1.44797354913398	1.64959183121099	0.0368831042862524	0.687350722931208
hop-1	-0.582470811692299	3.66935150300077	0.0303190605035734	0.653441291480447
hphd-1	-2.16074963911092	8.49651142065953	1.49513631787147e-05	0.0128621593638756
hpo-6	1.11286243513894	6.73035400586432	0.000863987505135336	0.122515327101828
hrg-1	0.663141246107186	3.6590263816531	0.0267172659446388	0.625698003175352
hrg-4	1.13551391378547	2.55213316467098	0.0455158679731694	0.719691899096723
hrg-7	0.906668120062072	7.8354593083821	0.0330412386176163	0.66957927324215
hsp-110	0.632269895215928	8.81862715968197	0.0468152573356064	0.723477940908581
hsp-12.3	-2.0463535773251	0.285605615438057	0.00134599044493622	0.15789691546779
hsp-17	0.621671393241339	6.02729873526095	0.0110503492914217	0.455570949701298
idh-1	-0.529266938163774	7.48607666520809	0.0304338357237871	0.653441291480447
ife-2	0.481592630585135	5.48789044656976	0.0226823422057319	0.603988033143602
inx-14	-0.497829831159095	5.1078931920036	0.0213479980597169	0.584623580148512
inx-3	-0.858109032257473	1.02807133636929	0.0465292572056816	0.721403529011415
ipla-7	0.655219059800385	6.73635300763521	0.01441885506565	0.502520184434043
irg-3	1.40844732859608	4.06980102058394	0.000253921681251749	0.0630116418244725
irg-4	2.34543887460308	4.8259590636559	8.79225045546634e-05	0.0364112866888844
irg-5	2.54228472439608	4.1897009621825	2.5126001046235e-05	0.0154393294047913
jmjc-1	0.763825924022042	4.46618205184855	0.0164514997775395	0.529401878128104
K01D12.8	1.0457828733224	5.6041583374196	0.00484207110943536	0.304790661444653
K01D12.9	0.960588271698856	7.39575052156232	0.00110924626113516	0.144582967208971
K02E11.5	0.774096369430894	2.83807111024708	0.0336485491256486	0.670063083205818
K02G10.5	0.550756760721144	4.68340502695498	0.0302719613871699	0.653441291480447
K03A11.6	1.06093576178361	2.2442157117715	0.00854193389769838	0.407352029051881
K04C2.5	-1.54935291866175	2.059151408968	0.0241992502306379	0.612169782546271
K04G2.4	-0.434948775172641	5.10912294054277	0.0454581266080455	0.719691899096723
K05F1.10	0.778412651552859	3.83324873755024	0.0138021790484444	0.497081279631784
K07E3.1	0.545477616820528	5.88017221937273	0.023723733133246	0.608820770203798
K07F5.12	0.990534220218883	2.89886631669494	0.00627733602931422	0.350965293105063
K08C7.1	0.557121244465494	4.49495621302234	0.0177175249046565	0.541770003245705
K08D12.6	-2.30827906928876	5.85799573506044	0.0421907648144862	0.712604226657237
K08D8.3	-0.605307896755376	5.52990066158407	0.00921667370842179	0.417305114152543
K08D8.5	1.32575460524272	4.8118994742049	0.000288892283716408	0.0665690362335094
K08H10.6	0.755546985337072	3.83341644473775	0.0213481639584359	0.584623580148512
K09C6.7	-0.402786819521012	5.33691965729919	0.0450136458643895	0.718881294844161
K09H9.8	-1.0994145414946	2.05385403329517	0.0136833805391778	0.496919835526306
K10D11.2	1.38933839100496	1.38162183925964	0.0024775349680659	0.218989836152834
K11H12.11	1.34471788316889	1.92443529897306	0.0104822763942218	0.444604608218457
K11H12.4	0.664292642385309	3.56058567248827	0.0139671678698859	0.499258543470937
K11H3.3	-0.50644291958481	6.592075622389	0.024073010294272	0.612169782546271
K12B6.11	0.997284600656634	2.26128450481975	0.00683063188101349	0.363151795492399
kca-1	-0.675042991206367	5.24274189728227	0.042177426027109	0.712604226657237
klc-1	-0.437186788104374	5.8550088980691	0.0381426777235516	0.692665102789116
klo-2	0.846600137012295	2.95892216283706	0.00931191524506364	0.418679283352966
klp-16	-0.652007632930032	5.57066372181208	0.0381962488161317	0.692665102789116
kmo-1	0.765866181210302	4.06839659543568	0.0342220046287254	0.673855455691179
kynu-1	0.449679595450708	5.49215283344111	0.0322781475569703	0.66957927324215
lact-1	0.603925004503104	3.5838527571078	0.0497427759631427	0.738643016143145
lact-5	-1.01201953843679	2.17112044438182	0.011318384482881	0.463658518625703
lgc-32	0.608867057885672	4.4738043680431	0.0345293469185045	0.674079716545207
lgc-54	-2.24837783192888	0.753340019632851	0.000550680985725072	0.0983898005666972
lim-6	-0.545660017594107	2.95055608270642	0.0420831715209413	0.712604226657237
lin-41	-0.761966012343343	6.13657443682965	0.0149049084924051	0.504387252294357
lipl-1	0.984537070623371	1.30317926559232	0.0175605474870932	0.540869381467139
lipl-2	2.31074390349446	4.69589824474226	0.00188766043925579	0.18934030395286
lipl-3	-3.3242699086196	0.272382598026264	0.00018565519116382	0.0542940728173521
lipl-4	-1.34425126460638	0.93384901755573	0.00353856593853798	0.26156134231558
lipl-5	0.496620703852237	8.46417220733268	0.0382555365167436	0.692665102789116
lmp-2	0.593649669694644	3.74508078636808	0.0195678522381374	0.563624029644923
lpin-1	-0.911347678671961	7.75551512319443	0.00271906407755798	0.232362932826545
lpr-3	-1.69658707446143	5.40710811652135	0.010941132379896	0.452514013558263
lpr-4	-1.86082465363145	4.71982372541286	0.0211736908405489	0.584623580148512
lpr-5	-1.71578466958185	4.69735862052579	0.028425856942564	0.638111919329295
lron-5	-1.01697142177274	1.71056164356563	0.0084274210121336	0.405045501955038
lrp-1	0.675528849439266	8.22822982882968	0.0437526058840903	0.712895808087462
lrr-1	-0.483912087601021	4.65323942523178	0.0461166785966183	0.721043851878176
lys-1	0.750919158675998	9.53442954919105	0.00718660345608227	0.36950657132242
lys-2	0.777323045118144	7.31852917535268	0.00820908640053217	0.398233274107019
lys-4	-2.25781640349574	8.26442297673751	0.000136172789572279	0.0444151138828782
lys-5	-2.37518858932132	0.892174601091394	0.00123175557249836	0.152079914622325
lys-6	-2.31358667873618	2.76279735941369	0.000125161064144709	0.0436507668033332
M03B6.3	-1.70211690416763	2.41044219807729	0.0248324555913324	0.618713514639378
M04C3.1	-1.05559669839017	6.24776268322801	0.00221494356251135	0.205623249860766
M176.4	-0.691282198548141	4.97535686659219	0.00877889384575292	0.413441044472977
mai-1	0.840050913348989	2.72554846436144	0.0128593616470537	0.486033901594158
marc-3	-0.683911047626305	4.17435008975162	0.0412431238182208	0.71044284085738
marg-1	-1.10514045184549	1.12943109040298	0.0361152432938852	0.685339852153375
math-21	1.25210633746083	0.77806941292604	0.0481567746980315	0.732741484552467
math-41	0.822483559642556	3.95970525862105	0.00517942205083421	0.312312154513868
mboa-2	-0.651434022012551	6.02883789003253	0.0142807673256438	0.501998676281205
mct-3	-0.596714105066059	5.36581280087184	0.0123071480348792	0.476878462076385
mdt-18	-1.56033799988477	3.94901560942619	0.000189339218597399	0.0542940728173521
mdt-4	-0.823443211107592	4.8347308554621	0.00309115096437942	0.246223531137975
meg-1	-1.76907512832597	2.08360557159509	0.00159105186166577	0.169677134073843
meg-3	-1.73559398350726	1.2039514477465	0.00858646558447858	0.407352029051881
mei-2	-0.548052064519096	4.35427793706017	0.0378676894734673	0.692665102789116
mel-32	-0.688401963889162	9.11458231309744	0.0123149388171655	0.476878462076385
memb-1	0.7020447763723	3.18199898859473	0.0244244137165853	0.613176331904312
memi-3	-0.879383375157288	3.80233278892739	0.0241621720433084	0.612169782546271
mes-1	-1.53860906838033	0.467851419819545	0.00443264605080027	0.290925089764183
mesp-1	-1.04388447495927	4.43124642148894	0.0204353093911812	0.575758149309612
metr-1	-2.01998602770343	8.41078948590458	1.34982861802318e-05	0.0128621593638756
mex-1	-0.870482986384416	5.54365452932077	0.0329482877483412	0.66957927324215
mex-6	-0.798007493926101	6.45678974902749	0.0149744774825495	0.504387252294357
mfsd-13.2	0.917727047209179	5.15991335015647	0.000834643362537097	0.121586205246873
mlt-11	-1.45157644735548	6.30973201549373	0.0140934509309925	0.501687498436654
mlt-7	-0.735273750979778	6.25785479022134	0.037061939769057	0.687350722931208
mmaa-1	-1.38670213710103	6.27312989134977	0.000240065461883033	0.0628872667787003
mrp-4	-0.76142878285414	4.68760758901106	0.0204054743725902	0.575758149309612
msp-10	-0.659209838530367	6.07968451088398	0.0349315508266526	0.67611394056074
msp-19	-0.484832839835418	8.12162351867278	0.0490680231931931	0.736170520061315
msp-33	-0.500785464464871	6.67356529338115	0.0489111115776619	0.735765092122867
msp-55	-0.633185485437906	6.62561546051614	0.0278439074865825	0.635542093803948
msp-57	-0.582642542119279	7.8808082955209	0.0263451715899055	0.623776319625946
msp-59	-0.587379695770104	8.18655625291038	0.0327289626630231	0.66957927324215
msp-65	-0.627926182138354	6.50057396575965	0.0383198987658341	0.692665102789116
msp-77	-0.453346460380367	6.90531364013833	0.049186479960677	0.736170520061315
msp-78	-0.580962151569925	7.1591897074945	0.0266850930511316	0.625698003175352
msp-79	-0.468633392994154	6.7727628719624	0.0398229555996205	0.703257509869843
msra-1	-3.01096266839413	8.48549789959291	2.26838908986065e-05	0.0154393294047913
mthf-1	-1.15536894172135	8.12523145367613	0.000708124509472171	0.114220483377861
mtrr-1	-2.44948717083453	7.43187315819449	5.1241930273582e-06	0.00744198617809415
mup-4	0.689597120691942	9.82807569448757	0.0147809646387329	0.504387252294357
mxl-3	-0.769593693013622	7.31065431231524	0.00958825652498496	0.424606419839631
nac-1	-0.933565716753658	2.43697709025869	0.0441270542869342	0.715303635300115
nas-14	0.725586175269336	5.59920193047175	0.0368141790598953	0.687350722931208
nas-23	0.70486014054968	5.12606310766035	0.00560149422180483	0.328130114354194
nas-4	-1.25356424651871	2.45276814537281	0.00802275874621613	0.394536242851357
nasp-2	-0.879499333485339	6.48322747515045	0.01504875171523	0.504387252294357
nceh-1	1.16372005301694	3.54103376720098	0.00123747605667577	0.152079914622325
ncx-6	1.12201208579314	2.35664538715904	0.00331247524050908	0.254429645854341
nep-18	-0.582267487039356	2.96972595597117	0.0378168875016979	0.692665102789116
nep-21	0.670976791063196	5.73560049458048	0.0056195339749958	0.328130114354194
nex-3	-0.679163946461261	4.08504527147999	0.0189202919307148	0.554923230118922
nhr-101	-1.12767507685135	4.04723245453899	0.00121876928052887	0.152079914622325
nhr-112	-1.22577768561626	0.800196475371323	0.00711799345606377	0.368877861674887
nhr-114	-1.81891812258292	6.93871371790162	0.000503730454753885	0.0928591112592019
nhr-137	-1.14450889594149	3.4023053050093	0.00171592284195787	0.177138146820994
nhr-156	-2.34864135110563	2.21522051599369	3.85184558601189e-05	0.0212501062829191
nhr-173	-0.728745742326294	2.93913392582175	0.036816861289155	0.687350722931208
nhr-68	-0.723461936394983	6.40523718762934	0.00610673959000544	0.346605984673995
nhr-74	-1.60495629971207	0.145326787880701	0.0074061935166563	0.377745142841632
nit-1	1.00267552766944	2.51323332851583	0.0065736168009556	0.36096149446609
nlp-27	0.941258526763643	3.97650083251565	0.00905851735846703	0.417305114152543
nlp-28	2.26811947613507	1.32990960970074	0.0187591813863178	0.554923230118922
nlp-30	0.727487094166297	6.29287028991582	0.012881555668413	0.486033901594158
nlp-33	0.56074787332455	7.77010346952909	0.0189262244016746	0.554923230118922
noah-2	-1.47672670023726	5.49882709638676	0.0249009101457238	0.618713514639378
nos-2	-0.684514778079537	3.11227207944504	0.0281000118220192	0.636144829037432
nspa-8	-0.752751425955989	4.51049016962073	0.0210480006695358	0.584623580148512
nuc-1	1.00351285455589	6.73945501249484	0.000701956155260125	0.114220483377861
oac-20	1.22573095775737	4.67461837740973	0.00211188699221851	0.198918173340056
oac-23	0.771576727037972	3.51305146754812	0.0175220990195757	0.540869381467139
oac-24	1.18836902401463	1.82589294519804	0.021592051060007	0.58657647763859
oac-32	0.698347806325259	3.86517392958994	0.0282554895215236	0.636405426546517
oac-6	0.598424156069297	5.06006618115197	0.0248497468408228	0.618713514639378
odd-1	0.695326562969635	2.55548770645566	0.0249843027699992	0.618713514639378
oma-2	-0.877252683777852	5.01172014740127	0.0332200110751088	0.670063083205818
ora-1	0.526379163622179	6.51835263371652	0.0197745804958912	0.565012324190502
osm-11	0.560156770529518	8.15198653889377	0.0332196755722753	0.670063083205818
osr-1	-1.50594932161866	2.9006840381467	0.0414571806544953	0.71044284085738
pal-1	-0.584903794465803	4.78987715286311	0.0402230437157601	0.703303734563915
pals-38	0.791427273752817	0.839225037228479	0.045133157772591	0.719010207280882
papl-1	-0.922754417384125	6.09745065879435	0.00133036376966565	0.157495542052895
pat-9	0.53919104499818	5.89637310314844	0.032967106495116	0.66957927324215
pcca-1	0.643024545284402	8.28488173691416	0.0213639000576923	0.584623580148512
pck-2	-0.51755918762054	8.76677347473132	0.0350267593984094	0.67611394056074
pcp-2	0.779918895226587	7.28761282626154	0.00813686800104455	0.397720245020753
pcp-3	0.540659217604301	8.37331597099911	0.0235847139263188	0.608674297010437
pcp-4	0.562371738814153	6.62180511992882	0.0160937813539446	0.523108701741314
pept-2	-0.900758214934459	4.9148364055614	0.0276157024471666	0.635542093803948
perm-1	-0.826973370072923	4.58355075755088	0.00503222129290944	0.311332168693911
pes-23	-1.19030430263453	1.85733940590383	0.0379935441790179	0.692665102789116
pgp-10	-1.04178992071534	1.24630705232778	0.0121106911251248	0.473564722056396
pgp-12	0.817528335229009	2.81512566894165	0.00920701307179842	0.417305114152543
pgp-2	0.660717438990181	7.53353263224624	0.00844367948123878	0.405045501955038
pgp-6	-0.465423206043652	5.0823548076042	0.041716858475669	0.712056007632318
pho-11	1.0955873473251	9.18749253857433	0.00109641592239368	0.144582967208971
pho-13	-1.11946985585138	5.65488317811841	0.000281936579974034	0.0661474477815443
phy-2	1.12164154045469	7.11925509469666	0.0154915837869623	0.513890481200416
pitr-5	0.585435007947782	4.40444810284015	0.0196375181608583	0.564370900551705
pks-1	-0.549934178581267	4.11500657898827	0.0253335848696025	0.618713514639378
pmp-5	-2.4659906893443	8.04160842070485	3.3327487611607e-06	0.00716763166900294
pmt-1	-0.616028476636523	7.92110016246011	0.0342567559619818	0.673855455691179
pmt-2	-0.971880170814249	9.30041242332599	0.00224462087076745	0.206889912259879
pod-2	-0.705008113689091	7.90111500365451	0.0229398393937925	0.603988033143602
polk-1	-0.456408683830997	4.37885010960496	0.0486457943735933	0.735765092122867
poml-3	0.671477618002684	4.07256967082231	0.0148404645866779	0.504387252294357
pos-1	-1.10809354333685	6.03835275602635	0.0116068179322898	0.464648041702525
ppat-1	0.810022362573449	4.5258929064107	0.0462331480887452	0.721043851878176
pqn-31	-1.12865780946915	0.496111873499721	0.0148855688891286	0.504387252294357
pqn-57	-2.36077325832923	4.46398574868862	0.0489217644948403	0.735765092122867
pqn-94	-1.62552066279363	1.28285103475524	0.0354607704182216	0.67611394056074
psa-3	1.20168499153457	2.18027167710677	0.00387467432163111	0.273217472384305
ptp-5.3	-0.784303391597543	3.63046283837486	0.00899435546885368	0.417305114152543
ptr-1	0.529485495025151	6.98878799035655	0.0416304967426643	0.711523086049457
puf-11	-1.03919536253918	5.64861145358353	0.0137044030426472	0.496919835526306
puf-3	-0.97123197260234	5.9190463641041	0.0212037692156165	0.584623580148512
puf-5	-1.23086878779914	5.46103673699227	0.0064828718104929	0.359034239667813
R02F2.4	-0.68701800298284	3.87747345905777	0.0347523424730376	0.67611394056074
R03G8.6	-0.712154881822065	4.5925231622445	0.0189926838995819	0.554923230118922
R04D3.3	-1.90345474542176	1.79893772844876	0.004509068347244	0.290925089764183
R05G9R.1	0.656618045443852	4.62062507576021	0.0170384809240023	0.540132937986155
R07E3.6	-1.60679353458339	4.71020841984279	0.0433107580238069	0.712895808087462
R07E5.4	0.477630543351485	7.48093730606386	0.0471645341904384	0.725752040003221
R09E10.6	-0.559506463819253	7.71319075624806	0.0429164945196286	0.712895808087462
R09H10.7	-1.38799776770939	1.64349816611501	0.00231341625767676	0.21039395101052
R12C12.9	0.683317561788576	5.71856094839435	0.0068416804874575	0.363151795492399
R13D7.2	0.640529526568186	3.69636601894914	0.0147860234524791	0.504387252294357
R148.7	-0.535431575862798	4.85408412175552	0.0234750531874831	0.607058289241045
rhy-1	-0.667364807802961	4.64607900370461	0.0335679280438792	0.670063083205818
rmd-1	-0.847956338120203	4.87041819942571	0.00727199489273772	0.372372309904316
rnf-145	-1.16927861267211	4.7435032855546	0.000372156945585372	0.0798642489706598
rol-1	0.681407851059207	11.8866874759134	0.0351336243092248	0.67611394056074
sams-3	-0.652601956951479	7.19693556064294	0.0193699267683655	0.561684348357278
sams-5	-0.834421911065575	5.3793700270948	0.00165951566716901	0.174100733082511
samt-1	0.638298986965566	6.21591449253179	0.0455149400278504	0.719691899096723
scav-4	0.56296765889322	4.95194160182831	0.0296215373614205	0.646939641757912
sdz-24	1.69306046237235	6.45133592159822	4.29493480744399e-05	0.0219921407491563
set-18	0.478160542118723	5.76215084917521	0.0327689777240161	0.66957927324215
set-27	0.546836280063684	6.04735689451624	0.0310292188612362	0.659639275428982
sip-1	-1.0071827413104	6.19722617611659	0.00373936193217164	0.266589648468192
skpt-1	-0.5614730470829	4.97867085529386	0.0138450211920455	0.497081279631784
slc-46A	0.590484179085845	3.39332426328962	0.0294797784496306	0.646939641757912
slc-9B.2	0.657867218182168	3.14789388815652	0.0319736085776656	0.668027693597528
sodh-1	0.782994841677092	6.07036741846786	0.021817616722476	0.591459088627795
sox-4	-0.919295072167441	2.15392520778626	0.00943227361195055	0.422618259335451
spds-1	0.527652452991995	5.6873822847803	0.017534640272436	0.540869381467139
spe-15	-0.440525946149391	6.83086277450431	0.0390291364884494	0.698300878369991
spe-49	0.553380715476801	3.81338277390035	0.0437414248237387	0.712895808087462
spin-1	-0.65093185881794	5.50637663536257	0.0156503438551092	0.514736463956919
spin-3	1.19161539802631	3.81800471336644	0.000578313249592159	0.100845326658611
spn-4	-0.795499257623782	7.01266495560577	0.0232596787472861	0.605174711063449
spp-1	0.582357193843347	5.39142548284633	0.0339594231568569	0.673137321683689
spp-17	0.528657155412305	7.95903839620424	0.0229518958412968	0.603988033143602
spp-18	1.37580953805245	4.58266886932575	0.00247772133278935	0.218989836152834
spp-5	0.551504870638019	9.15573765034869	0.0387768510561798	0.696903183884323
spsb-2	-1.19713208007784	3.12337174318221	0.0171681112749175	0.540132937986155
srh-237	-4.18404916728395	3.40323457114942	6.23757478158896e-07	0.0032246594219095
srr-4	-0.883383543527013	4.08040651108528	0.00318153490325984	0.251868260071564
srw-85	-0.715277399805169	1.7110332255256	0.0397321161512166	0.703257509869843
str-146	-1.01749758400784	1.50113639678005	0.00910857348456823	0.417305114152543
str-176	1.06262890059397	2.51698467921351	0.00393235180019049	0.275777541465533
sul-3	-0.971167343464811	1.5218612141147	0.0443272923076129	0.715303635300115
sulp-2	0.613898692656622	3.47392524526169	0.0255656427493356	0.618713514639378
suox-1	0.430623687973936	5.18934651330766	0.0463224855244116	0.721043851878176
swah-1	-0.626965043585045	2.88631958962237	0.0315289726041502	0.665574185823628
sygl-1	-0.510891864022523	4.53209458964025	0.0492225905201174	0.736170520061315
sym-1	-1.48550132306085	5.10749681395215	0.0144297498022792	0.502520184434043
sysm-1	3.20804468605729	2.60105895956625	0.0325722575532657	0.66957927324215
szy-4	-0.571122295933395	5.31382533615394	0.0179752312426773	0.545475091939001
T01C3.3	-1.0095984602397	3.73213899618495	0.0197911942447386	0.565012324190502
T01G5.1	-1.33366725375478	2.27046907439182	0.0165807970177968	0.532235335118531
T02E1.6	-0.514554444458421	4.37658065375349	0.0375571248049498	0.692338769261532
T04G9.7	-0.870632582187235	3.25941426989588	0.0334238121837931	0.670063083205818
T05A7.1	-1.40587121081488	1.73060962610897	0.0354116046476692	0.67611394056074
T05B11.4	0.624819529656259	2.62896769173583	0.0387621479221616	0.696903183884323
T05C3.6	0.586666571539754	5.09338294088605	0.013560486950694	0.496919835526306
T05E12.6	-2.40122754790071	8.4015152971418	1.14643053829628e-05	0.0123279497218126
T05E7.1	0.664115432353481	4.70710099433184	0.047733627628677	0.729976380236126
T05F1.2	-0.826641597225517	5.27616016059327	0.00564513990906937	0.328130114354194
T06A1.1	-1.2142050246161	1.17241400515949	0.0332452020900087	0.670063083205818
T06D4.1	-1.3899014690899	1.52678350076235	0.00755775863188813	0.382452225042684
T06D8.10	0.772062510315615	8.62442204217518	0.0434902666588097	0.712895808087462
T07D3.4	0.655605882014315	3.23390301904889	0.0390710813843098	0.698300878369991
T07D3.9	-0.976043389775896	3.88081160624555	0.0036124320857302	0.263360585504308
T08B1.4	0.61988719522375	3.49442937126328	0.0498297008479261	0.739083287059355
T08B2.12	-0.59875408817219	7.62838201292318	0.0250825774975409	0.618713514639378
T09B4.5	0.751418998810079	4.27560256076102	0.00818385444895369	0.398233274107019
T09B4.8	0.581756436878098	6.63050946582266	0.0352656673402743	0.67611394056074
T10B5.7	0.398717760652084	5.20241318698206	0.0471841066214118	0.725752040003221
T10C6.10	-1.13624279073977	1.30886696635361	0.0309652557724327	0.659365776381966
T12G3.6	-1.17811967434701	2.9072775138427	0.0130997853358154	0.491394273178377
T13F3.6	-3.80307223704417	1.62246830698873	9.32134076726552e-06	0.0120282581260794
T14B4.19	-2.37345102023504	1.44916644281295	0.00907692851427493	0.417305114152543
T14G12.12	1.37935983974851	1.5563299089118	0.0421097266300551	0.712604226657237
T15B7.1	-0.855873970726885	6.27225691101984	0.00256709968865213	0.22244152631294
T16G12.1	0.456248549724999	7.99299388056926	0.0413810551109595	0.71044284085738
T17H7.1	-1.35466949448425	3.48596061711795	0.0232403209206628	0.605174711063449
T17H7.7	0.575384392215633	7.95181054732333	0.0226641892345781	0.603988033143602
T19B10.5	0.644160226003184	4.06977927271899	0.0266403670063625	0.625698003175352
T19C9.8	1.0946302242269	3.6799809861353	0.00718739533492928	0.36950657132242
T19H5.6	1.28486023644934	0.720606778255254	0.00747582377554983	0.379795393699587
T21C9.13	-0.88868034191848	3.03461648815258	0.0104864641718999	0.444604608218457
T21D12.12	-0.959226868928154	3.14840630160544	0.0382602173806828	0.692665102789116
T22B7.3	0.648017004278901	6.01493965335563	0.0272691720986277	0.634020534703949
T22B7.7	-1.16369440127671	2.96906578919571	0.00231524651607981	0.21039395101052
T22D1.5	-0.576902195354366	4.91761089977118	0.0289737758916704	0.642401381625626
T25B2.2	-1.42195430572167	2.58226752563451	0.00920688633794063	0.417305114152543
T25D10.1	0.931936630116737	4.45811042238969	0.005706835585665	0.330228728239557
T25G12.13	1.13974828327597	1.41472437896451	0.00798898280651925	0.394536242851357
T25G12.3	-1.04585230906472	0.610651439953381	0.0252513919057882	0.618713514639378
tag-10	0.522571106150463	5.94964907885671	0.0452891133592578	0.719691899096723
tag-234	0.595032713367456	4.11357186707114	0.0201137436908635	0.570434612278906
tbb-6	-0.934917181463314	2.85704354753573	0.0191533827581888	0.557912530726114
tbx-9	-1.29058544791886	0.278291472410421	0.0257732141693477	0.618713514639378
tcl-2	-0.901052055575992	2.07129125588564	0.0243953731787067	0.613176331904312
tmem-189	-0.543347971571823	4.92824235541437	0.0171626162442679	0.540132937986155
tnt-3	-0.724610514464815	7.39345728797147	0.0259142398078714	0.618713514639378
tps-2	0.539447548375124	6.9827996476829	0.0172379947175249	0.540132937986155
trcs-1	-0.60070282770769	5.64989075207016	0.0491490546280137	0.736170520061315
trhr-1	0.699438117717101	4.36860775964636	0.0369656633439892	0.687350722931208
try-1	-1.13750121274934	1.07638144210528	0.014556619684088	0.503588794647377
try-3	0.622740753700924	2.72469473305772	0.0412191590993805	0.71044284085738
ttll-15	-1.17161937969634	2.79934506007272	0.0291428042269384	0.644232788072367
ttr-18	0.579839546194384	6.69795550216127	0.0172903991686256	0.540230776929648
ttr-26	-1.23953527579749	1.25043420108133	0.0455676344811528	0.719691899096723
twk-33	-1.13637579118362	0.984411302966786	0.0107647025541799	0.448089425029477
txdc-12.1	0.680960702336048	9.23915117634354	0.0451177873237494	0.719010207280882
txt-4	2.60034561847752	5.21609786660851	1.7530132415888e-06	0.00452417657389237
ugt-17	-0.747129200754842	5.78920914401882	0.00444282520700889	0.290925089764183
ugt-28	-0.532906647509838	4.11443949933768	0.0293208782061532	0.646003141090258
ugt-30	0.461262764246694	4.36268755829578	0.0444431441760113	0.715303635300115
ugt-31	1.16334080954172	4.14602322459384	0.000412999869271707	0.0828137978890127
ugt-33	1.37150950236849	1.6863909377573	0.00412544815791247	0.28321689772848
ugt-36	-0.948901594526557	0.94486435843725	0.0442476097721193	0.715303635300115
ugt-49	0.653406462458114	6.16531110581633	0.0193233245658189	0.561595000444429
ugt-5	0.883367773532393	5.20643057634329	0.00256848941573373	0.22244152631294
ugt-52	1.31900558237462	3.08328027885995	0.000780625059413831	0.117130067054373
ugt-60	0.609303901241482	4.03452742302875	0.0209794620713752	0.584623580148512
ugt-65	0.901654934975538	3.94815171620868	0.00504250025240448	0.311332168693911
ugt-8	0.589113288749442	3.61909604730282	0.0386475221761349	0.696903183884323
ugt-9	1.10147202278744	2.27182337492189	0.00556148022580468	0.328130114354194
uri-1	-0.558547234809647	5.26187805290864	0.0114421291753693	0.464648041702525
ver-4	0.849534176968551	3.65979519806825	0.0142564835491839	0.501998676281205
VF13D12L.3	-0.54906020296839	5.71971952558931	0.0132113532723356	0.49205560368679
vit-2	-1.65203386233169	11.0659802056153	0.0462872090289074	0.721043851878176
W01B11.6	-2.24552200005317	2.920124108808	9.4497907735979e-05	0.0369515454977295
W02B12.1	0.888866492065795	5.62177188144306	0.00152881284775625	0.167184754130904
W02B12.13	0.483474928871729	4.0060505493396	0.0459934295704218	0.721043851878176
W02H3.1	-1.22338431661739	1.14079832540542	0.00960428992289671	0.424606419839631
W02H5.8	-0.936547650405006	4.5169088176171	0.00277322519523119	0.235432223153048
W03G11.2	-0.8920462541059	3.33021193544164	0.0372271869732886	0.687350722931208
W04A8.4	-0.777285089762483	3.34243919627623	0.00866717094046993	0.409674629361993
W06B4.1	-0.84645915099809	4.50220307097417	0.0105595869719945	0.444604608218457
W07E11.1	0.492840186570172	6.47900148306412	0.0254932244782256	0.618713514639378
wago-10	0.570096009469539	5.56407849062299	0.0382229401511103	0.692665102789116
wht-1	0.586030690306312	4.41999797340771	0.0237033048481252	0.608820770203798
wrt-10	-1.42049994920712	4.07659099333201	0.0449017418256876	0.717982746615455
wrt-2	-1.50319310940254	4.48636404274409	0.0255485270149592	0.618713514639378
Y105C5A.13	0.585760787720481	2.3688917123886	0.0496308686847294	0.737830333534272
Y105C5B.15	0.91477583051625	5.09272855419162	0.000838590535258188	0.121586205246873
Y119D3B.21	0.608444803079735	8.61776260293194	0.0189395599194071	0.554923230118922
Y11D7A.3	-0.832846833097716	4.72906091494436	0.00796095100443862	0.394536242851357
Y22D7AL.9	-1.09891480264813	1.74140958187804	0.00682132110202922	0.363151795492399
Y2H9A.4	0.69670959996611	2.32246644880724	0.0328883529788824	0.66957927324215
Y34F4.2	-4.2461827756661	2.03384313520269	5.06087980218122e-06	0.00744198617809415
Y37A1A.2	1.4684201546841	4.60762335178817	0.00286176117931642	0.238246233921929
Y37H2A.14	1.13610430341924	3.32035504806947	0.0228665867427531	0.603988033143602
Y38H6C.23	-9.18660155089612	0.700208592503309	0.000387554656565258	0.0805245975866631
Y38H8A.2	-0.690661647672758	2.40621169331711	0.0256507250119355	0.618713514639378
Y39B6A.1	-2.69647249238851	9.75685893147848	4.68825209413186e-05	0.0219921407491563
Y39B6A.10	-1.46471478760213	0.616508583157031	0.00420530565335769	0.285606653425935
Y39B6A.41	-0.914460681748157	2.12239800605544	0.016136326250168	0.523173753598412
Y39D8A.1	-0.89042553924393	3.5403240961353	0.00449860355281623	0.290925089764183
Y39E4B.5	-0.756986015332634	3.61616646743355	0.0164025605651297	0.529401878128104
Y39G8B.9	1.0322513172496	4.31635496261296	0.00158875989016304	0.169677134073843
Y40H7A.10	0.611232919104257	5.05818918549043	0.0276853591122416	0.635542093803948
Y42H9AR.5	0.907842525049073	2.74083083674831	0.00510687100448221	0.311657792977061
Y42H9B.3	-0.471890083049893	4.3653990977949	0.04823060348586	0.732741484552467
Y46D2A.2	0.949800675068249	4.57516244347144	0.00165778831171103	0.174100733082511
Y46G5A.36	1.1356120776951	2.35762763059286	0.0272176858054141	0.633965735799753
Y47D3B.3	1.02296574163939	2.59123921359613	0.0149033721480389	0.504387252294357
Y47H9C.1	1.05178163402119	1.56737759608633	0.0442069904677552	0.715303635300115
Y48G1A.2	-0.870692298228655	2.94096729275864	0.00680387479697862	0.363151795492399
Y48G8AL.16	0.593486494079498	5.20030652360631	0.0482664493079353	0.732741484552467
Y51F10.2	-0.868719643841142	4.67414672786503	0.015647077978978	0.514736463956919
Y53F4B.25	0.777403745623045	5.40464239786472	0.0431142669644411	0.712895808087462
Y53G8AM.5	3.20436557981793	2.59135307502452	0.0400294998076357	0.703303734563915
Y54E2A.9	-0.636814570111279	4.27186502523301	0.0248360040948575	0.618713514639378
Y54G2A.36	-0.735488384485182	2.34474462382503	0.0284341563557303	0.638111919329295
Y54G2A.45	0.77603562170151	5.55512099507296	0.00349238833004589	0.260495832433018
Y54G9A.5	-0.830582346560731	3.30810295464532	0.0137477046871428	0.496919835526306
Y57A10A.26	-0.742265524561727	3.55420876248042	0.0127695403578592	0.484641614052399
Y57G11B.5	-1.31267002254263	2.73106941340678	0.0318273607627374	0.667805306150185
Y59E9AL.2	-0.475562158388275	6.07364472535886	0.0347019527559195	0.67611394056074
Y59E9AL.3	-0.636130653411947	6.93090629198119	0.0372332730416083	0.687350722931208
Y59H11AR.4	0.571603713600192	4.18877067126251	0.0423753743406576	0.712895808087462
Y60A3A.23	0.977812995706069	2.00519704993688	0.0137254888931493	0.496919835526306
Y62H9A.3	-2.84731213041442	1.37613318049087	0.0351161222081571	0.67611394056074
Y62H9A.4	-2.51424182894646	1.65146751988047	0.0367173436850789	0.687350722931208
Y65B4BL.3	-0.559997541579197	3.04464649497023	0.0370213081869402	0.687350722931208
Y65B4BL.6	0.475101719692192	5.6903132478987	0.035888155487497	0.682033517541474
Y66A7A.9	-0.810952568347978	2.71781162310828	0.040194410922946	0.703303734563915
Y71F9B.13	-1.20633822350273	2.42359706745495	0.00512023032479362	0.311657792977061
Y71H2AM.14	1.03149428030988	2.11800419533675	0.00961077234708513	0.424606419839631
Y73E7A.8	-1.02873220639856	2.88444117981499	0.0278221641166299	0.635542093803948
Y75B12B.1	-0.903045098474779	4.844141407091	0.0094943794441173	0.423928970058442
Y80D3A.9	-1.44587242136532	2.21229519909127	0.00103741061623184	0.140913122019533
Y82E9BL.18	1.20399487002004	0.440523013994815	0.010494234296506	0.444604608218457
Y94H6A.10	1.09410566616455	8.48026289437853	0.0180491502212465	0.545475091939001
Y94H6A.2	-2.74412447764498	0.156929131487066	0.000692719537853803	0.114220483377861
Y9C9A.8	0.812537107875566	2.05511344596425	0.0186127536595507	0.554685850399173
ZC308.4	-1.27228593154825	2.45587300836218	0.0232615202020669	0.605174711063449
ZC374.2	0.442448538046476	5.00323872398137	0.0458730598810871	0.721006047144395
ZC434.10	-1.72966064940445	1.59181049799625	0.0478580298883883	0.729976380236126
ZC434.9	0.499391145433159	7.08681296520443	0.0342310918520809	0.673855455691179
zif-1	-0.419869581555531	5.03222913172938	0.0494051201467064	0.736170520061315
zig-3	-4.74536350853065	4.00853778512462	0.000456067960315402	0.0885971122708991
zip-11	0.567876143671805	4.18205897473699	0.0368165854272624	0.687350722931208
zipt-2.3	1.10049057754329	1.85802578747556	0.0176085609100986	0.541002071390268
ZK1025.4	-0.971482980912759	1.54928409385898	0.0338965560418793	0.673137321683689
ZK105.3	0.570297758010966	2.87073310279453	0.0399756024956891	0.703303734563915
ZK105.6	1.3327256092958	1.42987102678037	0.00426256592370235	0.286479951455495
ZK1251.3	0.597518337600749	3.28868371977945	0.0237960111824756	0.608820770203798
ZK1290.7	0.734506696961186	1.5575982212857	0.039872646229327	0.703257509869843
ZK1307.1	0.590479059083879	7.67983147044448	0.0488965106749827	0.735765092122867
ZK1307.2	0.822433131558282	3.36384888545434	0.00502945711054738	0.311332168693911
ZK250.13	0.729890139589932	2.91804322329315	0.0252175927516604	0.618713514639378
ZK470.14	0.912093497804879	1.0392691136195	0.0206577523017847	0.579494860222238
ZK470.6	0.515579029540542	4.81710931438686	0.0440409199613273	0.715303635300115
ZK550.2	0.966469664280819	4.33275535227309	0.0035951513261185	0.263360585504308
ZK593.2	-0.944440994970393	1.17976745791448	0.0184823573675001	0.554642649930747
ZK593.3	-3.3782784756409	4.25141715163909	1.61354734248399e-06	0.00452417657389237
ZK822.5	-0.667070932110715	3.95742487931587	0.0119145863988987	0.471612953654567
ZK829.9	-1.25322736452285	1.53797853662715	0.0406954565980696	0.70772799453031
ZK858.2	-0.624697025798951	5.32446262042801	0.0252086865972216	0.618713514639378
ZK863.8	-1.51474553846401	0.845163080625812	0.0230841933835603	0.605174711063449
ZK896.4	0.807384864161538	3.76913833701874	0.00683776098353436	0.363151795492399
ZK938.1	-0.567042858781596	6.42717842473811	0.0462690983753326	0.721043851878176
zmp-2	-1.1647726898408	2.59261756632428	0.0312645993361646	0.661374409563718
zmp-3	-1.61663629450401	0.555389270453324	0.00425939647198975	0.286479951455495
