# Supplementary material for: Mediator subunit MDT-15 promotes expression of propionic acid breakdown genes to prevent embryonic lethality in Caenorhabditis elegans
Source: G3 (Bethesda). 2023 Apr 19;13(6):jkad087. doi: 10.1093/g3journal/jkad087 (PMC10234398; doi:10.1093/g3journal/jkad087)
Supplement: jkad087_Supplementary_Data [file jkad087_supplementary_data.zip › Supplemental_Table_S6_G3-2022-403999.csv]

	logFC	logCPM	PValue	FDR
aagr-2	-0.53966950491441	8.60623886082115	0.0183192493262497	0.2111556318356
aakg-4	0.525691309409292	2.76787054536417	0.0491114652661505	0.309607728140015
aass-1	0.511641234076226	7.07686098612015	0.0476737043977616	0.306593314625247
abcx-1	0.745001868184964	0.866254255039244	0.041471302403424	0.29331868253651
abf-5	3.46547669680242	1.59306333672721	0.000568145037643919	0.0396784208842048
abf-6	3.05094473885261	2.18234991134653	5.53455980805441e-05	0.0087566270602913
abhd-5.1	0.838429332003076	2.15989003619856	0.0159606927195372	0.198191284088343
abl-1	-0.45886742563322	5.2269992561707	0.0350504023624875	0.274312449400783
abt-1	-0.538339554764708	4.79756765630969	0.0144429089895355	0.193664966640682
abt-5	-0.753299508474799	4.78806557079494	0.00551578326235378	0.130995610173124
abu-14	-1.33326991414306	9.03265125909029	0.0166301587487532	0.20149571845119
abu-2	-2.29792912337799	1.76917006644152	0.0365178719811672	0.279331514772088
AC7.3	-0.618207076694036	2.19654680065646	0.0493926301186764	0.310463216696084
acaa-2	-0.593767093434755	7.24117425218943	0.0227230052137471	0.231254230954817
acd-2	1.78764242583443	1.20058273956291	0.00220701003419263	0.079503051266801
acdh-1	-2.43567937593226	10.3708301512278	2.24629859838257e-05	0.00485816417834064
acdh-2	-8.65403910610941	6.36422248212813	3.17771663164536e-07	0.000835670529597512
acdh-9	-0.511459853452769	6.31123142900823	0.0164702131514717	0.200592610954689
acer-1	0.704961805721067	8.32245023473207	0.00781484603404238	0.153200687822331
acl-13	-0.521955635671702	3.67730412861404	0.0256243935376038	0.240472184360039
acl-5	0.594029963851499	4.33984402793145	0.0160368068637372	0.198191284088343
acox-1.3	0.879615471156831	3.85743449161075	0.00270652139009322	0.0888511863111502
acp-2	-0.595624793781065	4.31104088207668	0.0223428229982197	0.229425093620386
acp-6	1.3776418644096	5.93412379471435	0.0339105692237277	0.270238524508142
acp-7	1.18036636302932	1.65994972464578	0.0117947729907491	0.174180739023078
acr-18	0.742428438656452	1.75691511939955	0.0315124356707258	0.263271183743777
acs-10	-0.528399811097232	5.10215598435793	0.0249321443665276	0.239874837476513
acs-11	0.622357429994499	5.60174974181951	0.0141540586984885	0.19248658528198
acs-15	-0.520696915165682	3.88862137552818	0.0253829219918585	0.240472184360039
acs-17	0.412900197718638	5.50132975120492	0.0350362824122344	0.274312449400783
acs-18	-0.520277809461117	5.26428320384465	0.0104214073508161	0.168362230321799
acs-19	0.482900935020472	7.89874346604854	0.048226127931495	0.308082014975425
acs-2	2.02217622713199	6.33744001067547	0.00584745282464118	0.134100137035863
adbp-1	0.569551419324477	4.81092168070864	0.00941962451125549	0.161106817693144
adt-1	-0.68067807208415	6.51059682832269	0.0108158288529012	0.169507237574437
alg-3	-0.678717192454321	6.17793062661805	0.0232424598334075	0.233302768507719
alg-4	-0.68795291953101	6.33133086167888	0.0151408850600632	0.195068558144418
alh-1	0.444821572718836	8.08113706421405	0.0413307791807278	0.292798401427935
alh-5	0.6111650051055	3.7396039541389	0.0307318582136464	0.260028683020097
alh-8	-1.41057756021491	9.40410592108328	4.40958112931448e-05	0.0076789705666205
allo-1	0.593934789637254	6.07496602194853	0.0155289349341699	0.196120497277846
anat-1	0.463450617716331	5.9973419699919	0.0433446604257071	0.295955935544167
ant-1.3	-0.643825060803603	5.55879213785895	0.00484712861612944	0.12170205708971
ant-1.4	-0.685150360656494	4.93542346409339	0.00431598670170678	0.113033331412473
aqp-8	1.89511520592533	4.88386901676997	3.3224067862746e-05	0.00655149302899355
argn-1	0.846333071005387	5.38125387034667	0.000851324988645951	0.0498664974357192
ari-1.3	0.643097076698512	4.73164494806652	0.0144424104542538	0.193664966640682
arrd-12	-0.922467864546297	0.78935601104463	0.0313509041875732	0.262576061368625
arrd-14	1.79718105379605	3.22014256080685	2.11916110264149e-05	0.00482742323103754
asb-2	-0.427740471675543	8.6452202257522	0.0463671307542251	0.303138398968018
asm-2	0.810466842318334	4.20499989786609	0.00411302762955853	0.110303174969501
asp-1	-0.659466509144843	12.1643906500502	0.018022773675845	0.209127011583487
asp-12	-2.28586039814911	7.94893548089357	0.0106736216521982	0.169385340105717
asp-14	1.70670245182866	8.48352848902284	2.16008198868113e-05	0.00482742323103754
asp-3	-0.457264189958993	10.8965530958198	0.0470684944969951	0.305341771993327
asp-6	-0.539888945369533	11.4078794516678	0.037034914937523	0.280196448746826
atf-2	1.09642996330449	3.86191751145338	0.0198437995325753	0.219723788548557
atf-8	2.26768084066297	3.36990791897861	0.00365435539448644	0.103784292803848
atg-13	0.508764297771361	4.95733030389047	0.0421586198957431	0.294736670584994
avr-15	0.591978698845177	3.77223103962282	0.0471711886423025	0.305539320301988
B0024.4	1.50365641674328	6.25284371420286	0.0250535162681316	0.240043884710631
B0025.4	0.504454839883093	4.03425670581965	0.0221919500139858	0.228549813930518
B0041.11	0.711781741505313	1.33985212410582	0.036253340714177	0.278260472602404
B0041.8	0.532605689135244	5.07659606660961	0.0267820813542131	0.24563675025899
B0205.10	-0.757967800905868	6.54659062391476	0.00815501292576367	0.155484347670032
B0205.4	1.70407570800428	1.47769481180377	0.00175143581137725	0.0711666751356289
B0207.1	-0.490733755366463	3.97216293578701	0.0374778779757813	0.281851298809451
B0207.7	-0.614522228766853	3.98054775839092	0.0125752663672691	0.180151438802042
B0218.5	-0.602816903094741	2.8944883769365	0.0266105463393342	0.244397819085022
B0222.5	1.78500434918811	4.77922652624973	0.0132504546292256	0.185364523752143
B0228.1	2.34226445527435	1.69891415439466	7.50718610456875e-05	0.0100663858476162
B0261.6	-0.547537360593685	5.01711698726564	0.0273201026700871	0.248026578675151
B0280.11	-0.490573923206276	3.98230892883099	0.0306068172118565	0.260028683020097
B0280.17	-0.623183695564578	5.87026349777253	0.00609152068565953	0.136187800798151
B0303.11	0.818956077980366	4.77610094968647	0.0154973038093746	0.196070777910338
B0336.13	0.493068576524897	4.0868666584617	0.0311597451965328	0.261628693387794
B0365.9	1.17412592249913	3.76641003314128	0.0476903127087693	0.306593314625247
B0379.7	-0.469616471013516	6.12789154261259	0.0310731432371686	0.261219057192492
B0393.3	0.500704133258033	5.63057677255746	0.0372844869746406	0.281027366971869
B0393.4	-0.77200836765143	4.48929365770071	0.0133977621114612	0.186166416738428
B0416.7	3.73956392187113	0.342787063749377	0.000467746404310794	0.0346519974331682
B0432.11	-0.708957807654976	1.8746507124389	0.0289256781347632	0.255173959282263
B0454.26	-0.772360040144041	1.16322285021463	0.0376182776748024	0.282116043255831
B0454.5	2.3341707460481	1.70253057146327	4.38650864417332e-05	0.0076789705666205
B0457.2	0.979551845650037	3.78824928455448	0.000770713446446686	0.0465517865018181
B0545.4	-0.984288136990187	2.70549897092806	0.0213988980283775	0.226206619657136
bah-1	-2.48124042323496	3.38117257737571	2.03405132953204e-05	0.00482742323103754
basl-1	-0.61829649691709	4.08065628549359	0.0151937468336046	0.195068558144418
bath-36	0.862637084366429	2.08335085837852	0.0152749635358072	0.195068558144418
bath-47	0.719618668984434	2.31513512685511	0.0312888475997375	0.262290226449037
bcc-1	1.48677890105162	2.68460897361202	0.00124627405729896	0.0607683230338971
bcl-11	-0.912195434860447	8.02870956444635	0.0213469151884583	0.226206619657136
bcl-7	0.608240025609191	3.63392943462886	0.0498157485793786	0.310838384971558
BE0003N10.3	1.70428247397444	1.16378975558334	0.00345909815512823	0.100473508712509
BE10.1	-0.614493277355848	3.85710387023505	0.015921342023774	0.198191284088343
BE10.5	-0.82669213884458	0.992646110530746	0.046613290957282	0.304154558854596
best-1	0.808398178477155	1.88730422940297	0.0369397170807764	0.280196448746826
best-11	-0.592740178099868	2.85450255530289	0.0244875193775494	0.238862894917663
best-12	-0.584791834812407	2.60028177978004	0.0452824323418191	0.300324451341506
best-14	1.77819800011107	4.58868211543969	0.00100170998734954	0.0548242008994692
best-17	1.67800996393208	2.00693164853078	0.000613843548736102	0.0407813981054947
best-25	-0.76865781617309	2.97627142893432	0.0246769662316228	0.239515214934891
best-26	-0.630112449777736	2.32090548050978	0.0257986219073751	0.241236904571822
bigr-1	0.880631787835481	3.04576765255156	0.0120838394097818	0.176264397777324
bli-6	-0.758752370712463	10.3409557227334	0.0187575782705206	0.213333644639025
bre-2	-0.51525003783402	3.3808763170644	0.044082457626626	0.297784218798704
bus-1	2.19728053072622	1.31614606905835	9.10957767595562e-05	0.0113560946201439
C01B4.7	0.919826249644375	3.22725762219613	0.00164167327214855	0.0694422615338797
C01B9.1	-0.690648036874151	4.33485588352679	0.0412993365961603	0.292798401427935
C01F1.3	1.66075655892401	4.24760487143259	0.0261457104655414	0.242621336769858
C01G10.15	4.16181345641118	1.31579572075077	2.79137986706524e-06	0.0018758679738381
C01G10.4	3.69158252119584	0.522992462938881	7.39890861660308e-05	0.0100214106707102
C01G10.5	4.16712519160197	0.606853639762522	0.00085162412654036	0.0498664974357192
C01G10.6	3.71873266547671	1.13601213073234	1.8372422471299e-05	0.00482742323103754
C01G12.9	-0.493137878757919	3.32778739040934	0.041059269552885	0.292076257525005
C01G5.4	-0.629439818946985	4.18357805849057	0.017715983808452	0.207833444346048
C01G5.5	0.545976285557522	3.14348158426177	0.0299782982417454	0.259560999376001
C01G6.3	1.30686703766026	3.03334488947856	0.00457812582970893	0.117174660244175
C01G6.9	1.10331336014373	0.929236942771901	0.0106735478168064	0.169385340105717
C02E7.6	-0.863711459361289	8.49181064295833	0.0426546524581732	0.295127056146359
C02F12.5	2.07321122775744	2.11445531293264	0.0117500853388531	0.174180739023078
C02F12.8	0.605244856685604	2.92403478730805	0.0487386900216278	0.308572269568568
C02G6.2	-0.983553046885937	2.40506345364436	0.00363710839469921	0.103590739874611
C03A3.9	-0.884046377449334	1.81745060984007	0.0432745740718951	0.295904520005121
C03B8.3	-0.639010334098492	3.25048728158973	0.0186972794618308	0.21319032338749
C03F11.2	-1.25924152499264	3.66620107596016	0.00754098327104208	0.150720668151183
C03G6.17	1.54830902801367	0.685614399154116	0.00285312111078397	0.0905800804458994
C04A11.1	-0.704690628217165	3.54077025212418	0.0117944301221051	0.174180739023078
C04B4.2	1.48638505797029	3.14595586316158	0.000534919306654877	0.0375535758268861
C04E12.2	0.836143465299121	3.93125002544779	0.00343032758441318	0.100473508712509
C04E6.4	-0.619680316040622	2.86131821995528	0.0278565362870042	0.250097961372129
C04F12.5	0.569208796937373	3.34904111685135	0.0359075506387379	0.276874264815892
C04G2.5	-0.529822864765493	3.77562881190121	0.03687903033273	0.280086814006227
C04G2.9	-0.462431885092612	7.79667958342643	0.0346068885059831	0.272685334572984
C04G6.10	-1.09854829827092	2.53279956451742	0.0306542410912921	0.260028683020097
C05B5.2	-0.583679457239041	5.72344249648771	0.0221597306584145	0.228393411528578
C05C10.3	-1.20132764050587	7.79800564701313	0.000269309282877222	0.0245135852998099
C05C8.7	0.764432131022701	6.90433669419027	0.00266761947457182	0.0883212581099595
C05D9.9	2.07957577418185	3.56474140398079	0.00213680214654703	0.0785019238914209
C06A1.3	-0.61360788801096	4.59766604431208	0.0106481131471448	0.169385340105717
C06A5.12	1.05674248653137	0.401385298611268	0.0215258145038784	0.226206619657136
C06A6.2	0.687606536250362	4.36230799120699	0.00869187345271087	0.157740714373044
C06A8.6	-0.44720656302768	5.1895993598463	0.0485858922763142	0.308469805650141
C06B3.6	1.10568901774967	6.20614923257405	0.0383089291175352	0.283434246472715
C06B3.7	2.88913976907801	2.6379278646126	0.000193127964471293	0.0188465556729776
C06B8.7	-0.505143184935999	5.22628216944416	0.0232709219085721	0.233302768507719
C06C6.7	-0.659520342883325	3.34317379257137	0.0209811095750348	0.225768614543386
C06E1.7	-0.925410871364328	2.6676974716779	0.0170089184610805	0.20334490841302
C06E4.3	2.34722411165788	1.10958425535675	0.000117873313581698	0.0130625062960081
C06G1.2	-1.53556041777022	5.00279848416535	0.00440828555928161	0.114555622217843
C07A9.9	0.566562060412425	4.37437589845428	0.0131163842201528	0.184939638283942
C08B6.10	0.664500256075865	3.57816307644099	0.0090101426460204	0.159376488862151
C08F11.13	0.753332202598119	5.26381746223817	0.0322274804476928	0.265278259866859
C08F8.6	-0.403732308635365	5.26072466695561	0.0374534958600673	0.281825996626062
C08H9.15	1.04029669178203	3.61488822015069	0.00112191666718649	0.0572070907618649
C09B8.4	-6.44961959274848	4.68005006368002	3.73929687343208e-07	0.000835670529597512
C09B9.2	-0.544216135984467	4.9245872563608	0.016505181878004	0.200650937263968
C09B9.4	-0.683891760921725	4.36197744537809	0.0150076821465488	0.195068558144418
C09B9.7	-0.633448927264031	4.21561202766539	0.0160319156453891	0.198191284088343
C09B9.85	-0.653849611222902	2.04724557073702	0.0411066520615567	0.292103390298576
C09D4.3	-0.527061085436166	5.09122384002243	0.021452580563554	0.226206619657136
C09E7.7	0.592875958615129	5.86797437172863	0.00874283411747286	0.15799550226576
C09E9.1	0.56283044821336	3.50165176190245	0.0418994200271254	0.294151478085719
C09F12.2	1.76315310677283	1.67159720881063	0.000455271701182627	0.0341046829114964
C09F9.2	1.13147112958191	5.46297700790868	0.0143464969400072	0.193664966640682
C09G5.7	-0.684226148592831	2.81681760382818	0.049595405555215	0.310463216696084
C10C5.3	1.87690605108242	5.09126982540445	0.00812401723921704	0.155484347670032
C10G11.8	-0.645821416024686	6.99923447316078	0.0111085069107977	0.170427882341975
C12D12.1	-0.532563312382015	8.64809327224368	0.0325136036063331	0.265514561971572
C14B1.12	0.52629193791814	3.23363172054476	0.045287198196176	0.300324451341506
C14B4.2	-0.733385916170092	5.26199972483319	0.00935339846634699	0.160189005446529
C14C10.1	-0.524820105378032	5.61514323015599	0.0376035031511476	0.282116043255831
C14C11.1	-0.497083607245766	5.1255270759371	0.0415841810265955	0.293320506778337
C14C6.5	0.611260191164132	5.6456198600412	0.0275972461487939	0.249114305768844
C15A11.2	-0.64130073144138	3.93631910732419	0.00857161769831341	0.157070724281178
C15A11.4	0.739026252226615	2.65978957993648	0.0119417023126876	0.175384760471881
C15A11.7	2.16303606940901	3.58947420976987	0.00251812676196315	0.0852423696730802
C15C6.1	-0.7251562094503	5.58010271619946	0.0452718313978441	0.300324451341506
C15C6.2	-0.554005450461218	6.60012598701331	0.0217403959588002	0.227011403283638
C15C7.5	-0.636296372667908	7.67618979031478	0.0237743223736685	0.236111249138631
C15C7.7	-0.529791334202851	4.88684013887293	0.0306303516584206	0.260028683020097
C15C8.4	0.557125667311598	4.88511717344334	0.0136103955390443	0.188087109837441
C15F1.2	1.97044143172642	4.19707306933125	0.00102040930271992	0.0553954183812606
C15H9.11	1.81789171218551	2.44477554685663	5.22130117067393e-05	0.00863564910114052
C16A11.7	-0.541519456969558	4.22780146331846	0.020921541911779	0.225768614543386
C16C2.4	0.547120032968109	6.0524260927692	0.0148216366440197	0.195068558144418
C16C8.16	0.646317179904779	4.28104873591664	0.0401290492419044	0.289607331154303
C16C8.18	-0.684364627518319	3.97565606390361	0.0112444540637979	0.17094884868647
C16C8.4	0.644598452059373	3.65904150895635	0.0200515941237795	0.220930012823138
C16D9.1	2.9179605328191	2.78999733694976	7.7287611043122e-06	0.0030807541930474
C16D9.5	-0.671395971026461	2.92312197809038	0.03620642328622	0.278098032939701
C16E9.1	2.84352778763521	3.04880166834044	3.75032407454651e-05	0.00698445771049918
C17B7.10	1.22243117265383	0.857670285453576	0.00996240925822307	0.163986657211947
C17B7.12	1.36808225438511	0.270328208569085	0.0106491972914491	0.169385340105717
C17B7.4	1.62684038889909	0.960992661831466	0.002874017072117	0.0908907899057003
C17B7.5	1.92948034037178	0.699665247854957	0.000778213222115265	0.0466107440017006
C17C3.1	-0.874018234166564	5.35290211272599	0.00387291754369613	0.106417933080782
C17D12.5	-0.964645393844504	2.10153687443698	0.00546405958924845	0.130995610173124
C17E4.20	0.844456542883886	1.24770473479978	0.0238136181667707	0.236181069525317
C17E7.12	1.56612397034313	0.656200204384526	0.00934219110512357	0.160189005446529
C17E7.4	2.5271681745048	1.58034290424394	0.00114810599234764	0.0583142168613237
C17E7.9	2.18134257327124	0.337591096926119	0.00165491139797255	0.0697644002316198
C17F3.3	-0.723156988776012	4.2453442464313	0.0172634712567096	0.204854766443556
C17H12.12	-0.593161357114226	5.69324542502135	0.00886439530626297	0.158578949478215
C17H12.6	0.991022103195519	2.83649003128298	0.00443550672226088	0.114817972275668
C18A11.1	0.759811771758923	3.01458447113822	0.0108349066515805	0.16952772846096
C18D4.6	0.933907969829663	1.61106630283582	0.00919706593292924	0.15971438653733
C18E9.7	-1.07415953353051	5.42426957078176	0.0280803270570179	0.250685156795974
C18E9.8	-0.61353039640299	4.79629799996076	0.0069412685211582	0.144232351871496
C18G1.9	-0.560290968767256	4.07928605280342	0.0403857221203539	0.290130358640425
C23G10.1	-0.624684758369355	3.54631133939329	0.0142981496581415	0.19366049370305
C23H3.2	0.626583273785516	6.34056711277162	0.00761135748824938	0.151650360415952
C23H4.6	0.867854949342215	1.99917944193866	0.00963921366410841	0.162786166274597
C23H5.8	-2.79684843359981	5.96266279546303	8.61103898856837e-07	0.0012829491310857
C24A11.1	-0.534918626422879	4.09600722400628	0.0280149481917402	0.250602028220843
C24B9.3	-1.53626298940581	5.38844582252007	0.000180642309495729	0.0181879907927704
C24H11.1	-0.498867088032798	3.34769330838205	0.0477873090884307	0.306593314625247
C25A6.1	-1.02222735901271	0.783226997365636	0.0150657734676087	0.195068558144418
C25A8.2	-0.724394609163749	3.51053182344213	0.00793531271947027	0.154209577181706
C25A8.5	-0.504366018554188	4.06817133098182	0.0234454172191859	0.234261996640882
C25D7.16	-0.630715964913045	2.43683199405381	0.0448828812642731	0.299541203607705
C25D7.5	0.826043389718858	3.63116522636383	0.00454491159235307	0.116748504869468
C25F9.11	3.89072698146958	2.20411601005581	1.90094203976309e-06	0.00159310823819895
C25F9.12	1.59808145756853	0.0468793066210177	0.0410070838123534	0.292076257525005
C25G4.7	-0.739545313683334	3.16100905027274	0.0157956279482556	0.197786924698946
C25H3.10	2.6842568505443	1.02179911614409	0.00385652890368351	0.106417933080782
C26B2.8	-1.06921933776935	4.02337636684525	0.0168778398102089	0.202791177432878
C27B7.9	3.58959067820608	1.90991393230296	0.0114824804078595	0.172804242187416
C27C12.1	0.962963518492236	2.2974873068721	0.00527023030192496	0.127791172004542
C27C12.3	2.77410368190287	2.27993958686149	9.31296150136387e-05	0.0113560946201439
C27D6.11	-0.772984558270169	4.65998186130321	0.00259700625354521	0.0870581421344692
C27D8.1	-0.407870617388242	5.35133670763878	0.0489813568342078	0.309135232933901
C27D8.2	-0.467736333655927	5.44155379609149	0.0313996488472523	0.262656201742237
C27D9.2	-1.34379266634188	3.20301432030124	0.0464886673843545	0.303636892818709
C27F2.10	0.422551743303576	4.93879523452257	0.0397860903481626	0.288373884042439
C28C12.1	-0.601085875037635	3.47010270673128	0.0194157284738636	0.21713553219853
C28C12.4	1.52033160866866	3.4139999635488	0.00230924324830315	0.080512183960731
C29E4.15	1.96943526375803	2.14835765044838	9.46840785385697e-05	0.0113560946201439
C29F3.3	2.62225523247596	0.135578908451121	0.000869943829158351	0.0507177252399319
C29F3.7	0.693350772447503	6.78154527769553	0.00288144773877754	0.0909113711276896
C29F5.3	-0.528453232316358	2.84557870725077	0.0390489845936946	0.285344868892017
C29F7.3	0.52304001989941	5.47144830610254	0.0425585747109377	0.295127056146359
C30F2.3	3.30496887551226	3.68670593274891	0.00200354357587204	0.0758618822955278
C30G7.3	-0.679527314083314	5.7508442319182	0.00613452818895382	0.136187800798151
C30G7.4	1.45724075985742	1.91475437996258	0.0106768595398795	0.169385340105717
C31E10.5	-10.9130457682265	2.84480213714013	7.82003450365039e-08	0.000524294213297241
C31E10.6	-7.75824234984655	2.05520686565294	2.22608394501198e-07	0.000835670529597512
C31H1.1	-0.480379797691605	4.1929572578231	0.04209278353719	0.294583577479217
C31H2.4	0.605456530763715	2.98379684037184	0.0300675700556776	0.259560999376001
C31H5.6	0.645438349046332	5.17251412667192	0.00515162315795318	0.12605495424269
C32E8.4	-0.60819782960332	4.20551985297894	0.0246573524293765	0.239515214934891
C32H11.4	1.45993554414958	4.07293119800061	5.17343736765142e-05	0.00863564910114052
C32H11.9	1.45094405955059	4.47181943047352	0.00237681773635094	0.0819158126494764
C33A12.19	3.3493760209848	2.20181219591021	0.000176321619608999	0.0180480656285272
C33A12.3	0.629362281321965	5.82132791176295	0.0125661739074286	0.180151438802042
C33C12.7	-0.795315460488084	2.56346278668573	0.0301292070616098	0.259562355295559
C33D9.13	1.24043857495734	1.21759193992019	0.0038428777264713	0.106417933080782
C33D9.3	0.693803424766106	5.0082997635198	0.00902114194055962	0.159376488862151
C33F10.1	-0.528263034652501	6.16861824052169	0.027929112883263	0.250097961372129
C33F10.11	-0.589282729321616	5.43419081450295	0.0204391442473135	0.223182805547416
C33F10.12	-0.429229542271036	5.07542534817608	0.0372121208382886	0.280810842382793
C33F10.8	-0.620455723022228	3.85055095604687	0.0226736543795942	0.231026619738586
C33H5.16	-0.675684198146111	3.68749124152217	0.012374360205957	0.178609037676725
C34B2.9	-0.703379438479183	2.4033848646027	0.0464357428717845	0.303439023473567
C34D4.2	-0.514298607007752	4.16930477947057	0.0190190218314885	0.214849253360093
C34D4.3	-0.470783467989366	5.17872917058416	0.039366659681868	0.286417547300145
C34F11.1	-0.565430137142849	2.61863337309252	0.0489789331096739	0.309135232933901
C34F11.2	-0.583771559246436	4.31877044784218	0.0273547160402188	0.248172792546207
C34F11.5	-0.548242515160696	5.86275307241785	0.0180381794556758	0.209127011583487
C34F11.8	5.01563038383466	2.16368336527059	3.75689398953863e-06	0.00196692559992733
C34H4.1	1.8957624365894	4.04848244655165	5.97698476397622e-05	0.00921211364369622
C34H4.2	0.835693641986702	6.18367174244695	0.0303660986009745	0.259562355295559
C35A5.3	-2.01090913426727	4.67799478738749	1.39350370725597e-05	0.00406206330665115
C35A5.4	-0.797920563199161	3.99589504377219	0.00225066806629454	0.0801056563534045
C35B8.3	0.859149310205947	3.72369464096954	0.00231173529370404	0.080512183960731
C35C5.8	0.774496209921842	2.98577047459628	0.014509388298759	0.193977869138014
C35C5.9	1.25976901140513	2.15781292654573	0.00107793555409173	0.0569607891903845
C35E7.10	-0.528247119331055	5.1468994544957	0.0164270896967457	0.200592610954689
C35E7.9	-0.513726922953955	5.17758713550719	0.0171834824149155	0.204554820146131
C36E6.8	-0.901114757625681	3.85354249005128	0.0162627566887903	0.200031026162691
C36H8.1	-0.892637835693184	6.57265215331438	0.00229034364433718	0.0803958584474272
C37C3.12	1.16105959863371	0.503233081974188	0.0264099312045046	0.243388843657183
C37E2.2	1.05426799327895	1.02799494005386	0.0191946520103329	0.215923732220263
C38C10.3	-0.517069366860904	3.98131772694947	0.0303107958177412	0.259562355295559
C38C3.10	0.675166894165185	1.40376044051179	0.0401779563524075	0.289639937327043
C38C3.3	-0.765565391735756	5.33491388176451	0.00191486518925672	0.074909652294491
C38H2.2	-0.538217556573345	6.33650350405997	0.0132105200073423	0.185364523752143
C39B10.7	-1.53763138325607	0.211445693792978	0.0179425710613591	0.209127011583487
C39D10.8	0.918686192657869	4.62704214945342	0.00285743709662282	0.0905800804458994
C39E9.8	1.03922520003171	6.20565281004397	0.00254858091637196	0.0856489260842896
C39H7.1	-0.498599449275488	6.39598693487942	0.0232798198421454	0.233302768507719
C40C9.3	-1.12575796368881	2.42659714053191	0.0019234892659666	0.0749769406027503
C41A3.2	-0.45765428077202	3.84687718281228	0.0408320481806646	0.291697887082862
C41G7.6	-0.454776105534541	6.15015731404658	0.035085990288691	0.274312449400783
C42C1.9	-0.702211825433836	3.5849767038534	0.0141004950030757	0.192343374869016
C42D4.1	0.567281770904478	7.59861742437401	0.0384142881796605	0.283615117176827
C42D4.18	0.801219378286515	1.2433706282371	0.0340762286028656	0.270531763964372
C44B9.2	-0.954933035296383	4.03316397926865	0.00217818162748487	0.0789384795755261
C44C10.3	1.67861798902454	0.850168440406372	0.00120999994751889	0.0600921825788176
C44H9.4	0.612699209473745	3.28725237904217	0.0428896377491887	0.295547051182938
C44H9.5	0.7362623663493	3.78675971802765	0.0146317824345615	0.194650465136581
C45B11.2	1.75854590775872	0.598590675844882	0.00104593250272145	0.0560996357159677
C45B11.6	2.96122214580797	0.381233434563982	6.90399262875479e-05	0.00967118194458069
C45B2.1	2.57843211348941	5.24804631811171	0.00284282682160654	0.0905450471518341
C45E1.4	0.739742480448951	2.83529575252921	0.0304069408802459	0.259562355295559
C45E5.4	2.46483800526873	2.89028489485232	0.00384729531126775	0.106417933080782
C45G9.12	3.52706870189958	0.230311816799656	0.000388355386763217	0.030369773583708
C45G9.4	-0.891316195489698	4.1932546068668	0.00553915362578577	0.130995610173124
C45G9.9	-0.607978229868587	6.59983904186742	0.0179032499394666	0.209127011583487
C46C2.5	3.21152045787041	0.120491431361506	0.00173308341885952	0.070850352327705
C46E10.1	-0.578846596172248	4.45705908415721	0.0100219226962912	0.164295711192834
C46G7.5	-1.7568921738515	1.81637536458826	0.00180495787633947	0.0727165955112738
C46H11.6	-0.531541705961522	2.86146168542623	0.0477647040131114	0.306593314625247
C47E12.10	-0.788088656018228	2.79652614665017	0.0105634290934397	0.169385340105717
C47E12.11	-0.44735249109664	3.76579068017173	0.0463317076892065	0.303054569953449
C47E12.2	0.461470735114843	5.13495157198284	0.0458731856498531	0.301621339621561
C48E7.1	1.27620185692481	6.25187192310805	0.000120139703866918	0.0132045351569796
C49A9.10	0.618058404955483	3.1770999152458	0.0430577510206259	0.295736201454749
C49F5.3	1.67245521587647	1.15969665115008	0.00509720433581338	0.124951394769509
C49F5.6	2.51205036506459	2.49258790198827	0.000109031501358033	0.0126034776009471
C49F5.7	3.68145118357152	2.96148355522765	4.24387920942247e-05	0.00766718074284765
C49G7.10	0.912707725807865	4.68435570773598	0.00182190068244724	0.073143312128548
C49G7.12	2.96162269221035	2.94258702174459	8.27109784098043e-06	0.0030807541930474
C49G7.7	2.54647958924764	0.882641877972192	0.000722309681489014	0.0448400486994731
C49H3.16	-0.785267463928874	4.30170018471271	0.0195617010126586	0.217854097660158
C50D2.2	-0.689204428208879	3.09816460678981	0.0145499400471334	0.194259580655737
C50D2.5	0.508858496933812	5.14101241287328	0.0250511883761739	0.240043884710631
C50E10.1	-0.691284445436475	5.73983616368527	0.0107294556440435	0.169459682839788
C50E10.2	-0.565718440439644	3.34566586814052	0.0279059289593403	0.250097961372129
C50E3.13	1.14803628771378	1.16432261419965	0.0269451702919234	0.245954927463853
C50F2.5	-0.49679742933212	4.43953453257049	0.0366713090148563	0.279745983416052
C50F4.6	1.01229010923934	2.50379044052433	0.00645887511495992	0.138789256553196
C50F7.3	-0.534416686862722	3.53792249009017	0.0248889508271013	0.239752831638363
C50F7.5	2.16449604389071	3.72396806369439	0.00119504314532571	0.0597638802538919
C53B7.3	3.24282646080472	4.13740886715907	0.00133403149999344	0.0620929677599046
C53D6.10	-0.453459331864383	4.54140554921967	0.036888158217242	0.280086814006227
C53D6.7	1.20852509595458	3.89751049618406	0.00616093319956685	0.136187800798151
C54D1.7	1.08121898789509	1.29538360438685	0.00589795978536209	0.134499562520273
C54D10.10	1.87105513230065	3.2660977146479	0.0102906642710224	0.167143900990136
C54E4.4	1.6370887667266	1.25141403274444	0.017857608503649	0.209127011583487
C54G4.4	-0.988734565685868	3.97688264113996	0.0160304035852313	0.198191284088343
C55A6.6	1.55800777173193	2.01219065813505	0.00211461196901057	0.0784859179500911
C55B7.3	-1.08984378008273	4.8501203459836	0.000611867986997317	0.0407813981054947
C55C3.3	-0.765833260044016	4.82168951672275	0.00453559483296088	0.116732804443709
C56A3.4	0.62083906325254	4.55064329900843	0.03733004302999	0.281212666847829
C56E6.2	-0.727270078568663	3.99878200621548	0.0153846568892932	0.195909652638682
cah-5	-0.407621689687694	5.3776868845938	0.0446783588816024	0.299271632722699
cal-1	0.524513124349145	2.80381665659876	0.039123554290959	0.285423144443672
catp-4	-0.773287438302515	6.30927472289151	0.0137165535372715	0.188834975750795
cbl-1	0.468107554461896	5.22150258414729	0.0349614064775131	0.274150584477762
cbp-2	0.755196269327753	4.62196275431092	0.0294670540629615	0.257488406631169
cbp-3	0.605464007827097	5.36494229545627	0.029759583530128	0.258449647380496
cbs-1	0.702978945811177	4.3133811385831	0.0132496975347348	0.185364523752143
cbs-2	-0.990424361669433	3.53299056721241	0.00220019242593874	0.079503051266801
cdc-25.2	0.611588783973769	3.46443234249099	0.0148512482372461	0.195068558144418
cdc-25.3	1.90727852967428	1.50463648478952	0.00930945775716987	0.160189005446529
cdc-37	-0.6055547570416	6.56204107568505	0.0171861937995209	0.204554820146131
cdh-10	1.75178882477117	5.1118864118351	0.00882240042499658	0.158578508443404
cdh-7	2.23932623487619	4.06055324052879	0.00213561235455043	0.0785019238914209
cdk-11.2	0.716350205103335	3.67405136936127	0.00818886233280191	0.155484347670032
cdr-7	1.43169249868644	2.28464866362945	0.00132231469519739	0.0619962159017543
cec-4	0.808603734512113	4.50450401310956	0.00195421382890574	0.0755614972369582
ceh-39	1.52952431203827	1.63590546795734	0.00338174524772368	0.100322615103378
ceh-43	0.783888123127866	1.32289350763064	0.0380011328654505	0.282967099939765
ceh-49	1.62790759846505	1.08968329937054	0.00342820331158879	0.100473508712509
ceh-83	2.3914912305667	0.843050619402676	0.00170805111471466	0.0703290922375257
cest-1.1	-1.01868243249203	0.757008993233254	0.0335623432893916	0.269171314636755
cest-10	-0.510619520892228	5.07908122990609	0.036641475702699	0.279745983416052
cest-3	-0.521371090591981	3.25954843862226	0.0431946989144932	0.295810887509928
cest-9.1	-0.52556737109742	4.70251928748389	0.0400684079637636	0.28945303706718
cgef-1	-0.430841927123993	5.22141619937715	0.02824176968134	0.251289906872653
che-3	1.74540096214513	4.26754367093856	0.000276049771069527	0.0245135852998099
chil-22	0.644484620928399	3.11296000940132	0.0251585879593602	0.240146063968157
chpf-1	0.464471904553635	5.64029545855472	0.0425838491424518	0.295127056146359
chs-2	-1.01529094239649	5.36335800410583	0.0161101686873392	0.198548944787254
cht-3	0.969809340103079	5.19207890575342	0.0433849399567644	0.295970646729866
cku-80	0.410386224287706	5.27993383781521	0.0454760905723318	0.3006848611856
cky-1	0.919602610648418	0.799574267460861	0.0358979208331917	0.276874264815892
clc-2	1.62481492010981	1.78566659253332	0.000491618863107252	0.0354414910505653
clc-5	1.30524738060909	2.21340164151307	0.00119893234307532	0.0597638802538919
cld-9	0.451988571426268	5.28865632108661	0.0206787665874731	0.224519498924232
clec-119	-0.573587894714778	4.48494883449093	0.0179981275371371	0.209127011583487
clec-123	-0.550067915915682	5.79445396097197	0.0120671259398953	0.176264397777324
clec-146	1.96674003798853	1.26075275372552	0.000761817976270183	0.0465517865018181
clec-151	-0.529218108668798	4.96784115945804	0.0217576520827395	0.227011403283638
clec-153	-0.663930548703389	3.6652739424108	0.0216271638909475	0.227011403283638
clec-161	-1.90889606228221	0.0903180124725605	0.0203892030671886	0.222818927406627
clec-166	0.855510025126043	3.58443054180508	0.00397144184653762	0.108237934390697
clec-17	1.45650777155348	0.709196848642189	0.00843189712185564	0.156814574905634
clec-204	1.225373903302	1.04336415502069	0.0219335170152928	0.227109289311244
clec-229	-2.05740242952991	2.69385925518367	0.00951691911058489	0.161330427754529
clec-230	-2.47253602577638	3.01230544939912	0.00229678042770109	0.0804113022324907
clec-260	-0.87309432921601	1.81758494040101	0.0114983800596724	0.172849527152631
clec-265	0.58766173737363	5.46513713261487	0.0374107437852932	0.281662360144299
clec-3	2.75840268241947	3.88522326612733	6.96146089036818e-05	0.00967118194458069
clec-4	0.794874526492051	4.38123215322537	0.017547185308898	0.206799932978752
clec-42	0.924892182306826	0.460133332100239	0.0372147214928687	0.280810842382793
clec-43	-2.53624960192526	0.418915190169104	0.000608102326027327	0.0407813981054947
clec-49	-0.621833349019238	4.88295444775445	0.0407480041909258	0.2914079937046
clec-52	1.11371654717841	4.68346051774299	0.00376576023371537	0.105417701406867
clec-53	-0.602780648453439	3.18111763734388	0.0351252498785252	0.274312449400783
clec-60	1.35519364367099	0.695353943711521	0.0224185687987121	0.229649036685967
clec-62	-0.58222744981765	6.03178263260788	0.0293992479060944	0.257488406631169
clec-7	1.2331548487863	1.90183559752643	0.00167940248926449	0.0701529843568459
clec-72	1.15053429239593	3.86620516780514	0.000251516698410716	0.0237506155562626
clec-88	0.887448017081027	5.94763676602636	0.0246235048760002	0.239515214934891
clec-91	0.880726294971584	4.80502175887569	0.0100544051281425	0.164300920830624
clec-97	1.18592932303742	1.28600211395302	0.0256287281484857	0.240472184360039
clec-99	-1.86315530524689	0.231360016035635	0.00263484573010762	0.0874520950371612
clh-2	0.485077990639164	3.46659593814734	0.0449010231375559	0.299541203607705
cln-3.1	0.451304025248436	4.16183606810201	0.044950111217924	0.299719563063721
clp-3	-0.580775509667924	3.67390143105018	0.0208132706718643	0.225432266913594
cmt-1	0.593617259072216	4.57092527770157	0.0206019182369023	0.224113040987335
cng-1	0.668373865651564	2.09831041917568	0.0279154588616867	0.250097961372129
cnnm-5	-0.64337197064825	2.81854689573778	0.0367061708472052	0.279745983416052
col-103	2.85237941128352	6.71404038933279	0.000337815642453473	0.028135217078625
col-104	-0.832418754599856	9.76249263129206	0.0237712701665656	0.236111249138631
col-107	-1.10163143671719	9.53637220128657	0.00250741764511513	0.0851188941856931
col-109	-0.848228567959947	9.03003544169328	0.0430059618909954	0.295726637434029
col-120	-0.904457659174109	8.89744213268999	0.0294066867531308	0.257488406631169
col-125	-0.725740945409809	10.5650320190276	0.0134803484415314	0.186926569030502
col-128	1.82526813491143	3.71303264414728	0.00137491159629181	0.0631376355982085
col-130	-0.906231248052003	9.03552138815548	0.0175824754042742	0.206991582700538
col-138	-1.01682829045902	10.5308781107887	0.0152181061584855	0.195068558144418
col-142	2.12000466408286	6.48650291201357	0.00859591487429468	0.157070724281178
col-143	3.58311820095256	4.51823038436428	0.00811809754491832	0.155484347670032
col-147	2.62380772321685	8.10190893876252	0.00253012626816958	0.0852423696730802
col-149	2.49798340963142	6.85083774706267	0.000153899295038502	0.0160029316529908
col-154	-0.684518431531357	9.06887452140359	0.0416181658016866	0.293405880775403
col-168	-0.851581252020372	8.79513635881271	0.018576622389903	0.212718983455345
col-170	-1.056045022166	8.03757844249611	0.0150802914629968	0.195068558144418
col-176	3.0853949406152	5.9354680051602	6.29030478267784e-07	0.00105433371038659
col-3	-0.818937680839264	9.59691910073275	0.0158132066556939	0.197786924698946
col-33	-1.13858843287795	3.13328069771667	0.00349140001840134	0.100896945790396
col-34	-0.648042181563504	6.26836130584221	0.0214823547479258	0.226206619657136
col-41	3.24294448612386	5.92466297059979	1.74341276481164e-05	0.00467548435267185
col-42	2.90602171222979	7.29212268107588	0.000511515355881457	0.0363567684421445
col-46	1.46273763252469	3.13123506448765	0.00068108942841726	0.0434234241162946
col-47	1.2123153996349	1.02523245187396	0.0384351511534618	0.283615117176827
col-49	-0.800667715671915	9.95294477785778	0.0466872712892901	0.304193207346011
col-69	-0.820734608487617	2.85237892473064	0.0218523071646023	0.227011403283638
col-7	1.8089893625485	7.81260980925376	0.0193735207980122	0.217025514102377
col-71	-1.05809242422033	10.5785619559323	0.00850796278540347	0.157070724281178
col-73	-1.03607583491224	11.4336144444285	0.0281941615120241	0.251032876304602
col-76	-0.855190476876825	6.26902529495502	0.0146432311744034	0.194650465136581
col-77	-0.932817167558695	10.8790218447769	0.0150968108019298	0.195068558144418
col-8	3.60580911575772	6.76692295346236	0.00190798328402799	0.074909652294491
col-97	-1.02738068585043	10.0300865683711	0.00672254348490152	0.141782719098337
col-98	3.64018721137836	6.52060044563493	9.6518098654823e-05	0.0113560946201439
cpd-1	0.606949492614033	4.89391420324026	0.0276022599588957	0.249114305768844
cpg-3	1.05226882116978	5.8332194255582	0.00355797226888299	0.102453080544801
cpi-1	-0.576287230804868	5.81880574423355	0.0406999582578351	0.291375195023658
crb-1	-0.744143410759613	4.28267270169314	0.0228422428521692	0.231863462834775
crn-2	0.44547449676603	3.79877871405266	0.0484100479735595	0.308314070277892
crn-4	1.22082682798571	2.07697660265083	0.00119795078453908	0.0597638802538919
csb-1	0.813145360988849	2.96599642169669	0.00862876525133352	0.157205316922733
ctf-8	0.650345076450767	2.20250235634065	0.0488726352944648	0.309135232933901
ctg-1	0.565522704687526	4.98340554937499	0.0333450604221807	0.268220704979617
ctsa-3.2	1.27833058591842	0.369285715283226	0.0312387382261227	0.262127810309186
cul-6	0.920062505869996	3.3811363120759	0.00366871167044701	0.103784292803848
cut-2	-1.15497518212746	8.69342459921243	0.00390980373041583	0.106992975961522
cut-3	-2.40583787473764	0.418156979093094	0.00108986838063993	0.0569607891903845
cutl-10	0.778837118048245	1.61546942153073	0.0183820458872469	0.211393527703339
cutl-11	1.2674174259713	0.257697489953432	0.0213768205744885	0.226206619657136
cutl-16	1.32200103317901	2.51528063703669	0.00180584878106154	0.0727165955112738
cutl-3	1.21351814064178	0.84370727125032	0.00708186355636375	0.145199859980553
cutl-4	-0.894069293807815	0.925402335414495	0.0270253564670143	0.245987374265092
cutl-9	1.40834885443518	0.771321525056172	0.00317979215299588	0.0967981472133018
cyc-2.2	-0.777240776383361	5.04243376755969	0.00322489508565354	0.097613133642276
cyd-1	1.41430558604592	2.0535320413573	0.00139414140410733	0.0635851771689631
cyn-10	0.674082585872616	4.02663633003061	0.0107194696310989	0.169459682839788
cyn-17	-0.917536794317054	5.58962282977229	0.0135334083432571	0.187363158850452
cyn-2	-0.429917670732639	6.1816521311153	0.036058550720989	0.277261271747436
cyn-4	0.437275721700392	5.47324789763522	0.0320729819347843	0.264394413097376
cyp-13A2	1.57571963698178	4.22253258054773	2.1303016096044e-05	0.00482742323103754
cyp-13B1	1.41740677064497	1.29722433501182	0.00927788662329187	0.160189005446529
cyp-14A2	0.616664453880041	2.31659610774703	0.0480420718078288	0.307345487056859
cyp-31A2	0.652887178185126	4.85901315928629	0.0106028405408517	0.169385340105717
cyp-32A1	0.731359712049892	3.6784742692053	0.0443754852572904	0.298560402315608
cyp-33C8	0.843049214742093	4.23018332161454	0.00754029458635922	0.150720668151183
cyp-34A2	2.7363789999496	1.71252130324065	0.0029556010543403	0.0923490673769643
cyp-36A1	0.91721556208522	2.80214356790799	0.0182535980711353	0.210638981528273
cyp-37A1	-0.556401683963138	4.3933686953011	0.0201637119127757	0.221376557706878
cysl-2	1.03775834176089	5.59348681109706	0.000651893870653265	0.0424332277261632
cysl-3	0.638191448509478	3.5669116567239	0.0131807341237364	0.185364523752143
D1005.2	1.61304726572175	2.22654949257819	0.000937526841836029	0.053268209416014
D1022.3	1.55129194287565	1.22994462938815	0.00105707749726729	0.0562474292097502
D1022.4	-0.520251295516126	4.67066925411129	0.0338337310882491	0.270045535810912
D1046.2	0.520859043667298	4.70138442961438	0.0247567529866941	0.239752831638363
D1053.3	1.37986870229351	2.40263635047344	0.00083831028041953	0.049519394494033
D1054.8	0.854082736505885	5.01068350901003	0.000801669181357493	0.0477759202347672
D1081.10	-0.732626998427721	2.18532115876556	0.0159503464714454	0.198191284088343
D1081.5	-0.688354639131972	4.31894257707494	0.0127954611202149	0.181752476865425
D1086.3	-0.543518108909771	5.60227929051995	0.0481580984379783	0.307910200064843
D2024.1	-0.586660336198953	2.43968536492031	0.0326599111898355	0.266020437709089
D2045.5	-0.611631259428841	2.79175354902868	0.0222585517541739	0.228884141466041
D2062.4	-0.951896054461521	3.25550053867797	0.00199778400068332	0.0758618822955278
D2062.5	-0.851827222053935	2.65534979538766	0.00835538609905379	0.156254737890443
D2092.8	-0.995368740820859	4.95475563564867	0.0351874586592251	0.2744785533226
D2096.6	-1.39147776207154	6.90287942041228	0.0305686303729936	0.260028683020097
daam-1	-0.870621138099943	3.94859669993826	0.0109733496243365	0.169863112442862
daf-14	0.423403525821677	4.55990970519596	0.0355956404317323	0.275737690669612
dct-6	-0.421877101841157	6.52762491335776	0.0390307468702731	0.285344868892017
decr-1.1	2.69481322144785	3.67152227200577	0.00196102625389376	0.0755614972369582
del-6	3.17154104845808	5.71414611941362	3.40737179598944e-06	0.00190372701718427
dhhc-12	-0.451822886556648	3.81181657241643	0.0468002196091852	0.304485271586397
dhhc-13	-0.628307815928393	3.2927675925199	0.0150534916603042	0.195068558144418
dhhc-5	-0.67826939272702	1.54482411754739	0.0425056040458371	0.295127056146359
dhrs-4	0.605053279450693	3.77797115756772	0.0163371370278094	0.200425133033757
dhs-14	-0.886110342814557	4.58119869240413	0.00194114825237685	0.0754459620757137
dhs-17	0.844990372716539	1.94179225536698	0.0229762031086805	0.232499509299567
dhs-19	0.746576804295187	4.30850190388144	0.00404064041515078	0.109235780900719
dhs-25	-1.77041481084523	6.799550121463	6.15602791795145e-06	0.0027515392783937
dhs-27	0.936767588359122	2.80615698506591	0.00490698895197792	0.122300771109799
dhs-29	0.521250016157191	4.20189262095231	0.0423424935227647	0.295127056146359
dhs-4	1.15934136991206	2.05786727857125	0.00205530129082843	0.0774144241817934
dhs-5	0.801053530202419	3.95534691172002	0.00599034069638753	0.135226394609193
dhs-7	-0.689339072081263	2.99961046183094	0.0367598197314552	0.279745983416052
dhs-8	2.58133931917784	1.43832742217769	6.62026966967987e-05	0.00967118194458069
dlg-1	-0.473697516781698	6.93916602980804	0.0400829338297047	0.28945303706718
dlk-1	0.4458765532818	6.34512075664239	0.0333240308435269	0.268212442725602
dmd-10	-1.14944393021568	0.38599691727917	0.0211098235239058	0.226206619657136
dnj-25	-0.430688903100999	6.76950442761083	0.0362114375056095	0.278098032939701
dod-17	1.59424373091614	5.97310879773284	2.22769955555848e-05	0.00485816417834064
dod-21	2.00698588148768	2.95817828479445	0.0012562225452476	0.0610314786566126
dod-24	1.95703089294405	7.45019963033984	1.14593359737386e-05	0.00352816592123437
dpf-1	-0.720288267254613	4.16622437639804	0.0318410323696151	0.263716122942661
dpy-10	1.74721032543723	5.3911630843917	0.00369179294170106	0.104217371695304
dpy-13	-0.978097393351708	10.5272640180476	0.00868204787473902	0.157740714373044
dpy-17	-0.991204455587776	1.42366304521053	0.0435417682252553	0.296521874115007
dpy-2	1.78129202095959	5.88934046787692	0.00692169639893149	0.144232351871496
dpy-27	1.18924240396072	5.80234197324168	0.000159016358924502	0.0164019258216819
dpy-3	1.4887801923222	5.47108583695933	0.00697013677475794	0.144232351871496
dpy-31	0.566561982512445	5.36954776359179	0.0102238448234047	0.166373222375041
dpy-4	-1.09424761462475	10.4143272108254	0.00693078143027423	0.144232351871496
dpy-6	3.3728521876283	4.75481376588448	3.13524881351681e-07	0.000835670529597512
dpy-7	1.65450055017331	5.80180673663166	0.00859551754566256	0.157070724281178
dpy-8	1.37474554492266	6.55379994591148	0.00647938508481621	0.138789256553196
dpy-9	1.86523491262041	5.58641559157586	0.00425368310901772	0.1120582255576
drd-1	-1.24449897645388	4.69323489655716	0.0146470519295108	0.194650465136581
dscc-1	0.490404030663528	4.26312633607331	0.0256594471777402	0.240472184360039
dut-1	0.75754503164441	5.65545378270895	0.00614493133767594	0.136187800798151
DY3.8	0.780043653601838	4.1032135929305	0.0188996621350091	0.214068818326678
dyla-1	-0.972310987960517	0.977032162533554	0.0280614881145484	0.250683873502984
E01B7.2	0.453311747112501	4.09726304454003	0.0447490210760691	0.299271632722699
E01G6.1	-1.12148911930838	6.14741292337925	0.0418482333267212	0.294073371767851
E02H4.6	1.14926732345798	1.60421346700148	0.0244269872917329	0.238862894917663
E03H12.5	-0.823861756249848	6.92758641561005	0.0029382581948355	0.0922695647179139
E03H12.7	-0.646994332801871	5.22950310838893	0.0223702273893657	0.229425093620386
E03H4.8	1.61655578809966	4.11000820442009	9.72350673635612e-05	0.0113560946201439
E04F6.6	2.1769067232471	3.62266403601257	3.03099006153539e-05	0.00625269934386586
eat-17	-0.583099002357478	5.80612656002533	0.0182351816788329	0.210607709846228
eat-20	-0.780452233364127	6.0198709109024	0.0288014903099565	0.254500350969604
ech-6	-1.61336941348907	8.94723071407475	0.000112801335572125	0.0128182466837849
EEED8.3	1.04568886415472	4.11579383768905	0.0166858881766371	0.20149571845119
egg-2	0.852904264422006	5.24636384455703	0.0423052528290391	0.295127056146359
egg-3	0.591559204889615	5.14402767477838	0.0451648726605429	0.300106926414876
egl-18	0.596991829334939	3.68483586887804	0.0259708454411709	0.241679965312956
egl-19	-0.406490550604386	6.01298265446496	0.0452755433099127	0.300324451341506
egl-30	-0.536805151246306	8.47149520039686	0.0294624951174492	0.257488406631169
ell-1	-0.66306242159918	7.81884552139782	0.0167075444209543	0.20149571845119
elo-9	-0.675132840679921	4.74369088506651	0.0268289304462911	0.245774871287349
elpc-4	0.530919424940471	4.33978255565528	0.0378348638660028	0.282795035931754
elt-3	0.855634710129509	5.15308061388651	0.00119704552168625	0.0597638802538919
endu-2	0.677588396154266	7.41516488896559	0.0106994841576212	0.169385340105717
enri-1	0.719556155511676	2.00025241637171	0.0269145476686642	0.245842758643813
ent-2	-0.57288940880746	7.10947817371441	0.0290418889947022	0.255569496513561
ent-3	-0.569162073878636	5.05011841385561	0.0136201494259196	0.188087109837441
ent-5	2.5162370394886	1.21298009430801	0.00110862068334138	0.0571749797804793
ephx-1	-0.733685657009643	5.84273355841658	0.00684375713958987	0.143163712144712
eppl-1	0.616869575150031	6.32542093505144	0.0121773868863386	0.176795747722794
erp-44.2	1.00518165760449	5.32696350324219	0.0108070589466376	0.169507237574437
erp-44.3	-0.656585259673115	3.28176004169022	0.0172146783005583	0.204554820146131
ethe-1	0.731876897469784	2.12404580397514	0.0319208641704991	0.264051121321544
exc-6	-0.72373958398039	5.59539061264133	0.0141277771181534	0.19248658528198
exc-7	-0.598949094260776	5.84130879975333	0.0186349258186415	0.213022779456235
F01D4.5	0.461143061131501	4.07858024799931	0.0467502141612126	0.304307583343544
F01D5.10	-0.920967658907077	4.0933633623298	0.0143365410369832	0.193664966640682
F01D5.2	0.740865507825555	2.58820547201155	0.03200718855075	0.264276103003083
F01D5.3	0.74501012723606	2.8668926147138	0.0243949043511502	0.238862894917663
F01D5.8	-0.622465455693937	4.72596013939766	0.0092071907519842	0.15971438653733
F02E8.4	1.11348850562529	4.27113487036116	0.00158252526328982	0.0677957867586363
F02H6.2	1.08299648356051	2.39443925714551	0.0226457580015383	0.231026619738586
F02H6.3	1.15778927124657	1.66007200221148	0.0111931262861938	0.170604504330122
F07A11.5	0.624566933568554	4.05067036104791	0.00910157598130922	0.15971438653733
F07A5.2	-0.437921063189098	6.72881028111522	0.0367419528211592	0.279745983416052
F07B7.2	-0.898807552427197	2.0249347460035	0.00584016649457753	0.134100137035863
F07E5.8	-0.67944975004755	3.09322477182563	0.024140491824112	0.238365136133666
F07F6.1	-0.45722462863179	4.68891092480468	0.0462595500406071	0.302878079343018
F07F6.8	0.642834720681271	5.16617598795513	0.0105975303105807	0.169385340105717
F07H5.8	-1.50890125942099	5.8401228065607	0.0363753439088228	0.278718277984803
F08D12.3	1.39026606665769	1.22586618964886	0.0439902244307095	0.297460877151479
F08F3.6	1.71955347836471	2.74386923957529	0.0133769303153048	0.186155403128071
F08G12.5	0.987432155730443	1.53268413666782	0.0138014645791085	0.189420510277651
F09C12.8	-0.577402758055069	4.91735598969704	0.014999958343936	0.195068558144418
F09C8.1	-1.14325927951614	2.20389620820545	0.0430402088151476	0.295736201454749
F09E5.14	1.49472047106897	3.50174641347094	0.000913441784441256	0.0521205995215864
F09G8.5	1.7421213595887	2.71395884911568	0.000273396754339936	0.0245135852998099
F10A3.17	0.773989323071511	5.20926127544146	0.0027876257591045	0.0896385462921638
F10A3.4	-0.517348015907955	4.13155839167694	0.0485153768578083	0.308314070277892
F10B5.3	2.15784499163921	2.51805058542273	6.65675375979044e-05	0.00967118194458069
F10C1.8	-0.480561828856269	4.1028410000872	0.0410377574491171	0.292076257525005
F10C1.9	1.2393421315027	2.95923950328426	0.00702666260675502	0.144856944612559
F10D11.4	-0.753424466949188	2.96026053672461	0.00848731858819429	0.157070724281178
F10D11.5	-0.667769268517592	3.52537484211126	0.0197307838971733	0.218652959733221
F10D7.10	1.09238845156543	0.880237845508529	0.0105351187361056	0.169385340105717
F10D7.3	1.06513212100546	4.27502079181587	0.0195937088357186	0.217854097660158
F10E9.2	-0.788746347669279	2.88253159125778	0.00713601504049063	0.145648262013604
F10E9.5	0.569255239699483	3.93128532118411	0.0310634866095959	0.261219057192492
F10G7.12	-0.765603720793245	1.3255999802471	0.0492428569096397	0.309853340357278
F10G8.1	-0.731338005723123	4.26134181177148	0.00688223291342702	0.143744331987761
F10G8.2	-0.929493617591463	2.50464473681804	0.00277782192811745	0.0896385462921638
F11D5.1	-0.759836414137418	5.65960682211985	0.0138727742958949	0.189851015764675
F11E6.11	2.1733968066052	0.873211416736502	0.00102786060422762	0.0554920509324122
F11E6.9	0.942825470993025	2.75057930898759	0.0380060795711408	0.282967099939765
F11G11.15	-1.2296419291339	1.1165290097989	0.0149029192674522	0.195068558144418
F12F6.7	0.433850134831087	5.03061350711043	0.0497553915445003	0.310745246958642
F13A7.1	-0.576601286431631	5.43652819234533	0.00647518169749728	0.138789256553196
F13A7.11	0.641559961267805	3.26928285527291	0.0209315120664271	0.225768614543386
F13A7.7	-0.556664643799067	2.83248859473743	0.0476951202081903	0.306593314625247
F13C5.1	1.70957004533093	0.59039909306279	0.00451707354995768	0.116479690829582
F13C5.3	-0.741743399568211	1.94590290427432	0.0189244902727746	0.214142185711084
F13D12.9	-0.641669817568719	6.19953676481676	0.0150382752379697	0.195068558144418
F13H8.5	-1.06352774859204	8.58601480240617	0.0431480214375682	0.295793363730242
F14B8.4	1.19641035942258	2.6860023836091	0.00918263706790732	0.15971438653733
F14D2.19	0.906762367726233	2.85863514515963	0.0075695202326429	0.151041215475459
F14D7.2	1.3855823414582	2.68895915195025	0.0239757717366838	0.237087848980231
F14F7.5	-0.96943905701185	1.0815593888257	0.0202636757509094	0.221808676035872
F14F9.4	0.820276541660831	4.79452701047197	0.00189231400724771	0.0746686709032984
F14H12.3	1.6864545444013	2.57092715671098	0.00740267318086413	0.149491633557541
F14H12.8	-0.625864887014836	1.75463702710714	0.0447737015744228	0.29928741994588
F14H3.3	2.45357661062596	0.849666366972279	0.00112204227536509	0.0572070907618649
F14H3.4	2.11811830029911	1.44972045500795	0.00307375521672897	0.0949311883422876
F14H3.5	1.58926591707012	0.436151333873371	0.00810986875720709	0.155484347670032
F14H3.6	1.28155367893962	4.54679474780879	0.0176439380445605	0.207532951964484
F15A4.6	0.779077875596898	4.09977817738909	0.00584874471453522	0.134100137035863
F15D3.4	-0.687252932615681	3.65795091057817	0.0200347675280111	0.220926149492681
F15E6.4	-3.36603647800334	2.5738923909246	0.00176257951940131	0.0714031080835411
F16B12.4	1.15580769412714	3.59778512344542	0.0081408464796998	0.155484347670032
F16B4.2	1.11257752081343	2.21850911050192	0.00568333997994904	0.132394432853197
F16B4.4	0.850683742331975	7.00701296414195	0.00386250806336785	0.106417933080782
F16F9.1	-0.770752377407919	3.31867280534824	0.00872773853704943	0.157935554714299
F17A9.5	1.95014565207374	4.28976717293929	6.83906249346753e-05	0.00967118194458069
F17C11.11	0.960476323984105	5.9974222611884	0.0316999595708742	0.263508957562806
F17C11.4	0.962719215869913	4.56261921288453	0.0449935147688924	0.299812721299205
F17C8.7	-0.474126388282542	4.18653192986567	0.0332539384271741	0.268181449395313
F17C8.9	1.82414565861006	2.89238362801859	4.28845220160768e-05	0.00766718074284765
F17E9.4	1.22265027901532	4.84411444926744	0.0458299489866018	0.301621339621561
F17E9.5	-0.673452669760663	7.21979786941582	0.0133580729798419	0.186155403128071
F18A1.1	-0.749740947673308	2.58956242360127	0.0209747937768143	0.225768614543386
F18E9.3	4.63645689213037	3.77556101047275	0.000263005664042151	0.0244463326363023
F19B10.1	0.908429654422907	1.25610434386763	0.0245451069045288	0.239016222572859
F19B10.2	0.979449371258907	0.418027054963597	0.0456063194451075	0.301248836177067
F19C7.2	0.58077791959087	4.47644161357068	0.0218274049439864	0.227011403283638
F19C7.4	-1.02698316196008	2.12416413124844	0.0151674505173654	0.195068558144418
F19C7.8	-0.596783173000647	3.13311396924015	0.0217940733616186	0.227011403283638
F19H6.4	1.56803820165592	1.75043221721305	0.00627551658860627	0.137049514554758
F19H8.2	2.14033348231236	4.04440910749172	2.40780498298455e-05	0.00512480270108568
F20D6.5	-0.442036441820524	4.1824286949741	0.0489285574850022	0.309135232933901
F20G2.1	3.58531445608773	1.81365442288142	2.20313768018387e-06	0.0016412151751992
F20H11.4	-0.40153664791379	4.45368625070462	0.0450982369200161	0.299812721299205
F21A3.4	-0.683523067917834	2.62954472012071	0.0333001799718991	0.268181449395313
F21C10.9	1.06819512979909	5.8964632333656	0.00681416118222052	0.142767323894367
F21D5.4	0.584969686550333	2.01168229889467	0.0477361676871909	0.306593314625247
F21F3.2	-0.618473186370849	3.58448496282349	0.0199197274177168	0.220179995262819
F21H7.5	-0.452687999156065	6.47898720015761	0.0278215228658234	0.250097961372129
F22B3.8	-0.736723868394644	3.20725433605518	0.0108080425245491	0.169507237574437
F22E5.17	1.61969215466054	1.91996600545705	0.00156550384394093	0.0672815418057817
F22F7.7	-0.686450661171048	4.65678590692962	0.0364155208508964	0.278866772752524
F22H10.6	-1.27665544560198	2.29795453768194	0.000969876849022422	0.0539622043905938
F23B12.1	-0.570397487610772	3.76021059022818	0.0250981822928111	0.240043884710631
F23B12.4	0.561835479654541	6.38880088348129	0.0370715360436887	0.280196448746826
F23B2.7	-0.626512864013012	3.42201113890507	0.0262683408678697	0.242918746687769
F23C8.7	-0.633427392114905	3.45049443303194	0.0110812217450478	0.170276404219194
F23D12.2	1.9775745199039	0.594102952745679	0.0108209557285195	0.169507237574437
F23F1.7	1.67035974972999	2.11532233925501	0.00188607244802083	0.0746686709032984
F23H12.5	1.20090179963835	5.48157317060555	0.03788577240782	0.282967099939765
F25B3.5	0.773044162290224	3.38973725063105	0.0278331179614821	0.250097961372129
F25B4.7	0.564522051614753	5.23999834551387	0.0121828078824566	0.176795747722794
F25B5.6	-0.556709449472448	6.3089031899601	0.017697548361101	0.207833444346048
F25D1.5	0.828391188310451	1.70886020725269	0.017213064912671	0.204554820146131
F25E5.5	0.627629210102413	3.38593544790588	0.0151001258821634	0.195068558144418
F25E5.8	0.902015321414375	6.06493850584002	0.0357789734575639	0.276518879015836
F25F2.1	-0.44250427202616	4.10437109299876	0.0400860832152847	0.28945303706718
F25G6.1	-0.807142075913257	2.7898059182295	0.00820299404140529	0.155484347670032
F26A1.1	0.526519298667145	4.8229347407223	0.0474314592304949	0.306194769316643
F26A1.4	-0.710734666976503	2.47490402228798	0.0270109955950187	0.245987374265092
F26A3.5	-0.471441486574814	5.5103623931903	0.0345035083479965	0.272220548421518
F26D11.2	1.1625547207539	1.84364224155887	0.00981438721518287	0.163454870145078
F26F2.10	-1.14350573076884	3.77119398099471	0.0145079662435405	0.193977869138014
F26G5.1	2.76739906567358	1.72598811158297	0.0045964554618865	0.117174660244175
F26H11.4	-0.609232046575688	3.94897207824794	0.0225254686941248	0.230443099299474
F27C1.3	-0.534279472568694	3.64453432849925	0.0297092201076604	0.258346908186523
F27E5.3	-0.881664493411314	4.32655544691371	0.00335793303876175	0.100281790905916
F28H1.1	0.698532326585395	4.18523454624202	0.0194997113018655	0.217349649914143
F28H1.5	-0.652400080779049	1.97215549809848	0.0375476474287326	0.282116043255831
F28H6.4	0.785771042900324	3.72086879961442	0.0102063037833972	0.166289583756468
F28H7.3	0.933229686153978	7.32446250166394	0.000992636138648151	0.0545934875843814
F29B9.8	-0.610835353599597	6.8052154434588	0.0328734992816514	0.266514301754074
F29C6.1	0.905905493769133	4.33897701195869	0.0130367092904165	0.184203619468066
F30A10.12	-0.532506397465875	3.41914116307631	0.0332210436314602	0.268181449395313
F30B5.4	0.809207380808722	4.61562215172772	0.00146171486763542	0.0653536676733614
F31B9.3	1.37633910882336	1.47502430268231	0.00675698049819027	0.142236030612611
F31B9.4	1.06867142685172	1.14117840893148	0.0412947396993057	0.292798401427935
F31E8.5	-0.461627858705832	5.10331428925879	0.0225690624446584	0.230486335354474
F31F6.1	1.60977807310175	0.012074754654544	0.0473079962937286	0.305859653954969
F31F6.2	1.88288316745399	0.518800266057501	0.00274478437189655	0.0893320719484486
F31F7.1	0.869756594166666	6.66307708511939	0.0441549749579239	0.297823973446077
F32A11.3	-0.901859204352167	6.88327915219827	0.00198314054446419	0.0758454006083642
F32B4.2	-0.876309523322531	4.84335077574438	0.0018688549989827	0.074581775837378
F32B5.1	-0.783511409738294	6.11952385514453	0.00553438623361704	0.130995610173124
F32B6.4	-0.524382796465106	5.31188853401656	0.0195789792481087	0.217854097660158
F32D1.11	0.990438330771582	3.19235989635761	0.0496962237865886	0.310520347043041
F32D8.11	-1.64040481027967	2.46224628176899	9.73936073768773e-05	0.0113560946201439
F32D8.12	-1.88420751412347	6.23878271692486	4.65272127196229e-06	0.00222815498341937
F32H2.7	-0.514446668957078	5.75136926930126	0.0236089237060066	0.235194693888442
F32H5.3	1.75186492462134	1.5156562378465	0.00129353296539079	0.0617259200459966
F33H12.7	3.86414882488445	3.95572102279942	0.000370903797669635	0.029603863231858
F33H2.3	0.552323795329536	4.92774613865854	0.00935401530797464	0.160189005446529
F34D10.9	-0.621478073990998	4.39493303760706	0.0144177947303242	0.193664966640682
F35A5.4	-1.12018980522119	5.25114599163064	0.012942439676117	0.183257839088757
F35B12.3	3.52161196037728	3.47635032950591	0.000112476429449995	0.0128182466837849
F35C11.2	-0.65048436616695	3.63054695003041	0.0158396402633171	0.197786924698946
F35C12.3	1.37012938515109	3.26257012122131	0.0063669700091215	0.138311232037586
F35D2.3	0.890647316025652	1.68495982430821	0.037557246693519	0.282116043255831
F35E12.9	0.751200796150432	5.07077123403056	0.00389609377448811	0.106835831129061
F35E2.5	-0.696467645190661	3.73283412588352	0.0167751233682894	0.201822704251844
F35E2.9	-0.522137101161874	5.33818673725168	0.0295144813925056	0.257488406631169
F35F10.1	1.71093876828863	1.79996193645028	0.00136265778793932	0.0627974308415428
F35F10.5	0.630264131227616	3.70627566934177	0.0217694207417731	0.227011403283638
F35H8.2	1.35802152170713	2.85340937586892	0.00191617650361775	0.074909652294491
F35H8.4	-0.605554409704879	3.63960159695405	0.0435645937913246	0.296526719872016
F36A2.12	-0.611984605324565	3.72049409082078	0.022379597468526	0.229425093620386
F36A2.14	-0.48015395538126	4.82502231734431	0.0303916728619512	0.259562355295559
F36D1.6	-0.878362969291731	1.8384135247595	0.00902131069031044	0.159376488862151
F36D1.8	2.38966358100104	3.19400717975982	6.38901029295857e-05	0.00951891544647571
F36D3.1	0.871552137443656	3.27704140136246	0.00667327773395383	0.141585413187638
F36D3.16	-0.465737745443633	3.77644948324577	0.0481762696499397	0.307910200064843
F36D3.4	-0.518774584018625	5.21793614002158	0.0141691956968427	0.19249720881354
F36D3.5	-0.443492612968733	4.74456047518116	0.0437641072798398	0.296679936559844
F36G9.13	-0.536272915495415	3.71179702988691	0.040510932591991	0.290331958912885
F36G9.3	2.64813553071486	1.39073697941203	0.000149476384904199	0.0159062982714692
F36H1.3	-0.507950983992609	4.5960285616803	0.0351864086985124	0.2744785533226
F36H12.10	-0.903223064869869	4.10563889151428	0.0020021833044623	0.0758618822955278
F36H12.4	-0.544508539263379	3.80745796786838	0.0256280509436389	0.240472184360039
F36H12.5	-0.440932256224472	4.98829336736346	0.0327541011751589	0.266020437709089
F36H12.9	-0.518369054408376	4.33906865644288	0.045788380462041	0.301621339621561
F36H9.4	1.13891752380347	1.85330205747064	0.00920098838564623	0.15971438653733
F37A4.4	-0.596932345973334	5.55919763146782	0.00820777338849571	0.155484347670032
F37C4.8	-0.612248611162241	2.04285070344737	0.0459153034119028	0.301655219720826
F38A5.8	-0.922819503655264	0.948769313925758	0.0419689788206199	0.294293501257888
F38B6.4	-0.650556213302131	6.24584842608689	0.0337717035117723	0.269711002018675
F38H4.3	-0.630769458861708	2.82862633724923	0.0329920093305351	0.267305047198275
F38H4.4	-0.600670538856537	4.43289586512957	0.0105564576654549	0.169385340105717
F39D8.3	-1.07331056297557	3.93078780227511	0.0287034544073439	0.253881675559416
F39G3.2	-0.590065513868551	3.359015390673	0.0188974825803926	0.214068818326678
F40A3.2	1.38777134787143	3.61561006400798	0.0056290292652518	0.131547809410864
F40E10.5	-1.2001565236369	6.31759128243766	0.00269820519651662	0.0888511863111502
F40E10.6	-0.612935002981333	7.43167300685719	0.00916083792553521	0.15971438653733
F40E12.2	-0.710350870363707	4.18881841535059	0.0150135783065194	0.195068558144418
F40F11.3	0.558391928749529	3.30118512360389	0.0484734411577498	0.308314070277892
F40F12.3	-0.690363937366434	4.50306148628808	0.00616496346367943	0.136187800798151
F40F12.9	0.859112726333614	0.95998939662115	0.0353753097087453	0.275143577659261
F40F9.3	-0.44566923740895	4.95031772436154	0.0379222303377761	0.282967099939765
F40G12.11	1.927713389011	1.9201752504655	0.00195636955173972	0.0755614972369582
F40H3.2	1.94559116129487	2.13519367255886	0.0179887892176682	0.209127011583487
F40H3.3	-0.887377215559841	2.23357701169807	0.0441789017085403	0.29783554198583
F40H6.1	-0.490741293848912	4.19671221991603	0.0256226939224242	0.240472184360039
F41D9.2	0.835184620022107	4.38527874707084	0.00215895767063142	0.0786670201236323
F41E6.8	1.51550139711735	0.289569959981585	0.00914042747935539	0.15971438653733
F41F3.3	-1.0440084630775	10.921249475064	0.00552537435133019	0.130995610173124
F41G3.10	1.94857932603191	3.45109415522273	6.75002473987169e-05	0.00967118194458069
F41G3.3	-0.728402089407949	3.85056976295723	0.0342432407697847	0.271536141621551
F42A9.7	-0.504067449347205	4.4902474132456	0.0274591790185316	0.248615888899048
F42G4.2	-0.607286715752411	4.74694121205269	0.0119378390698719	0.175384760471881
F42G8.8	-0.466335658345187	4.34993563812751	0.0344169297242591	0.272066944202876
F42H10.2	0.744958210304998	3.56156827977633	0.00983727945462586	0.163454870145078
F43C1.7	2.6193326506387	0.188407010783235	0.000335611437239609	0.028126336012162
F43C11.7	0.932066636021763	2.09779496027465	0.0354137910953867	0.275267096271377
F44A2.3	1.84151794657805	3.03524462586291	0.000117151179360128	0.0130625062960081
F44B9.8	0.545739989883197	5.40504884023862	0.0213987270644207	0.226206619657136
F44D12.6	-0.552258523324328	3.64094651739661	0.0307752643711607	0.260028683020097
F44D12.8	-0.482107928635808	4.40454350433697	0.0409659231059437	0.292076257525005
F44E2.4	0.625144024354427	6.77329005452192	0.0315950162657851	0.263304893168373
F45B8.3	-1.5322626418675	3.21758817386437	0.000732344306052782	0.0452534783403768
F45D11.14	1.39558780183561	3.9289410993996	0.0137607613283776	0.189205473159445
F45E4.5	2.12220319357657	2.96372587020849	0.00126170066124557	0.0610763327315589
F45G2.7	0.767027026414386	2.69722417744326	0.0180067303357591	0.209127011583487
F46C3.6	1.4416198389711	1.5465065557532	0.0295084523924955	0.257488406631169
F46C5.1	1.55007333461799	1.4457689365877	0.000765877550572772	0.0465517865018181
F46C8.8	-0.989014139464196	7.06506699438642	0.0435932878421299	0.296571484868148
F46F2.3	2.93547068838988	6.65481066192796	1.57843083582799e-06	0.00159310823819895
F47B10.9	0.974089956883173	2.51950287150895	0.0171076941322427	0.204089920479754
F47B3.1	-0.694097364770549	4.88907190460073	0.0050487800008192	0.124446858512839
F47B3.4	-0.529752459293026	4.76017448045993	0.016691738482132	0.20149571845119
F47B8.3	1.05789078013103	2.26129293368274	0.00551573298082741	0.130995610173124
F47D12.7	-0.4229171000904	5.84312911354574	0.0445987717839512	0.299128926200126
F47G3.1	0.677613294257381	3.14955539894517	0.0169263308067448	0.20300999086551
F47G3.3	1.39144359822759	1.52868805799055	0.00330880843196292	0.0992568507028877
F47G6.3	-0.814783513742461	3.30642815642111	0.0184429836433022	0.211731136706369
F48B9.3	-0.955372922402447	1.97321960520033	0.0144422824275468	0.193664966640682
F49C12.15	-0.469965675605307	7.17710793117546	0.0309739473504468	0.26100479299456
F49D11.6	-3.01555675142667	1.79746388367039	1.15772466652482e-05	0.00352816592123437
F49E10.4	-0.870300356151717	2.01786209621111	0.0248582183362875	0.239752831638363
F49E11.7	-0.547139428901194	2.65496956567118	0.0381760315388226	0.282984733940976
F49F1.12	-0.898513484325943	2.00225735801515	0.0211892105505986	0.226206619657136
F52B5.2	0.41458826862803	5.42206110867135	0.0454477061510566	0.300645432550329
F52D2.12	1.11546763206807	2.47395403265234	0.00737274799552598	0.149111882159891
F52F12.9	-0.830932245594999	1.48970826408608	0.0196175619187358	0.217938597985359
F52G3.5	-0.987389145925194	2.27281724417009	0.0425072213559271	0.295127056146359
F52H3.6	-0.549537902939577	6.04157462541315	0.0376745080848679	0.28222205525698
F53A9.9	0.834825798585579	2.04413263801684	0.0300562333201514	0.259560999376001
F53B1.8	-0.596415186756864	5.4117006862346	0.0297883089890993	0.258531673291154
F53B2.5	-0.509362158436477	4.3692879620768	0.0243044789023625	0.238862894917663
F53B2.8	1.23788736658735	5.95745360507065	0.00123730694565781	0.0607683230338971
F53B3.5	1.00977438885549	3.86980265472636	0.000973868868961565	0.0539622043905938
F53B3.6	1.09740924986509	4.94627559145556	0.0324735406005665	0.265514561971572
F53B6.4	-0.389000879610267	6.3457342104571	0.0489741842810183	0.309135232933901
F53C11.1	0.65676174437623	5.4876598816655	0.0255860342114444	0.240472184360039
F53F1.2	0.760379041561475	5.57230975347902	0.00210576310256471	0.0784859179500911
F53F1.4	-0.871813169355155	10.460827192555	0.00919183855469557	0.15971438653733
F53F8.3	1.4901836268681	2.21148072622893	0.00216919796768014	0.0788259499962682
F53F8.4	1.60528667101393	3.57771041077708	0.0301395907483567	0.259562355295559
F54B11.11	0.941757395714589	5.16925027200181	0.00124418417121057	0.0607683230338971
F54B8.4	2.08251126631747	1.71106972530884	0.000128990130704814	0.014062021647324
F54C8.1	-0.460027625300301	4.60073537799909	0.0304688660398102	0.259682815405762
F54D10.7	1.23226329206196	1.63371895062043	0.00704459137463526	0.144856944612559
F54D5.12	-1.92364823224639	7.05288620316801	1.96179427284683e-05	0.00482742323103754
F54D5.15	-0.985977942975464	3.72376756383821	0.0127828523654799	0.181752476865425
F54D5.5	2.01290660651354	2.31496149912802	0.00620054004659282	0.136523877643289
F54E2.1	0.557848361291843	7.59835025435331	0.012335067205091	0.178233745854596
F54F12.1	-0.747028974577757	5.0094791072294	0.0066187595784197	0.141098485194006
F54H12.5	1.782327834228	0.705716378327977	0.00696359236304691	0.144232351871496
F54H12.7	-0.479551904937629	3.8832433038123	0.0355238820836448	0.275340887202077
F54H12.8	-0.508044879521278	3.76897372533012	0.0336251949306322	0.269504027988552
F54H5.5	-0.656946082184792	3.94491381636079	0.0103928841204438	0.168237038600513
F55C10.4	-4.69311528577087	0.995327585042567	9.06557734433213e-06	0.00328541423270675
F55D12.1	0.993003327683416	1.16203511795269	0.0197175235615598	0.218652959733221
F55F8.8	-0.990861152290357	0.763480761639378	0.0219933299056783	0.227377456210672
F55G1.7	1.14653542238938	0.812774574960743	0.0072723611880014	0.147745142715925
F55G11.1	-0.940455688729024	0.598138690653522	0.0286064665456726	0.25320485488758
F55G11.2	2.12983973834074	5.2180805723481	1.03457123127564e-06	0.00138725656401751
F55H12.3	-0.434171133972647	6.13291096035281	0.0321281876975135	0.264623383805871
F55H12.4	1.6191533737245	6.55735245507204	0.00858636698358649	0.157070724281178
F56A11.6	-0.836205695533598	5.17356339361889	0.00768229503913071	0.151711184358916
F56A4.10	3.13003807740123	0.861976941224964	0.0358056899737647	0.276565954411412
F56A4.3	3.7789889252809	2.13389470010978	0.00894743872773457	0.158698685053165
F56B3.6	-0.609297201140357	4.98323984990497	0.00852857100436592	0.157070724281178
F56D2.5	0.988141538212737	3.65383507444608	0.000695248513038717	0.0437770113053331
F56D5.2	-0.571088582892019	2.66511968332715	0.0368112909781957	0.279978786572108
F56D5.3	2.43694600337737	2.60687217176562	2.01609802065435e-05	0.00482742323103754
F56F3.4	-0.56012707964746	4.51112157367684	0.0152616813770405	0.195068558144418
F56G4.7	-0.73257606619511	1.32217276725197	0.0388199394317623	0.28504723732461
F56H1.3	-0.647848234864182	3.49486679653784	0.0148755661457192	0.195068558144418
F57B9.8	-0.596837841380827	3.74933447529723	0.0118087501300378	0.174195303073352
F57G12.1	0.626548391793066	6.32981262568825	0.00962743866554125	0.162786166274597
F57H12.5	-0.648738379577249	3.75886308536955	0.0110083559335407	0.169863112442862
F58A3.3	3.13958652982419	0.746753792156902	0.000370469930108995	0.029603863231858
F58A6.9	-0.873268092732954	5.89908840261458	0.00339192646385337	0.100402520869337
F58B3.6	0.476022576695763	6.02725471382126	0.0425063920558084	0.295127056146359
F58B6.1	0.906588862495612	0.507381655656443	0.0370906627284373	0.280196448746826
F58D2.2	-0.52630896926775	5.8333856047713	0.030752360427908	0.260028683020097
F58D5.6	-0.577791493772654	2.68132651506958	0.0308874843650735	0.260812517538584
F58E2.4	1.37936158906645	2.07885462080441	0.00226116489450642	0.0802115345778747
F58E6.5	-0.467037716521273	6.16635313865347	0.0348548493720097	0.273635055754847
F58F12.1	-0.474857376687633	7.76715031517023	0.0372348182382434	0.280810842382793
F58F12.4	-0.709600575998515	2.06403679293435	0.0428494635667138	0.295547051182938
F58G1.2	0.426227311991592	4.79410217973099	0.044123790403964	0.297823973446077
F58G1.3	-0.597243605867464	4.84949123775845	0.0154990521961003	0.196070777910338
F59A1.15	-0.452917051588416	3.54971314558701	0.0444298140655987	0.298646645793226
F59A3.13	-0.832657762810059	0.485132072477815	0.0389024305428831	0.285206501448617
F59A6.4	-0.464762035700924	4.764048900435	0.0229832478667531	0.232499509299567
F59A7.2	-2.23747837051483	2.19519355500449	6.13005309428912e-05	0.00923571707205874
F59B10.4	1.62239157406549	2.30327081279656	0.0425634853945062	0.295127056146359
F59B10.5	1.23083646694293	4.06688324890083	0.0180560919726769	0.209127011583487
F59B10.6	0.996232197601124	0.798794292520903	0.0302640809960933	0.259562355295559
F59C6.16	3.77462485921038	3.39567138874312	0.000902904495249881	0.0517395144307934
F59D12.2	-0.7197026157889	2.71072976624215	0.0330821146964958	0.267814822864992
F59D12.5	0.91937421454619	1.19587469168849	0.0137716863154313	0.189205473159445
F59E11.2	0.825729501124325	0.593096876848674	0.049561492295745	0.310463216696084
F59E11.5	1.81047901367969	4.58431924152556	5.68397351666414e-06	0.00262815175465343
F59E11.7	1.61413937597887	1.64227368067686	0.00563117626980655	0.131547809410864
faah-1	0.779176164133452	5.45925082800101	0.00418589344604145	0.111587763852823
fahd-1	0.616675201812742	4.55502409764766	0.0179333712278322	0.209127011583487
far-5	1.13645545690766	3.14350056318495	0.00618834781127299	0.136479532568025
far-7	0.896688966444043	2.32374363408721	0.0218770963695086	0.227011403283638
fat-3	0.68458415276417	6.4589170616715	0.0149225047645647	0.195068558144418
fbn-1	3.11169725572065	5.61366704916116	1.71551688970416e-05	0.00467548435267185
fbxa-105	0.518160453404222	3.26371565272832	0.038556962837692	0.283915603893801
fbxa-128	0.801739706487108	1.75338443562994	0.0327149554191551	0.266020437709089
fbxa-14	1.62254598693548	3.23339828558603	0.000383785067978877	0.0302716116266398
fbxa-145	0.824368730468046	1.29776288694623	0.0203120921485827	0.222157294959499
fbxa-150	0.611615422584733	2.81504403816004	0.0211849277613847	0.226206619657136
fbxa-157	0.900064552659253	2.13034971960434	0.0327366733862332	0.266020437709089
fbxa-182	0.866000431084692	2.51774132922183	0.0217919545282699	0.227011403283638
fbxa-189	0.990972134012719	2.30459741405626	0.0083901417914176	0.156254737890443
fbxa-2	1.06354522392082	1.39256360024981	0.0129331268066452	0.183257839088757
fbxa-201	-0.731534228379012	1.45318024629621	0.0396677119479083	0.287827028955358
fbxa-21	1.16774891031765	2.14405534606762	0.00197826636619712	0.0758454006083642
fbxa-218	-1.0907697789209	2.02152823068015	0.0117724246398783	0.174180739023078
fbxa-219	0.938361604193722	1.31614417096213	0.0226693129833388	0.231026619738586
fbxa-24	1.17314120685499	2.58709246308627	0.000632787883336658	0.0415705827677628
fbxa-3	1.39478884529547	0.634412650398142	0.00307965298895482	0.0949311883422876
fbxa-32	0.800297661257967	1.2569916120203	0.0277802322876782	0.250003446137904
fbxa-51	0.700703795964456	2.79936618629911	0.0262636611979126	0.242918746687769
fbxa-60	0.737858655549872	5.19245979424641	0.0157511964037818	0.197786924698946
fbxa-63	0.645576561748625	1.93965728262299	0.0410245107904929	0.292076257525005
fbxa-74	1.01520096988347	4.38549961575847	0.000973248280489655	0.0539622043905938
fbxa-77	0.892697052193784	1.64072393779849	0.0143928816857813	0.193664966640682
fbxa-79	0.908571937831553	2.5197721464036	0.00346730948197825	0.100473508712509
fbxa-82	1.00539118298949	2.28057635284899	0.00399105039006036	0.108551713347504
fbxa-95	0.746406837342921	1.87951033927158	0.0477738244847467	0.306593314625247
fbxa-98	0.720684563129455	2.1868731806871	0.0259744837440643	0.241679965312956
fbxb-36	-0.816159066673057	2.0441382930635	0.0157793186490482	0.197786924698946
fbxc-32	1.62761395898782	1.15811797190095	0.0114806641614994	0.172804242187416
fbxc-44	0.609790994597162	3.62204675252323	0.0154996662379714	0.196070777910338
fbxc-50	0.946136469747968	3.32801906077067	0.00410990416073661	0.110303174969501
fbxc-58	2.27831434037559	3.63467218744157	2.96498155245214e-06	0.0018758679738381
fer-1	-0.671645941838246	4.66424259531074	0.0275271141203069	0.248894857207818
fhod-1	-0.666355290947535	6.57308444264015	0.0158418343744252	0.197786924698946
fig-1	0.583953929660678	4.5263671926054	0.00931155192187213	0.160189005446529
fil-1	0.833823275472495	1.25844143700255	0.0209958581799987	0.225768614543386
fipr-1	3.43142050436806	3.35171251441634	0.000181757831772036	0.0181879907927704
fipr-10	1.79575771478678	2.35612828303011	0.00533361006782517	0.12886023725927
fipr-13	2.8887683500563	0.806124684738519	0.0237889699147059	0.236111249138631
fipr-2	2.41928337589946	4.47412384276395	0.000520246696448291	0.0367157260667112
fipr-3	2.53565821781147	3.16348851294687	0.0034455758709685	0.100473508712509
fipr-4	3.2752998812421	1.74092051341619	0.00100806173305067	0.0549475600751077
fipr-5	1.81894333435555	1.2491054020376	0.0215128421179353	0.226206619657136
fipr-6	2.00776155868362	2.22132334775471	0.00820962921548087	0.155484347670032
fipr-7	3.42546794862353	2.17385203636846	0.000391824209857669	0.030369773583708
fipr-8	2.40499760881958	2.96897251513442	0.00677504321071306	0.142392718514814
fipr-9	2.35665714070482	1.84467771343858	0.0012303173169215	0.0607683230338971
fkb-7	1.27487570505968	2.01761831168198	0.0393466645980267	0.286417547300145
fkh-7	0.543008312666941	5.10026144191392	0.0383917337619902	0.283615117176827
fkh-9	-0.584079655538202	7.35687719434731	0.0254366889937544	0.240472184360039
flh-3	3.72713337060331	1.00407472027638	0.00133053274045241	0.0620929677599046
fmil-1	-0.72542732667146	2.61895450132312	0.0390954700892691	0.285373521190533
fmo-2	2.00846139516696	0.30304673723153	0.00704327568175874	0.144856944612559
fog-2	0.767637182130797	3.9369845601703	0.0100597401746545	0.164300920830624
fog-3	0.802533269769771	2.12197133341611	0.0187968656830417	0.213599298257547
folt-2	-4.05156540927597	8.21512282907529	2.74755486432732e-08	0.000368419631757651
fpn-1.1	-0.534551052824376	5.22893760210571	0.0281620185187488	0.250913293234487
frm-10	0.60160687988764	6.03468537922118	0.0324577852880062	0.265514561971572
frpr-5	-0.730741826568757	2.78997933482332	0.0220491348885604	0.227428928244299
ftn-1	1.19878234945593	2.63119615370543	0.0206700511809771	0.224519498924232
fut-2	-0.862605290121371	3.08250410545143	0.0243687283775907	0.238862894917663
fut-3	0.437519594742796	5.05818437527174	0.0401657733764761	0.289639937327043
fut-8	-0.473183444555038	5.06479617350944	0.0450428502323254	0.299812721299205
gad-1	0.390273125663004	5.69163549687387	0.0423991504841971	0.295127056146359
gana-1	0.672048537049713	3.88866223691163	0.00705433550838995	0.144856944612559
gap-2	-0.48909908398419	6.11300950203612	0.0383224915247246	0.283434246472715
gar-1	-0.563041344882804	2.44178376505872	0.0487113023448139	0.308572269568568
gcp-2.3	-1.90434464511204	0.745859503796911	0.0017046372196444	0.0703290922375257
gcy-12	-0.668764316090813	6.60138706079904	0.0196512421300656	0.218132041160637
gei-1	-0.648186894457478	6.36326581546316	0.0212630446167837	0.226206619657136
gei-3	-0.549916052134071	7.87235980632423	0.0380140748919598	0.282967099939765
gfl-1	0.642895483549424	4.26624862888376	0.00768068230853526	0.151711184358916
gipc-1	-0.505768478418253	7.51517386505086	0.0357151217433399	0.276184583308215
gkow-1	0.443444123313664	5.66445669824186	0.0415477389385734	0.293320506778337
glb-1	0.768790738580294	2.90557468459988	0.00950755491712289	0.161330427754529
glct-6	-0.451232705513393	4.57668432361493	0.042895963953192	0.295547051182938
gldc-1	-0.477677342667453	7.71554636897815	0.0299992706732633	0.259560999376001
glit-1	-0.60348340907462	3.46733141966715	0.0388502050537974	0.28504723732461
gln-2	-0.69073311694944	5.59643486599595	0.00382977148444888	0.106417933080782
glna-3	-0.487982157099707	5.14253945540208	0.0228204562251859	0.23181780115418
glp-4	0.625386935632104	8.48637427949383	0.0303786878367178	0.259562355295559
gly-13	0.449811667746554	4.70918376712704	0.0322848127759394	0.265424313005868
gmeb-1	0.725863709425591	4.38567301387501	0.0113214439900893	0.171535867189953
gna-2	0.62078701964822	4.95275588528778	0.0499111954163775	0.310994061030765
gon-1	-0.563690248638229	6.58028197244969	0.0255265314976571	0.240472184360039
gpn-1	0.780375761864416	2.55050532425577	0.00992489537450628	0.163986657211947
gpx-3	2.44568354386283	2.09328734492586	0.00276492510953822	0.0895528521589323
gpx-5	0.471132254515142	6.7434579602831	0.0405434344113812	0.29040967522554
grd-10	3.71289750036687	3.66093493158956	1.78875778355855e-06	0.00159310823819895
grd-11	-1.76550659897694	2.9119372253597	0.0057054410128133	0.132589702843698
grd-13	3.53482870757651	3.31143507586752	6.05248551500725e-07	0.00105433371038659
grd-3	3.36028275347866	4.58567059864899	0.0001414456391875	0.0151731566069215
grdn-1	-0.762848403556392	5.41192099550295	0.0427025535219624	0.295271865975305
grk-1	-0.454824429807241	5.1510426054538	0.0387189505628411	0.284865039646074
grl-1	-0.689623378226504	2.10110451427269	0.0485053673914251	0.308314070277892
grl-16	-1.1963196819453	10.3760532478151	0.0244483105686099	0.238862894917663
grl-21	2.47357553968668	5.97869372116532	0.00525976647438423	0.127791172004542
grl-22	-1.12656920797921	2.66051775484333	0.0201798642902202	0.221376557706878
grp-1	0.475794911265428	5.70607609826313	0.0333935765382084	0.268304580040023
grsp-2	0.642625839135439	3.96342142339804	0.0199342616339072	0.220179995262819
grsp-3	2.88847046261371	0.365677611137319	0.000586406476784176	0.0405315693154588
grsp-4	1.31591469668595	4.00300069163185	0.0132138072197445	0.185364523752143
gsa-1	-0.51669619664751	5.48410814011315	0.0303692107011356	0.259562355295559
gska-3	-0.864579274347273	5.55275288061987	0.00169000997646271	0.0702878338714462
gsp-3	-0.576399505121473	6.65508300772639	0.0158221384190925	0.197786924698946
gsp-4	-0.591296298061069	6.34992611001128	0.0109669152104535	0.169863112442862
gst-1	0.627939186503143	7.5531803009691	0.0260052211014161	0.241679965312956
gst-12	2.73358699605254	0.676270509543918	0.000117277806184996	0.0130625062960081
gst-16	1.32989462613085	1.02022020817497	0.00276252797427962	0.0895528521589323
gst-20	1.24360472302129	4.38705563879558	0.000185689913525258	0.0183082062533837
gst-24	1.48969564346228	1.6513239998641	0.00130880781315825	0.0618029640908016
gst-38	1.67930641643306	2.86092103880665	8.48117167311978e-05	0.0109350050214886
gst-39	0.497903388888572	3.91816159418406	0.0486861022558715	0.308572269568568
gst-4	1.63388119701055	5.71757007914139	3.6575359908104e-05	0.00698445771049918
gst-41	3.52225277172802	0.370459579718944	5.38981856009784e-05	0.0087074791653436
gst-5	0.690252039300168	4.74155485618466	0.00298846995338951	0.0927601703819442
gst-6	0.448832126454975	4.88236331608802	0.0263102396645718	0.242971076902371
gst-7	0.688748141209305	5.88015527974574	0.00789791959641003	0.15396703526259
gst-9	-1.16340991374057	2.0668732793736	0.00802253008052589	0.155484347670032
gtl-2	0.565278223857453	2.50279190745549	0.0477580263759535	0.306593314625247
H01M10.1	0.887829686728699	1.22615464403946	0.0323054897156051	0.265431563478277
H04J21.1	-0.566365467479752	3.62381603271568	0.0392617308922031	0.285964448415835
H06A10.1	1.86178516852792	3.57492113764278	0.0148074328894914	0.195068558144418
H06I04.5	-0.883199852456178	4.66679206636301	0.00831801503105942	0.156254737890443
H08M01.1	-0.706001803761935	4.26814874624193	0.00811885745295052	0.155484347670032
H20E11.1	0.481620075854406	4.34212760028069	0.0468678423800739	0.30462961632303
H29C22.1	1.73009733526317	0.721912383740611	0.00309467139915701	0.0951753412644412
H32C10.1	-0.506828035491495	4.00552644455568	0.0312972154760578	0.262290226449037
H38K22.7	-0.651534923766707	2.43198789099346	0.0344361127291329	0.272066944202876
H41C03.1	1.40805366514352	3.36010563048492	0.032365213205999	0.265514561971572
H41C03.3	-0.803918766391441	4.3692621082332	0.0119692113108515	0.17540454040132
haao-1	0.858279595460829	4.42305488899793	0.0418431913529002	0.294073371767851
hach-1	-2.32871930647547	7.87014996498798	8.02613795974665e-06	0.0030807541930474
ham-1	1.42344283661678	1.83261993567453	0.00261177963072082	0.0873350450581932
hasp-2	-0.606489354650356	3.83137784834333	0.0167821847446346	0.201822704251844
hdl-1	-0.517317833132867	4.03440518957397	0.0384527021424022	0.283615117176827
hil-1	0.999612937001222	0.555799838468548	0.0211059232672656	0.226206619657136
his-70	-0.825860895078322	3.66289624873486	0.00869344380055779	0.157740714373044
his-8	0.898066459568757	1.32421055996684	0.0420500153147889	0.294527726967958
hlb-1	-0.49463871524167	6.50659395020934	0.0318245188866454	0.263716122942661
hlh-2	1.04075452256755	2.13677789726426	0.00282632819949825	0.0904218421352515
hmr-1	-0.434274415838575	7.27395915330585	0.0442094444422117	0.297891678656089
hoe-1	0.581099889253464	7.1151813912258	0.0174904492642414	0.206630307439881
hphd-1	-2.59405743767646	8.16259856961151	3.96054822865522e-06	0.00196692559992733
hpo-26	2.69704419642174	1.3676553607659	3.89218813097145e-05	0.00714936310249264
hpo-9	0.4140878214611	5.80141848188375	0.0437919210372379	0.296718478619668
hrg-7	-0.523413535926075	7.01961613788599	0.0332883711214489	0.268181449395313
hsp-12.2	-0.663038636490574	6.02234051873287	0.010963767052191	0.169863112442862
hsp-12.3	1.69036323265211	2.02129462871741	0.00213686346635608	0.0785019238914209
hyls-1	0.469745788099037	3.56418620729662	0.0474940054993359	0.306323770918997
icmt-1	-0.6678221548521	3.67550650568198	0.0178475422825043	0.209127011583487
idh-1	0.867643330432389	8.44711431173971	0.00243124130981898	0.0829529636726785
ifc-1	-1.14896226750737	5.91037763439211	0.00048143055717037	0.0350842518537907
igdb-3	1.72241310822296	0.706999166841749	0.00117562621986307	0.0594866867250714
ints-6	0.450105286520602	5.18878392675409	0.023930700216969	0.23699169808666
inx-18	-1.03174127898507	2.79110326599557	0.00492567544975388	0.12236830392397
inx-2	2.67921555511875	0.852112876257135	0.000274221392799959	0.0245135852998099
inx-3	1.34429608821072	2.58391234470498	0.000595879935534733	0.0407660921203329
inx-7	0.491564736031233	3.62480191706384	0.0496501534046566	0.310463757414215
irg-1	2.3428390216043	3.04162676361499	0.000346607001275313	0.0283393492689065
irg-2	2.81804707897164	2.62839644244239	3.21744923134663e-06	0.0018758679738381
irg-5	1.81022207226919	3.36484620984794	6.99608209877192e-05	0.00967118194458069
irld-18	-0.46534049247539	3.48852081871976	0.049391378720387	0.310463216696084
irld-3	-0.535168438411944	3.60853974903438	0.0347207026956164	0.273061526361009
jmjd-1.1	-0.681505115373127	3.59984162903025	0.00787019444167946	0.15396703526259
K01A12.4	0.848532030056309	1.1889996856834	0.049501206962472	0.310463216696084
K01A2.5	0.424175813372593	5.15502023289007	0.0495708043591563	0.310463216696084
K01C8.1	0.96494597309077	6.0505232904951	0.0077931861731012	0.153200687822331
K01C8.2	-0.830376189771412	1.67896573844611	0.0163332742206188	0.200425133033757
K01D12.15	-0.711759013920708	4.23347516111987	0.0061464277882204	0.136187800798151
K01D12.5	-0.830054368377888	5.11928102773054	0.0352211105104007	0.274581320252304
K01D12.7	-0.594681036331726	4.87231445035647	0.0167489180606298	0.201784584254254
K02B12.6	-1.42645014559007	2.01519992300826	0.016082262440187	0.198548944787254
K02B12.9	-1.1650161707103	1.28136265820435	0.0259635492469698	0.241679965312956
K02C4.2	1.11263985025717	0.52406354906239	0.030331971312778	0.259562355295559
K02D3.2	-0.781905337689208	2.12521919744234	0.0359929258878092	0.277159096451696
K02E11.10	-1.22817054320901	8.22333557864954	0.0309415176121133	0.26100479299456
K02F6.3	-0.416794430157686	4.78025711636415	0.0496077132012627	0.310463216696084
K02H11.4	-3.49894996074799	-0.0324657349219833	0.00109786133959153	0.0570590027231894
K03A11.6	-1.16073509281107	1.01107683602279	0.0064279926335602	0.138635965266819
K03B8.6	-0.55610924634645	6.18106728385795	0.02634278323433	0.24297399104701
K03B8.8	3.24120773435787	1.74909543202883	5.28095477883155e-05	0.00863564910114052
K03H1.11	0.702256666387809	3.8945914559369	0.045067366773833	0.299812721299205
K03H1.12	-0.53118911538803	4.00168534869886	0.0443669492562774	0.298560402315608
K03H1.9	-0.721953300623453	3.10159050207935	0.0164704649609301	0.200592610954689
K03H6.5	-0.968447981691139	0.5923498824316	0.0174168114515235	0.205945348107124
K04A8.20	1.35377847715354	1.57153208267537	0.00920599926273049	0.15971438653733
K04C1.5	3.00941714493323	2.36475043667843	0.000501727769252676	0.035976832395236
K04F1.9	2.01028652618219	0.632026963271621	0.00169311435159051	0.0702878338714462
K04H4.2	-0.985995726271484	7.26084724851071	0.0324984819806717	0.265514561971572
K05F1.9	-0.402259205133945	5.91567743969796	0.0408894399158036	0.291952342828014
K06A1.2	-0.528851878402564	3.60481267668541	0.0334577030972329	0.268643317862752
K06A5.2	-0.450484862630786	6.80500753233782	0.0404440618832131	0.290162881643662
K06H7.2	0.739120932286394	2.80997665512525	0.0080490435203289	0.155484347670032
K07A1.15	0.895887979495726	0.652946587545847	0.0390789223987729	0.285373521190533
K07A1.6	3.10506222387659	1.77020183004411	0.000454363776718109	0.0341046829114964
K07A3.3	-0.741919190826862	4.24305681945788	0.003329025403749	0.0996404054439071
K07E1.1	1.58092195903669	6.71843766971112	0.0206079036123039	0.224113040987335
K07E12.2	-0.626625638131993	2.31889919803873	0.0259355911526443	0.241679965312956
K07F5.6	-0.550145457319638	3.43392404845394	0.0254075334218742	0.240472184360039
K07F5.8	-0.698057634407373	2.09090442159416	0.0255238955161677	0.240472184360039
K07H8.5	-0.898820304476663	3.46329968420643	0.00363869330158413	0.103590739874611
K07H8.9	-0.414707456002243	4.88737456525722	0.0492027563928251	0.309853340357278
K08A2.2	-0.455732515141317	3.59170053386991	0.0436673773468843	0.296595119082488
K08B12.1	1.30355602369498	4.75146726539259	0.0285318891156443	0.253199272767488
K08B5.1	0.85021743465221	2.37823509030044	0.0165533743031899	0.201054525390828
K08C9.1	-0.892810140050075	4.26387091672123	0.00108784926789451	0.0569607891903845
K08D12.6	2.47255926025551	9.44535871036627	0.00446329212370803	0.11531461288401
K08D12.8	-0.929188227665497	3.09154333314096	0.0431752553013664	0.295810887509928
K08D8.3	-0.40350362451762	5.5777607161326	0.0494807012371203	0.310463216696084
K08D8.4	0.57451887822052	5.41873791273449	0.0183542133017339	0.211254631899528
K08E4.2	0.795438961056765	2.01488330821665	0.0170070032846547	0.20334490841302
K08E4.3	-0.527146800737853	3.63814057582829	0.0265887415371311	0.244364931645916
K08F4.5	-0.45300789331463	4.93122616027309	0.0244937340973814	0.238862894917663
K08H2.3	1.33258281907041	0.781931738358559	0.00316560498228824	0.0966915653929454
K09A11.1	0.642863560391067	2.22485593378372	0.0295059241175609	0.257488406631169
K09C6.2	-0.886051760387597	4.12196190013713	0.00435130280509894	0.11329440643412
K09C6.8	-0.900048557255082	3.53361461156219	0.00252938754505473	0.0852423696730802
K09C6.9	-0.945237785134147	3.38836246432458	0.00232040521848652	0.080512183960731
K09E3.7	2.24222449350416	0.72724335117798	0.00458467219830868	0.117174660244175
K09E4.1	-0.756549164360992	4.16280666765354	0.00526544741897585	0.127791172004542
K09F6.13	1.06422057395071	1.52243887727789	0.0053431495201845	0.12886023725927
K09F6.3	-0.53182131373897	5.84546603362739	0.0194054969399143	0.21713553219853
K09H11.4	-0.730810795400027	3.51428326079177	0.0108963559520875	0.169863112442862
K09H9.5	1.39085475291033	1.95884345131576	0.0016249683750056	0.0689739363263658
K09H9.8	0.871495146066231	3.22741054531605	0.0116498472294916	0.173762849277256
K10C2.14	2.90478427411498	0.0518730070515539	0.00103046615572904	0.0554920509324122
K10C2.8	2.16293040922908	2.37048619240476	0.0194965036242679	0.217349649914143
K10C9.7	-0.627605603923121	4.19783600812187	0.0128437855866606	0.18224584225559
K10D11.6	0.580152923389907	3.25796335461789	0.0243146682698081	0.238862894917663
K10G4.3	1.70836886452623	1.56093775266539	0.0125724610080541	0.180151438802042
K10H10.7	-0.750395906090998	2.74296212445093	0.0116020136129335	0.173628795240877
K11C4.1	-0.713194118837183	4.49314284592588	0.00562650959332503	0.131547809410864
K11D12.13	1.92772807937258	1.64894578319831	0.0286080509474744	0.25320485488758
K11D2.4	-0.531955422951987	5.23519211435411	0.029258006495447	0.256922468302193
K11E4.2	-0.641816044102879	3.05561956029059	0.0381358019906963	0.282984733940976
K11G9.5	0.765978725627621	3.54735914329273	0.00949708505255922	0.161330427754529
K11H12.4	0.623138864816847	5.28661334142502	0.0223654976087363	0.229425093620386
K11H12.7	0.756982544138084	5.52100998629835	0.0199672968977463	0.220363361400725
K12D12.4	-0.700198467203737	2.19358794424012	0.0290467531275015	0.255569496513561
kat-1	-0.573936771836553	7.51001280871653	0.0327369907922097	0.266020437709089
kbp-2	0.63677077711348	3.18638307813806	0.0319954949727735	0.264276103003083
kcnl-1	-0.582874814739098	3.18197274765172	0.0317753141057248	0.263660387898306
kel-10	-0.857094100806878	6.32567943152639	0.004969784672181	0.123140278678565
kgb-2	0.816968058851818	2.3202738831355	0.0189020419791772	0.214068818326678
kin-15	1.11469303205597	2.23589691691361	0.0352933894274219	0.274825237417131
kin-16	1.73448653342074	3.10083136699627	0.0027178026913054	0.0888854055797906
kin-21	-0.571120535962184	3.24746046711991	0.0251957019553673	0.240146063968157
kin-5	-0.400963457836825	4.57336786713095	0.0496176205071003	0.310463216696084
klf-1	-0.588142743069076	4.54252199362557	0.0218475665655412	0.227011403283638
klp-17	-0.478553978185955	3.73382501392016	0.034318788107778	0.271653264307672
lact-7	-1.24283734271189	4.03739606270306	0.0355024743078639	0.275340887202077
lam-3	1.01993571428319	3.803250311107	0.00588823859426797	0.134499562520273
lat-2	-0.775383770685911	3.49906103238271	0.00923769323119715	0.160036470978195
lec-11	0.90133858237127	4.90529328817907	0.000678092974407316	0.0434234241162946
lec-3	-0.743477997365274	7.09765240207848	0.0299647379191266	0.259560999376001
let-2	-0.614466992752202	10.9122368262635	0.0383015326730816	0.283434246472715
let-4	1.61584861875267	4.50673704069634	0.00713844202792397	0.145648262013604
let-653	2.21958068157118	4.48726089674969	0.00097388719983024	0.0539622043905938
lgc-31	-0.679148159742346	3.46937158425632	0.0480306270567931	0.307345487056859
lgc-54	-2.14276817561639	0.456520593226465	0.0013846680822615	0.063368649539401
lgx-1	-1.350946323107	6.68271113599342	0.0130996787122303	0.184898517739259
lim-8	-0.687281574514472	6.91452346351493	0.0436873765574722	0.296595119082488
lin-10	-0.514681539771543	6.51600216685806	0.0243309588736405	0.238862894917663
lin-15A	0.853529871852942	3.19581564205725	0.00356052916204618	0.102453080544801
lin-15B	0.71346874446965	4.92029331645036	0.0328745361399984	0.266514301754074
lin-46	1.00868882885306	1.39928476651028	0.0139143899590647	0.190191697208052
lin-52	0.552495827445786	4.02362061631491	0.0243268039454521	0.238862894917663
lipl-1	2.52233408260932	2.33946283214832	3.18304659669872e-05	0.0063703689276318
lipl-3	1.34921346911538	1.90762452088232	0.0177093358061432	0.207833444346048
lipl-6	1.08966861397443	2.85463641945055	0.0211432844367327	0.226206619657136
lips-10	1.03710150529557	5.48608473507214	0.000404440663645943	0.0311674991886692
lit-1	-0.622526983801646	7.66726215768117	0.0109808689649118	0.169863112442862
lpr-1	1.1059454454921	2.77112869669123	0.00816121346490387	0.155484347670032
lpr-3	1.73005021435016	7.24851139197393	0.00330378918805488	0.0992568507028877
lpr-4	1.53108114633084	6.35637734970314	0.0116672100738633	0.173828466533815
lpr-5	1.67198423599299	6.3992572768627	0.00871876030378666	0.157935554714299
lpr-6	1.73884053170899	5.47344636717539	0.00595648001459355	0.135012126783411
lron-13	-0.821358469898231	2.02437744836782	0.0148366111241008	0.195068558144418
lron-5	0.545911007516656	2.60163240532158	0.0432624068692207	0.295904520005121
lsd-1	0.885213002305363	1.39765847255175	0.0278699975279559	0.250097961372129
lsy-27	1.28956279622176	1.49846240343316	0.00366845385548305	0.103784292803848
M01G12.9	0.761289748188681	5.19248900367018	0.00262227775844667	0.0874520950371612
M01H9.5	-1.57834182017103	2.05539156499884	0.0257645577415643	0.241236904571822
M02B1.4	-0.692867090599752	3.17175565188205	0.00908305609587394	0.15971438653733
M02B7.2	0.537017306303013	3.7013592884864	0.023689910473369	0.235651342386799
M02G9.1	-1.43952753525143	5.70346442175597	0.0135397793218053	0.187363158850452
M02G9.2	-1.34934608170888	5.0356372390069	0.0065110338542248	0.139244741549123
M02G9.3	-1.01302778506336	2.39776841068902	0.0431269393615465	0.295793363730242
M03B6.3	1.65102384943577	4.12864506545686	0.0161008623844214	0.198548944787254
M03D4.4	1.61407437626037	2.55069120814594	0.000885583331069959	0.0509647505850519
M03E7.4	-1.52772188824777	4.49087186206883	0.0117348188456678	0.174180739023078
M04G7.2	-0.570360984309087	2.76647729590472	0.0277563792116223	0.249956540529647
M05B5.3	-0.632898501891151	4.2871486043905	0.00980455011986148	0.163454870145078
M05D6.9	1.36312212178205	1.23911501810854	0.00342032159258692	0.100473508712509
M117.4	-0.65610765671537	4.41359805875818	0.0151400741786055	0.195068558144418
M151.7	1.90150343752487	1.5213665757811	0.00434692521456763	0.11329440643412
M153.3	-1.39847608223149	2.06489420122294	0.00526009164496477	0.127791172004542
M163.8	2.34995471582805	0.408477988671506	0.000715295759024166	0.0446111666639769
M176.9	-0.546206579814977	4.41817517788471	0.0235489807229695	0.23478634126689
M195.2	-0.938114725476724	5.33728341797214	0.0424039371795006	0.295127056146359
M28.4	-0.597593815814037	2.6187878079327	0.025622587814542	0.240472184360039
M28.8	-0.663650333594309	5.09118240539536	0.015018124734016	0.195068558144418
M28.9	-0.42750765602971	5.8032186790948	0.0360611274463068	0.277261271747436
M60.4	0.478417199081303	5.66642821035467	0.0332561200759087	0.268181449395313
M60.7	1.57316394957901	1.11806717586926	0.0201867744482899	0.221376557706878
M7.7	-0.563048252673223	3.87380157282879	0.0259138374308923	0.241679965312956
M70.3	-0.417817957467624	6.08556230063344	0.0447259206830595	0.299271632722699
M88.4	-0.788596022798968	2.7952841847302	0.0433428930473642	0.295955935544167
mab-21	0.878712581874551	2.16178364847744	0.0062415121886187	0.137036169732951
mab-3	0.755468667241999	2.71953657514373	0.0113842609242085	0.171904903978279
madf-8	0.550548705430297	3.5514807110652	0.0354904958910048	0.275340887202077
maf-1	0.785280830708043	2.62976886118273	0.0110040211059967	0.169863112442862
maph-1.1	-0.589346368686247	6.85861277499981	0.0238991016938665	0.236853698901002
marc-2	-0.622240722487129	2.70412200727871	0.0288264320196011	0.254500350969604
marc-3	0.735914539760566	5.08700679685998	0.0291766730629857	0.256477221718576
marg-1	1.65454039730373	3.65945944654188	0.00973400229140681	0.163259412775737
math-14	0.891510494560192	2.04988707701505	0.00538090193784225	0.129537727261269
mbd-2	0.53875499156761	4.0056135030671	0.0306253759522578	0.260028683020097
mboa-4	-0.488612346883567	4.29026830803698	0.0306107456000419	0.260028683020097
mct-3	0.808010817622349	6.21758080103347	0.00221154732810178	0.079503051266801
mct-4	-0.622501837762307	7.46812335227932	0.0286080354191686	0.25320485488758
mdf-2	0.514370740534698	4.89699078218946	0.0407320037362186	0.2914079937046
mdt-10	0.526971810803821	3.76406518304818	0.0326894945123683	0.266020437709089
mdt-18	-0.611323238063963	4.10653337706076	0.0220320879947529	0.227428928244299
meg-1	1.41555669860642	4.19181091778127	0.00613807576404724	0.136187800798151
meg-2	1.550390959324	2.03353668861328	0.00610235887629305	0.136187800798151
meg-3	1.686177766655	3.37885186787197	0.00931894003858141	0.160189005446529
meg-4	1.81383550226439	2.33996443538969	0.000881960299148498	0.0509647505850519
metl-6	0.576604466018683	3.51660465816238	0.0380034972881027	0.282967099939765
mgl-2	0.649472425956441	3.3344036064747	0.0480337532906609	0.307345487056859
mkk-4	0.749406914691709	3.49708643786751	0.0122005424698629	0.176861701598262
mlt-11	1.51345501584982	7.97419590265416	0.0122158256780226	0.176892015676679
mltn-1	1.71370227890898	4.83573081123202	0.00878663947010802	0.15857341676269
mltn-9	1.21443786111711	5.14473384961154	0.0352776122886464	0.274825237417131
moa-1	-0.68167316233381	5.40747532684702	0.0222142512772106	0.228603910495869
moe-3	-0.919470035776288	6.18319925139019	0.034064822091934	0.270531763964372
mpc-1	-0.722794290932343	5.44393143966957	0.00614955936720601	0.136187800798151
mps-3	-0.776215185171314	4.23539569222392	0.00831256830194257	0.156254737890443
mpst-4	-0.605097120286857	4.81971052200863	0.00996712101034657	0.163986657211947
mpz-3	-0.613261047135417	4.03720471395938	0.00913632629178711	0.15971438653733
mrp-4	0.742653723963418	5.84536199695557	0.034675039489516	0.273022668534891
msp-113	-0.652924451584013	7.15245555868275	0.0102961341052914	0.167143900990136
msp-142	-0.527133632306798	6.86796373458974	0.0259255423429915	0.241679965312956
msp-152	-0.581686118232507	7.72758729041326	0.010621591903565	0.169385340105717
msp-19	-0.524091629457182	8.00922247502138	0.0252445847693877	0.240146063968157
msp-3	-0.650899042128052	6.23754282321181	0.00812708399530942	0.155484347670032
msp-31	-0.664254339753326	6.86994737156226	0.0050852744498898	0.124887262085297
msp-36	-0.53447841983227	6.77607045202134	0.0164939135933476	0.200650937263968
msp-40	-0.549769197567863	7.92155993321515	0.0212307051182386	0.226206619657136
msp-45	-0.489042465051732	6.461597756604	0.034035197960911	0.270531763964372
msp-49	-0.513920504884739	6.09451678555834	0.0179435746622263	0.209127011583487
msp-51	-0.49276414011655	7.97818867425745	0.0336833053167445	0.269575211462841
msp-53	-0.459810137996694	8.29101763889659	0.0458876525339686	0.301621339621561
msp-55	-0.53591972623295	6.59982126844796	0.0325078491178365	0.265514561971572
msp-56	-0.603573945622814	7.71104316110421	0.00946289724241228	0.161330427754529
msp-57	-0.469361320998636	7.96652463064073	0.0350971679570944	0.274312449400783
msp-59	-0.704049392711039	8.05352221016909	0.00762734605239565	0.151658477336102
msp-63	-0.766441919998208	2.35994071569198	0.0324363859405752	0.265514561971572
msp-64	-0.598064294534053	6.89614263160507	0.0125424503426862	0.180151438802042
msp-65	-0.57108131368786	6.32561185361731	0.0300980431749118	0.259560999376001
msp-74	-0.986086632144191	3.5323759612914	0.00406606085167823	0.109701830905741
msp-76	-0.431377956057596	7.12860227381669	0.0404326122998744	0.290162881643662
msp-81	-0.644439373546274	8.06571124769013	0.00890075828525388	0.158578949478215
msrp-2	-0.569032560453829	7.02129890011647	0.0320806704533844	0.264394413097376
msrp-5	-0.790627814913077	4.36024043534724	0.00326134425698598	0.0984940656349663
msrp-6	-0.524192583328458	4.95897700882357	0.041833501055748	0.294073371767851
mthf-1	0.648501518200626	8.92267106353733	0.0101615658496143	0.165762088172115
mup-4	-0.665890236672091	9.06059204444702	0.0263081399510483	0.242971076902371
nas-13	-1.10542894495469	2.66072310290722	0.0114203616551691	0.172256051107044
nas-14	-0.924914764336108	4.67861088365734	0.0339183710006118	0.270238524508142
nas-15	-1.12186826484769	5.66186861352373	0.0081100182906168	0.155484347670032
nas-21	-1.150138357704	1.36372931977529	0.0260082176110519	0.241679965312956
nas-24	-1.14479164130645	0.925849860637435	0.0424748406426205	0.295127056146359
nas-31	0.733185965997338	2.33473711074842	0.0124420522396267	0.179200299120467
nas-4	0.810522299167761	3.48009221713566	0.0139704015576841	0.190762845709762
nas-6	-1.01376921839441	3.37291751083866	0.00467045853314026	0.118162600888449
nas-8	-0.885888620194546	5.21858086293363	0.0466723073699088	0.304193207346011
nas-9	2.65715611975897	3.83714018779775	0.00146998866534755	0.0653536676733614
ncam-1	0.914367318968163	3.87796225899169	0.00424718110505603	0.1120582255576
ncbp-2	0.457797596861511	5.79657943748505	0.0316239393070748	0.26338223737178
nceh-1	-0.603555816448272	2.70742763883224	0.0303345730468591	0.259562355295559
ncx-8	2.88755454216411	1.19563922439498	0.00154255099248202	0.0669387257546649
ndx-2	-0.685591802395346	3.36547305043881	0.0170149144037145	0.20334490841302
nep-13	-0.663890431722504	3.70063934082408	0.0264573822291676	0.2434914470219
nep-18	-0.535167478675342	3.09885259790669	0.0367271350700969	0.279745983416052
nep-19	-1.00749723705419	2.41042411801094	0.00638307697191936	0.138311232037586
nep-20	-0.745671961117925	3.69584872399982	0.00781410829586823	0.153200687822331
nep-21	-0.613846918383204	4.9288150561371	0.0134416383894712	0.186582742406231
nep-23	-0.651742779518185	4.85845906792297	0.016709914155994	0.20149571845119
nep-6	-0.528005356108249	4.12946509804008	0.0283326168510053	0.251931073842924
nep-8	-0.489539562844476	4.62643054469077	0.0199028366368795	0.220179995262819
nhr-10	-1.07657226679855	4.67270110842124	0.0014506703427043	0.0653536676733614
nhr-101	-1.22543849367684	3.88443449581175	0.000390934141724968	0.030369773583708
nhr-107	0.691218699231788	3.25159771697794	0.0190694231719693	0.21523728561695
nhr-11	0.661215950676238	2.94463856651537	0.0190985254128042	0.21538446363355
nhr-117	0.970052944879933	2.60796618488283	0.0127350019133648	0.181663447506711
nhr-147	1.01643978687776	0.565099190000225	0.0188374425225822	0.213879142070538
nhr-172	1.01969229834307	1.12635329235231	0.0152227767561	0.195068558144418
nhr-19	0.878384053350239	4.1261321342775	0.0018594807949177	0.0744291879971684
nhr-2	1.9388756459605	0.319081289345961	0.00153528142519699	0.0669387257546649
nhr-201	0.619745691080343	2.09543642834383	0.0419854924234723	0.294293501257888
nhr-204	-0.589647336356403	2.83117546878313	0.0382811801811925	0.283434246472715
nhr-21	0.929017522958369	4.27705403590353	0.00485573872346892	0.12170205708971
nhr-212	0.650721315724493	2.30317018883166	0.0337202457758896	0.269621213839537
nhr-235	3.14387277537138	0.922311131114145	0.0013135837695487	0.0618029640908016
nhr-245	-0.907573188360359	0.485362030962544	0.0422273067648438	0.294882596626721
nhr-5	0.706191487435657	4.0356102397107	0.0192335513455611	0.216179958082673
nhr-57	1.04251277496559	2.9022839972178	0.00576632610861262	0.13308204266848
nhr-61	0.581284018516714	2.78926241890486	0.0498166671119307	0.310838384971558
nhr-62	0.805284731691897	2.54122939803264	0.00995538651113592	0.163986657211947
nhr-7	1.62306001159628	2.61204560626298	0.00129910216667126	0.0617718473506911
nhr-74	-1.15150453413403	0.844565486958794	0.0103760015715402	0.168236765505178
nhr-84	0.704023421241572	3.82189526416955	0.0261946301039981	0.242668990348191
nhr-91	0.892657093332863	3.76878052816746	0.00214784347244488	0.0785588896532873
nhr-97	0.491373294114464	7.30829088113592	0.0310914770138875	0.261219057192492
nhx-3	1.34933368063663	4.65932219290067	0.00297003755661874	0.0924019340990736
nipi-3	0.502975456935541	6.24482247382213	0.0252352854882938	0.240146063968157
nit-1	1.7797095786234	2.87415252658789	4.82321572278821e-05	0.00829160251626502
nkb-2	-0.427252829878123	4.95084072843062	0.0307597706403875	0.260028683020097
nlp-16	0.800427056732977	3.83128770079499	0.00791241224949749	0.153987715317143
nlp-24	0.544038821909497	7.65015106813863	0.0209425013178122	0.225768614543386
nlp-26	3.58538409941434	3.03896067478345	9.84070512196576e-06	0.00330937406573206
nlp-27	1.83771093726116	5.30350752027759	0.000183560144865626	0.0182322813518754
nlp-28	3.58243235458628	3.39718590754397	5.61615278682267e-05	0.0087566270602913
nlp-29	0.748990321567767	5.5730497757943	0.017938130179512	0.209127011583487
nlp-31	0.64357352109541	5.46796113142682	0.0219071337049018	0.227011403283638
nlp-59	0.8490382145121	2.12500057747747	0.0084558710832268	0.157042625145413
noah-1	1.71152190120491	7.56188249718441	0.0132783962250316	0.185468765605675
noah-2	1.33347916039962	7.02495413549452	0.0112090810884359	0.170604504330122
nos-2	1.11724152921496	4.31418017104193	0.0126106548664558	0.180465604166815
npp-22	0.499481928014304	6.21241299840767	0.0205638458054135	0.224113040987335
npr-18	-0.826777415035559	0.617491008572073	0.0362741594624985	0.278260986403114
nspb-1	2.05628048821112	3.34029758650779	0.0339389368669345	0.270241807867414
nspb-2	1.87441625965054	3.03771586519131	0.00903643530977942	0.159433632985306
nspb-4	2.34187647475978	0.889387242484905	0.0430955729467209	0.295736201454749
nspc-16	-1.15899702283005	2.28713386002175	0.0325007914031286	0.265514561971572
nspc-17	-1.000797068249	2.44410614934965	0.027400771458654	0.248412346323617
nspc-18	-0.662964381770953	2.46430294984866	0.0434075462507253	0.295970646729866
nspc-5	-8.62245940815002	0.753739913483544	0.00489031490795157	0.122112164992035
nspd-4	-0.468254341245587	5.65848000965669	0.0489904071880482	0.309135232933901
nspd-5	-0.466104901530359	6.58103115629117	0.0316688502132281	0.263508957562806
nuc-1	0.716403842295464	6.36379808988068	0.00503001148723557	0.124212567278714
nucb-1	-0.491738628758849	7.19388179593746	0.0392126096294341	0.285761892674501
numr-2	-1.54023845461032	0.162718346936122	0.00282341320766857	0.0904218421352515
oac-1	-2.40507520484696	2.15507945630524	6.09175372105661e-05	0.00923571707205874
oac-16	2.32131427070881	0.232817073450495	0.000242073933479161	0.0230210593902275
oac-20	1.111248191268	5.13793705515921	0.00443453884574438	0.114817972275668
oac-23	-0.644816215663811	2.72856703687037	0.0233270229637572	0.233464791572652
oac-27	-0.757160190623981	1.31286702341406	0.0444551200688552	0.298646645793226
oac-29	2.59653713218935	0.0210009363519593	0.00189330659311816	0.0746686709032984
oac-30	-2.16285667722838	3.49091984095824	0.000179523146853165	0.0181879907927704
oac-42	-1.13638075843287	0.697726892268839	0.0256630394376327	0.240472184360039
oac-50	-0.716753859561148	3.49933209557709	0.0110697394397112	0.170276404219194
oac-7	2.09540188981538	0.733941260362761	0.00063554101479539	0.0415705827677628
oac-9	-0.403632010761523	4.19376689486823	0.0483789331081503	0.308314070277892
ora-1	-0.915401437039832	5.74318614124842	0.00421388724987114	0.111714800899084
osm-7	-0.865721077642142	6.8901630355108	0.0214666714265451	0.226206619657136
osta-1	-0.694118592222159	3.07715418945689	0.0253822232060907	0.240472184360039
otpl-1	-0.632180629399623	2.68976279518432	0.0286011987461725	0.25320485488758
otpl-8	1.46052521596991	1.4085823897172	0.00314371395209173	0.096462380740499
otub-3	0.499209803569894	5.6391398065624	0.027607118977739	0.249114305768844
pak-2	0.414336028701722	5.49691966960089	0.0462535093569876	0.302878079343018
pals-17	0.628068577188913	3.13248703611618	0.0201096962704181	0.221376557706878
pals-24	0.478112101321871	4.61372149875257	0.0227985725729356	0.231771083874522
pals-6	1.47966842489482	0.543722389833902	0.0155474747264039	0.196120497277846
pan-1	0.532777238470357	6.61099260722968	0.0430802952359206	0.295736201454749
parg-2	3.05871720163793	2.74821209402375	3.84861022299019e-06	0.00196692559992733
parp-2	0.422092142464779	5.43595109757906	0.0417427052412226	0.293974755556488
pat-9	-0.579829441494669	5.2783936075782	0.0229915988762194	0.232499509299567
pch-2	0.57604014751443	4.20793162943008	0.0319039104522719	0.264051121321544
pck-3	-0.541336452922905	4.79980412434921	0.0106174305075642	0.169385340105717
peb-1	1.66766399411223	3.23138594765703	0.00175135736027025	0.0711666751356289
peel-1	-0.614172318290629	2.85011761871542	0.0251480747175084	0.240146063968157
pes-5	0.988821248944651	1.34775582960427	0.0415117504118643	0.293320506778337
pfn-2	-0.515072095412184	7.12219471318658	0.0254168779841321	0.240472184360039
pgp-10	1.31207729556941	2.77239798803267	0.00302614095436341	0.0937125266906674
pgp-4	0.505240898363481	2.91968032487716	0.0460039969155859	0.301935842530894
pgp-5	2.41563171170164	6.12673482968984	3.21761230503962e-06	0.0018758679738381
pgp-6	1.88865954698462	6.82514060990536	1.13728962592706e-05	0.00352816592123437
phg-1	-0.620386240287988	5.18834814059603	0.0270634927228469	0.246030084014003
pho-4	0.462654082419775	4.46341977306725	0.0458076144258647	0.301621339621561
piit-1	1.4925557527588	3.17747689145367	0.0453681773147625	0.30043802571383
pir-1	0.431316241110592	4.97530104211687	0.0434581747453887	0.296102980264693
pitr-3	0.586073351220909	2.78180485479722	0.0446895258819369	0.299271632722699
pks-1	-0.711851740769115	4.10599342323932	0.0063651008356217	0.138311232037586
plc-4	0.42019938124687	5.94561303534186	0.0401983685111214	0.289639937327043
plpr-1	-1.1564923772772	4.90190538931805	0.0395479410833058	0.287424575602194
pmlr-1	0.433397782695952	4.99167975272941	0.0378353564368384	0.282795035931754
pmp-5	-0.6852768984028	8.37165631047976	0.0121321634341562	0.176634288261238
pmt-1	0.52439308214343	8.55895224782296	0.0227304852262248	0.231254230954817
pnk-4	-0.467627065397865	3.67947830166587	0.0380271992013913	0.282967099939765
pnp-1	0.658311443354919	6.64797215095366	0.0118904656283786	0.17520797100102
pot-2	0.818940928015386	2.91925884842639	0.00978122721896835	0.163333095615376
pph-2	-0.641718515934439	3.60593320800574	0.0145096429819844	0.193977869138014
ppw-1	-0.638845377553704	7.50660838471624	0.0159816846078568	0.198191284088343
pqm-1	0.56529792525768	6.17625328990948	0.041781093524286	0.294073371767851
pqn-13	-1.29164812910246	5.89782613440596	0.0192619319309195	0.216243368238769
pqn-26	-1.32286087311929	5.8316086343832	0.00239969769176793	0.0820855774207044
pqn-31	4.01850614728342	4.89474462629454	3.04047527994755e-06	0.0018758679738381
pqn-35	-1.01730651666435	6.1582946908752	0.00764915919177729	0.151711184358916
pqn-60	3.95276719528943	2.52242365977525	2.49349205298109e-05	0.00522425545912867
pqn-63	-1.60332104323916	6.68555756643806	0.0187427404514186	0.213333644639025
pqn-67	-1.16123777875718	3.47947874177723	0.013208715851425	0.185364523752143
pqn-74	-1.29255872403261	8.67874778452825	0.045061294214643	0.299812721299205
pqn-75	1.02510917938784	1.83317154442487	0.0448095945803134	0.299378103501456
pqn-90	-1.21756430657167	3.82989490650275	0.0403060267561261	0.290087058987502
pqn-91	-1.48811025161378	3.40174485429506	0.0265568207750823	0.244238964179066
pqn-92	0.6741724383603	5.14617212935337	0.00763438527868364	0.151658477336102
pqn-94	2.28560532897358	4.43868651120143	0.00593913451828767	0.134979414840202
pri-1	0.488917477996024	4.64683757612681	0.0225476430964956	0.230443099299474
prmt-6	1.31437986441142	1.16391467854425	0.00278512733166354	0.0896385462921638
prp-18	0.428061942359058	4.00302082575224	0.0496640136962853	0.310463757414215
prp-31	0.544113322580415	6.29717042731065	0.0191730554329753	0.215861881024992
prp-38	0.507255575638192	5.11536609816087	0.0160300646122747	0.198191284088343
psf-1	0.59756105444086	3.4241379910838	0.0317177610191938	0.263508957562806
psf-2	0.538718189105902	3.72502575333771	0.0247951742141926	0.239752831638363
ptp-1	-0.556757028123086	5.57771483017276	0.0166643005060355	0.20149571845119
ptp-5.2	-0.461261770960348	3.91626024083232	0.0370584788629522	0.280196448746826
ptr-10	1.89167274052621	3.06845793143031	0.00222547100237638	0.0795769084556397
ptr-13	1.4362936793586	3.95478501136165	0.0133814011539966	0.186155403128071
ptr-22	3.68139089481408	1.96602201890933	0.00296040876893139	0.0923490673769643
ptr-8	2.57704373325805	4.76521557118579	0.000885523794642763	0.0509647505850519
puf-5	0.895890887406552	6.84788066298365	0.0378158234760352	0.282795035931754
pxn-2	1.45287065299034	2.67728982116958	0.000591806015279791	0.0406950095327524
pyr-1	-0.59577946327605	7.98805420390218	0.0256075235989817	0.240472184360039
qdpr-1	0.896928581028238	5.99296210815892	0.00345707063575823	0.100473508712509
R01E6.2	-0.735110519053218	3.06741311684545	0.0184963557145317	0.212162218799106
R01E6.5	-1.35019448997853	3.21610227593734	0.000768067913688552	0.0465517865018181
R01H2.4	-0.548952968706218	2.47336208582131	0.0440654975788259	0.297784218798704
R02D3.7	0.46526929771369	5.17895188632864	0.0249373945441314	0.239874837476513
R02D3.8	0.626057143479617	4.04301858508667	0.0113690056957562	0.171904903978279
R02D5.7	-0.732813541149174	3.94712787048126	0.00881334169175145	0.158578508443404
R02F11.1	-1.11936223552229	6.90046720667746	0.00487917465082628	0.12206129271069
R02F2.10	-0.713181018633695	1.72856499547236	0.0424541440195955	0.295127056146359
R02F2.5	-0.773004351669512	2.15196730536237	0.0214027215725562	0.226206619657136
R02F2.8	0.859993326273651	2.3059214453286	0.0066965153932347	0.141782719098337
R03H10.2	0.771947693084337	3.15073369242835	0.0474511694115881	0.306194769316643
R03H10.6	1.11306228749411	1.94931439077624	0.00464309147454995	0.117925687674751
R03H10.7	1.06210758073131	1.77700624929782	0.00492795019158355	0.12236830392397
R04A9.9	1.8808848369046	0.910498209117327	0.0106353351518022	0.169385340105717
R04B5.11	-0.909914916635953	1.29686776495652	0.0343062384817171	0.271653264307672
R04D3.2	2.21823048252984	1.87880369044374	0.00228871686438459	0.0803958584474272
R04D3.3	1.76915576455538	4.2600062597739	0.00585044225266462	0.134100137035863
R04D3.4	1.94129949157601	0.503774950412474	0.00320230171188241	0.0971485603045956
R05A10.6	1.56141253473452	1.35454726612332	0.00412581788108557	0.110425333268416
R05A10.7	1.43991225916173	1.44706595671654	0.0470422119641236	0.30531898365292
R05D3.8	0.771358778446182	4.06754980295076	0.00815457120397022	0.155484347670032
R05D3.9	0.432928321859803	5.58552945186099	0.0380881613356287	0.282984733940976
R05D7.2	-0.602104279120592	2.24544859256902	0.0300939242708719	0.259560999376001
R05G6.1	-0.770856281414269	1.15798745234907	0.0369773793662139	0.280196448746826
R05G9.3	1.35024581220533	0.964308329210081	0.00464386922041914	0.117925687674751
R05H10.1	2.35358836610739	0.453345608220579	0.000304527803784355	0.0265156709152235
R05H11.2	2.00113976197148	0.808444839421419	0.00109172367976201	0.0569607891903845
R06B10.2	-0.630373230052514	3.90244160111463	0.0301725659999224	0.259562355295559
R07E3.2	-0.891264966556816	3.9803198648122	0.040258055951854	0.28991421710978
R07E3.7	-0.550559349182707	3.81188469323127	0.0250743340808655	0.240043884710631
R07E5.15	-0.64488445806466	4.98298165265981	0.00574771944744384	0.132881327708232
R07E5.6	-0.408985691088152	4.64814886180011	0.042957804665191	0.295547051182938
R08C7.5	-0.664622965322434	4.43502483864656	0.0150636435243857	0.195068558144418
R08D7.5	0.574861460621898	3.71533178371759	0.0166539278426595	0.20149571845119
R08D7.7	0.498635624274274	3.68665123578804	0.0429286501580526	0.295547051182938
R09A1.2	-0.437826607892375	3.94881208991002	0.0488974542236826	0.309135232933901
R09A8.1	1.39815059207979	1.846884622341	0.00232968359883389	0.080512183960731
R09A8.2	2.49766861961568	0.997358353888839	0.0013382703917229	0.0620929677599046
R09E10.6	-0.469433613076309	7.67736913387525	0.0397671087094597	0.288373884042439
R09F10.8	1.35440693912347	3.45044442434797	0.00550863842187972	0.130995610173124
R09H10.6	-0.926943866803443	1.89437971906475	0.0415562358041899	0.293320506778337
R102.11	-0.667665850027602	3.77540788907628	0.0498961096646337	0.310994061030765
R102.6	1.71831469468477	1.16134997757745	0.00232867961993573	0.080512183960731
R10D12.10	-0.554321446618838	3.92808399145069	0.0148207626272315	0.195068558144418
R10E4.7	-0.511949977307608	5.32366509003113	0.0441544370558182	0.297823973446077
R10E8.1	-0.558634472880094	4.25658153985958	0.0326886368973472	0.266020437709089
R10F2.6	-0.588364146450994	4.63872587351573	0.0250299024260423	0.240043884710631
R11F4.1	0.914109244176264	5.50138333987174	0.0253053133239823	0.240310868527818
R12A1.3	-1.52868274057437	5.40155219543115	0.0115656919620567	0.173628795240877
R12C12.5	1.00302843349504	3.59129368356556	0.000674879008341312	0.0434234241162946
R12C12.7	0.433728030021097	4.8445353458596	0.0370342697744375	0.280196448746826
R12E2.14	-0.946566943333974	6.14509106994282	0.0460238875592567	0.301935842530894
R13A1.3	-0.591324980770148	2.86215748704712	0.0388594488648957	0.28504723732461
R13A5.7	0.698387702421076	3.26529318754151	0.0115932812985843	0.173628795240877
R13H9.5	-0.683931965465083	4.40388459881641	0.00371759952492123	0.104725403423674
R148.7	-0.429202090021447	4.8182841131629	0.0391656529700564	0.285574899769161
R155.3	-0.810934742379216	4.55424641041448	0.00386727501606308	0.106417933080782
R160.3	-0.678250968851301	1.9871882465982	0.0370246087235743	0.280196448746826
R57.2	1.25841337782881	3.50903071760661	0.0248381002198136	0.239752831638363
ram-2	-0.854292584329136	10.133396105937	0.0136398933826202	0.188165977744398
ram-5	-0.770460867703914	2.61368998278417	0.0260794560857799	0.242174118181594
rap-3	-0.791546442499081	2.8814877513202	0.033290654344405	0.268181449395313
rbmx-2	0.50505972745906	5.2237540407243	0.0133830866295369	0.186155403128071
rde-4	0.463692844520425	5.4852894816236	0.0213343049862303	0.226206619657136
rei-1	0.575211885072346	6.25394020882291	0.0487379069880315	0.308572269568568
ret-1	-0.460806065628629	9.39775077853757	0.0428689850054066	0.295547051182938
rga-8	-0.467950043433681	4.52200528758198	0.0285271918393987	0.253199272767488
rgs-7	0.426824744005528	4.47401718388281	0.0367538382293242	0.279745983416052
rgs-8.1	1.50196975020528	1.06509361256301	0.0318231643941234	0.263716122942661
rgs-9	1.45202396061713	0.387439112804161	0.0169133583068135	0.20300999086551
rhgf-1	-0.462684351466072	4.76745941115097	0.0300709506205036	0.259560999376001
rhr-1	0.548420012533396	6.53404941980416	0.0116464617419307	0.173762849277256
ric-19	0.520313876465645	2.71864950991005	0.0398666542064039	0.288801710563841
rig-6	-0.652548909707621	7.59982612231758	0.00859795000539821	0.157070724281178
rnh-1.1	-0.650118412560784	5.0064909384896	0.00507754958939814	0.124887262085297
rnh-1.2	0.605372915533799	3.7366352756771	0.0476873984687725	0.306593314625247
rol-1	-0.922261171523067	10.9459769210293	0.028105886167084	0.250746392291702
rom-1	0.584332503335529	2.64010903828679	0.0456462567118105	0.30133529060122
rop-1	0.629212564169598	7.11762684795313	0.0170659061329822	0.203772693977879
row-1	0.384989749829609	5.43277236351421	0.0437450461857536	0.296679936559844
rskn-1	0.645107914019197	6.18091869605154	0.03566902902796	0.27614665718009
san-1	0.557604633208414	4.57436153070699	0.0229137803608269	0.232413676897374
sax-2	0.545978632907974	5.81016793045484	0.0244577541247812	0.238862894917663
scb-1	1.95832073557939	4.30189080850563	1.89436877754169e-05	0.00482742323103754
scl-2	0.623470623625931	3.74243773675787	0.0154222537332573	0.196016114037201
scl-23	-0.62914047316164	3.33807977291266	0.0235504235218113	0.23478634126689
scl-3	0.777773686568749	2.73696503098654	0.00975866490925659	0.163259412775737
scl-6	1.52883521202197	1.11666191920271	0.0173484972446124	0.205680751421287
scrm-4	1.24573408321809	2.83271970677081	0.000614351735200979	0.0407813981054947
scrm-5	-0.733732145959623	3.54611703571238	0.0117847345178991	0.174180739023078
scrm-8	-0.594510783577763	3.22495000151764	0.034512262832171	0.272220548421518
sdc-1	0.693176789681432	2.77008653044071	0.029188175131818	0.256477221718576
sdz-8	1.95737152789994	1.82297602288242	7.85882836729805e-05	0.0104335672848613
seb-2	-0.632070191705773	2.36173010100945	0.0301004813207309	0.259560999376001
sec-61.A	-0.536987865764433	10.5142503694573	0.0400508588158784	0.28945303706718
sek-4	-0.580799361608397	3.40628081937251	0.0244429941483795	0.238862894917663
ser-3	0.597627490164745	3.53921169289479	0.0201482276936352	0.221376557706878
serp-1.1	-0.557169855582982	8.72310086827656	0.0119037613406489	0.175211345572734
set-10	0.593608346104163	2.24660664182683	0.0414685008290431	0.29331868253651
set-12	0.842409260314384	1.02815316302452	0.0420628381791066	0.294527726967958
set-15	-1.04952636910301	4.26098660560004	0.0417320791708857	0.293974755556488
sfxn-1.2	-0.78993843903044	3.79194949745761	0.00748724879445755	0.150519518867888
sfxn-1.4	-0.431770325371676	3.77209080807232	0.0471900911585814	0.305539320301988
sig-7	0.477400638989627	4.93448488023962	0.0294989116341528	0.257488406631169
sip-1	0.722147484154748	7.40828466456289	0.0310048203362004	0.26100479299456
ska-1	0.617297976537569	4.10857224047979	0.030482567786462	0.259682815405762
ska-3	0.540205400161498	5.0643720522072	0.0220491913429479	0.227428928244299
skr-5	1.02053438198186	0.877312170075285	0.0359984454250684	0.277159096451696
slcr-46.3	-0.706693065488374	5.49930463766843	0.04211596798848	0.294592078642425
sma-4	0.639585208400659	4.99391159305225	0.0155397516372539	0.196120497277846
sma-5	-0.529431671054267	6.74684487988055	0.0483565604707688	0.308314070277892
smd-1	-0.457772340444445	8.82994462581053	0.0448919310522051	0.299541203607705
smg-7	0.449957361388358	4.46384693210329	0.0348126653660483	0.273624284814385
smn-1	0.614029351333703	4.84641420486757	0.00634204448610563	0.138277194332017
sms-5	1.02550388247494	1.99558374389069	0.0158303776622656	0.197786924698946
snf-1	-0.404759663967499	5.66861247138426	0.0447305620652681	0.299271632722699
snf-2	-0.647988871250873	3.89451656235758	0.0230751617867917	0.233084567651453
snf-5	-0.515146584004285	6.63340365653365	0.02176496205241	0.227011403283638
snf-7	-0.955537901469591	2.63481205097148	0.00854257874263804	0.157070724281178
snf-9	-0.514622573541713	5.38612359836507	0.0466803842676884	0.304193207346011
snpc-1.3	1.66877031395916	0.425658315639038	0.00147190749775189	0.0653536676733614
sodh-1	1.45805047770958	6.39457431276095	0.0354322476071591	0.275267096271377
spch-1	-0.979234969679383	6.41311124883319	0.00094737525280766	0.0536006530164469
spch-2	-1.15735819084911	4.38569519481313	0.000632358748122556	0.0415705827677628
spch-3	-0.924828031319035	7.49452540033625	0.00238251673751181	0.0819158126494764
spe-11	-0.497894141266171	5.91758132737325	0.0218393976373771	0.227011403283638
spe-15	-0.585888917244079	6.74359522309936	0.0255172047734984	0.240472184360039
spe-19	-0.60609512302187	2.6635823763709	0.0472143477076207	0.30554883610593
spe-26	-0.465910642656881	4.74582986635127	0.0211659069381751	0.226206619657136
spe-4	-0.598800748010615	4.66363919855459	0.0106929173963318	0.169385340105717
spe-41	-0.428128298850578	5.07718679133164	0.0339806881605907	0.270413678068463
spe-43	-0.639082641072972	1.92495853248236	0.0335636093722615	0.269171314636755
spe-45	-0.594237882136512	2.37500502507647	0.045773077458991	0.301621339621561
spe-47	-0.719312429181985	3.41149774699465	0.0108579148142273	0.169689719981322
spe-6	-0.606519568724826	4.42431369299795	0.00789986727277664	0.15396703526259
spe-8	-0.639125524032037	3.90326901847141	0.00833821196316841	0.156254737890443
spi-1	1.07899482129052	2.75439223001159	0.0304472308017131	0.259682815405762
spin-2	1.22885331414091	1.70086888152241	0.0097287292718056	0.163259412775737
spp-4	-0.923115736842054	6.2375278739619	0.0100188815983833	0.164295711192834
spp-7	-0.828995551771293	2.50886381531915	0.0148278000887605	0.195068558144418
sptl-2	-0.561062265544789	5.59464447016552	0.0117237853531276	0.174180739023078
sqrd-1	0.89080169545193	2.99380038811251	0.0296103954378616	0.257839778207794
sqst-1	0.879268858268779	7.14865079023251	0.00560478430559572	0.131547809410864
sqst-2	0.625222619493943	4.47787731064406	0.0487401049255147	0.308572269568568
srd-53	1.38960772403004	1.28153770452285	0.0162498602540062	0.200031026162691
srh-70	-0.893461770408642	1.84883742656023	0.0232722662774744	0.233302768507719
srp-2	1.69035913244788	0.728880135592874	0.0062533594896221	0.137036169732951
srp-8	1.11419504268185	1.24624267674923	0.00625446609564962	0.137036169732951
srr-6	1.97021367939028	2.46092509227633	0.0217259711066559	0.227011403283638
srsx-34	0.883536586578637	1.51494988491673	0.0314345531151703	0.262784241098079
srw-85	0.860984429180465	2.59207891382874	0.0306924253026626	0.260028683020097
srw-86	3.18564949857839	0.351890558047056	0.0027295216362125	0.0890514735279158
srx-58	-0.817831536785703	1.70160459554225	0.0403849547831744	0.290130358640425
ssp-10	-0.493335325633746	5.04214999315029	0.0232316614019698	0.233302768507719
ssp-11	-0.493937093183641	6.95892401327835	0.031950814387839	0.264135924862228
ssp-16	-0.677126332248175	4.39964137742264	0.0072831336665841	0.147745142715925
ssp-34	-0.745330189453645	5.21764195505072	0.00402391179507572	0.109223953967956
ssp-35	-0.463934088145415	5.14848493766553	0.0468994292588736	0.304687232040812
ssp-36	-0.707680956242127	1.47848728805482	0.0330948737032807	0.267814822864992
ssp-9	-0.802920425818264	6.06698702285157	0.00989104353928574	0.163986657211947
ssq-1	-0.52978033716313	6.79047362897767	0.0147668130958367	0.195068558144418
ssq-2	-0.731898073169782	7.48702482195268	0.00704646705332405	0.144856944612559
ssq-3	-0.484734004940433	5.29602113757872	0.0207608248539918	0.225228074811631
ssq-4	-0.434660448820339	7.65015759953841	0.0351180361090959	0.274312449400783
sst-20	-0.540384824898804	4.57629075897999	0.0252700496874539	0.240146063968157
sta-2	1.57273046247704	3.48661750525501	0.000683297970656885	0.0434234241162946
str-176	1.24155537476975	3.16499453382113	0.000475804647353881	0.0350552995404845
strm-1	1.49506679725312	2.02553252401995	0.00497740555177735	0.123140278678565
suds-3	0.568823588090599	4.77533066600096	0.0246856609023804	0.239515214934891
sul-2	0.731915333835392	1.88133586074141	0.0421938018738677	0.294828915751273
sul-3	1.19143466009358	3.17588378913976	0.00638486483938145	0.138311232037586
sulp-6	-0.557869179710252	4.09323016504487	0.0403962547230721	0.290130358640425
sup-18	-0.776061763826862	2.30774625328213	0.0231867159948369	0.233302768507719
sup-36	0.52659425195283	3.52353236807385	0.0495065857624832	0.310463216696084
sur-5	-0.48799341356334	6.87156325179827	0.0277053469572627	0.249664648756678
swd-2.2	0.396053085784079	5.72175877644328	0.0468453819676878	0.30462961632303
swt-6	1.54907619400349	3.77362860834412	0.000299092599270631	0.0262126317883653
sym-1	1.74734633030072	6.95342967103596	0.00555712457204279	0.131189231314299
sym-2	0.516744547478412	5.14919813732991	0.0358691721868096	0.276874264815892
sysm-1	1.48525669277371	1.25956235438879	0.0292951277131332	0.257080083445944
T01B7.8	-1.15197444699548	2.00091432455168	0.0365675879108989	0.279552329701963
T01C3.11	1.94179152934962	0.304784089975368	0.0064282148331332	0.138635965266819
T01C8.2	1.46736895266531	3.27713244028265	0.000448502588198493	0.0341046829114964
T01D3.3	2.74238739974217	1.75407416560799	3.37362045558411e-05	0.00655606908535178
T01D3.6	0.641477717325507	7.06711698602957	0.0317514080958563	0.263625158611355
T01G5.1	1.59956006247905	3.83006730656442	0.00142023885754431	0.0645558740366496
T02B11.4	0.922093446989946	2.4791165979994	0.00971892592523031	0.163259412775737
T02B11.9	-0.970761789425009	3.29054486504297	0.00549705471635101	0.130995610173124
T02C1.2	0.665841704501897	1.33184137735228	0.0450871882870768	0.299812721299205
T02E1.6	-0.745801028448957	4.24711945860073	0.0100565195621513	0.164300920830624
T02E1.7	-0.714673084255214	4.95131059951276	0.00421833588807877	0.111714800899084
T02G5.7	-0.500896888026277	7.34108982993733	0.0271659145990019	0.246793867789984
T02G6.5	2.72076169933456	0.628828519073662	0.00318353217399255	0.0967981472133018
T02H6.7	-0.722206850673237	2.24134164636731	0.0298960656437099	0.25929905835479
T03F1.12	0.570702232181777	3.96362098078901	0.0396060426470579	0.287690913247237
T03F6.6	-0.645653882244877	5.14780689864347	0.0175507736393333	0.206799932978752
T04A11.1	1.33587897823626	2.92189393873402	0.00222026039887917	0.0795769084556397
T04A8.13	-0.683956456739795	3.37286850860115	0.0184331050548823	0.211731136706369
T04A8.8	0.473064709623439	5.564244109973	0.0491504911610058	0.309708146606169
T04C12.11	0.856388036534388	4.20034752566265	0.00247759240519593	0.084319889749422
T04C12.7	2.60292299334655	1.2187092069805	0.000153954670984847	0.0160029316529908
T04C12.8	0.729946875271096	2.25775382119498	0.0418663633906204	0.294073371767851
T04D3.1	2.5624891040186	1.24309576384193	0.000826061009327644	0.0490117348410371
T04D3.5	2.89831393818739	2.61570844788956	2.06110252747444e-05	0.00482742323103754
T04F8.6	-0.568157442683585	5.36020213869462	0.0340376356763899	0.270531763964372
T04F8.7	0.631214660041937	3.7380537477154	0.0119673620954922	0.17540454040132
T04F8.8	2.48054377056145	7.00197691175516	3.7047827441642e-05	0.00698445771049918
T05A7.1	1.11650460438246	3.18311456327341	0.00644121160125498	0.138635965266819
T05B11.1	1.13992874740756	4.1127704631177	0.000459091859136041	0.0341997929953065
T05C12.9	-0.703948544535292	1.39880611642808	0.0290214579662775	0.255569496513561
T05C3.2	-1.21557435369503	0.270764062652786	0.018060189381287	0.209127011583487
T05D4.5	-0.613804021254374	4.27606606761035	0.00881214152855258	0.158578508443404
T05F1.5	-0.581932589043556	5.43014350569164	0.00818824389614732	0.155484347670032
T05F1.8	-0.463206029407627	4.76952052698939	0.0241296450510354	0.238365136133666
T05F1.9	1.96379439976925	0.986641275746023	0.000667889727118153	0.0432644123233203
T05H10.4	0.680905168495411	2.82381934329877	0.0363732263616452	0.278718277984803
T05H4.7	-0.854482022049648	3.05544245134859	0.016031796241451	0.198191284088343
T06A1.1	-1.28857103413471	1.00755132214466	0.0153127333388257	0.195179126749348
T06A1.5	-0.564486060543623	5.70138704546847	0.041053022594344	0.292076257525005
T06E4.14	-1.54499614130521	6.61093472385016	0.0437073573948092	0.296595119082488
T06E4.8	-1.55246781662788	6.3695441381507	0.0289761191291082	0.255450875346622
T07D3.9	-1.35380031411449	3.62399880537385	0.000480491995984374	0.0350842518537907
T07G12.3	-1.01292076756251	3.1677797118348	0.0154900719464444	0.196070777910338
T08G11.2	-0.426153265806966	4.22476028276118	0.0453314169390511	0.30043802571383
T08G2.2	1.23220301531924	2.87192863635572	0.00418334739312808	0.111587763852823
T08G5.3	-1.21561109047668	2.07278910686044	0.00643848449500805	0.138635965266819
T08H10.3	-0.526384738886207	4.15743178784835	0.047162091280576	0.305539320301988
T09B4.7	-0.918930640408025	2.43418467215092	0.0162751770858003	0.200031026162691
T10B10.3	0.64361635539724	4.69062496890004	0.0132214243824978	0.185364523752143
T10B5.8	2.4585486622733	1.40021511243431	0.00531056593317664	0.128536784472862
T10C6.10	0.842692526149179	2.49132893962918	0.0302924354562104	0.259562355295559
T10C6.7	1.34605027199881	3.42268959963429	0.0157852457977692	0.197786924698946
T10E9.4	-0.465643102865937	7.59765679175082	0.0304103557438529	0.259562355295559
T10H9.8	1.28025308738815	2.38445631814979	0.0202506404596102	0.221808676035872
T11F8.4	-0.759564495397162	3.72458222438322	0.00568716483879794	0.132394432853197
T12B3.2	2.86782622045281	2.43954723768329	8.39112138976868e-05	0.0109350050214886
T12E12.6	1.63514964773936	1.61530149587976	0.00283221520596656	0.0904218421352515
T12G3.6	1.32503561224862	4.3093761460763	0.00773813516454497	0.152589197678505
T13C5.3	1.43723814773111	0.0725136357655951	0.0263467956583155	0.24297399104701
T13F3.6	2.77631092329111	5.33213745727427	0.000343461889586989	0.028254481456883
T13F3.8	-0.583203074398244	4.01366261151616	0.021399536807519	0.226206619657136
T14B4.19	1.75558960661368	3.22875175041399	0.012076835342673	0.176264397777324
T14B4.5	1.54894557634766	1.6090715915595	0.00395672884340625	0.108056572426139
T14G10.8	-0.924652315366047	5.06447125063142	0.00162545781781875	0.0689739363263658
T14G8.4	0.807482324547601	1.691221448463	0.0315835133523218	0.263304893168373
T15B12.2	-0.455197899561274	3.86207942223225	0.0473501141690613	0.30598442452672
T15B7.1	-1.2915493784134	5.94701460408939	0.000452329502884303	0.0341046829114964
T15H9.4	-0.845799280446497	2.34677149582883	0.00664544475293223	0.141218333901852
T16A1.2	-0.622206912871659	2.9969261022154	0.0181273870817312	0.209724014994765
T16A9.3	-0.800919005995253	3.46347870846663	0.0051810988329348	0.126545271859422
T16A9.5	-0.407904186334079	6.4854323170219	0.0444781114946246	0.298651475729304
T16G1.5	1.22724884635211	1.64532584256967	0.00215013144177466	0.0785588896532873
T16G12.13	2.13979169718069	0.556426343573016	0.00970826201370346	0.163259412775737
T16H12.2	1.00379501950078	0.872317131480619	0.0141508687417984	0.19248658528198
T16H12.9	0.874361662946969	1.35052868377306	0.0306633332280215	0.260028683020097
T19B10.5	0.663974004078123	4.22174303981423	0.0116807641088227	0.173837254090125
T19C3.3	1.0560276494249	2.86777122284206	0.00127975929104715	0.0613115401019245
T19C4.5	0.898011148527895	1.81781956197883	0.0264391156769832	0.243490454747712
T19C9.8	-0.833870256971773	2.83123587587941	0.0120812979409062	0.176264397777324
T19D12.2	-0.793563872209624	4.85395508669375	0.008895409248359	0.158578949478215
T19D12.4	1.26773574036897	7.38377934544784	0.0112763001630828	0.171238854911413
T19H12.15	-1.95353275714358	1.22639042459122	0.000298808990717702	0.0262126317883653
T20B6.3	-0.932853607142183	3.50965735901533	0.038364040122184	0.283585123483112
T20D4.12	0.849372845904703	1.92217169748288	0.0338561831264339	0.270063985450537
T20D4.3	1.88680394300791	0.936904639410891	0.011005741700529	0.169863112442862
T20F5.5	-0.854687643612771	4.95468586283262	0.00187816647812167	0.0746686709032984
T20F7.1	1.80793967120639	3.92438135990293	1.64071887259914e-05	0.00462827195595206
T21C9.13	1.05546670193871	4.18726580349839	0.00269183901838384	0.0888511863111502
T21D12.12	1.04098793979306	4.49467151561096	0.0141989516939192	0.192706217878303
T22A3.6	-0.689984965735392	2.2813209297315	0.0230842199896435	0.233084567651453
T22B2.6	-1.04950080337009	3.47755633739668	0.0425910636579913	0.295127056146359
T22B3.3	-0.521255689007864	5.69735688554323	0.0208941688816403	0.225768614543386
T22C1.9	-0.657090926687199	3.95752859631166	0.0126591111615954	0.1809659078527
T22F3.11	2.75212327814713	0.306734502775729	0.00108245347160128	0.0569607891903845
T23B12.5	1.2665894098034	0.532081002679446	0.0281444620708859	0.250913293234487
T23B3.5	-0.919965073307569	6.66997394125271	0.00128027677146236	0.0613115401019245
T23B7.3	0.869126473617764	1.20697882806765	0.0213244232513045	0.226206619657136
T23C6.4	0.5359129880078	2.55976480491049	0.041474548593424	0.29331868253651
T23E1.1	-0.856089081944686	1.04145605144324	0.0279399467622827	0.250097961372129
T23F11.2	-0.685577015669724	4.36201401629692	0.00478807152146344	0.120609554565274
T23F4.2	0.813758591267767	3.82351468955153	0.0232037059662286	0.233302768507719
T23F6.3	-1.06826814680616	5.35503411138994	0.00077864170753829	0.0466107440017006
T23F6.5	1.28375835624392	1.98634986746319	0.00657655938447614	0.140422109532549
T23G11.1	-0.543667848582787	7.06795134934461	0.0268337990576984	0.245774871287349
T24C12.4	-1.27607711665256	3.87694973875913	0.0124169574271172	0.179031163591628
T24C4.4	1.37384483371898	3.42360681685468	0.000599255223379218	0.0407813981054947
T24D1.2	0.435386102066461	5.72315329252942	0.0438160888372883	0.296732290514747
T24E12.5	3.01413757697629	3.11370888417246	8.12083137154677e-06	0.0030807541930474
T25B9.1	1.41677736849157	3.39835824451437	0.000764976273500378	0.0465517865018181
T25D10.4	-0.592795796626054	4.35361952409164	0.0376040155928984	0.282116043255831
T25E4.1	-1.31511942548198	6.13485167486243	0.0333955063082108	0.268304580040023
T25G12.3	2.29425467264513	3.25478919015107	3.13807985723476e-05	0.0063703689276318
T26C5.4	0.848367187168372	2.35417402501646	0.0274996427517131	0.24881424403355
T26E4.4	1.65429807335708	0.313761279093755	0.014710967289127	0.194920316580932
T27A3.5	-0.812271296728464	5.61425272057656	0.00225220616341513	0.0801056563534045
T27E7.1	-0.540647930448496	6.97234598053912	0.0179842481277555	0.209127011583487
T28A11.16	0.555931481975767	2.90067096632704	0.0411814213509	0.292479702804141
T28A11.17	1.39362221440305	0.326624053041837	0.0105351571446101	0.169385340105717
T28A11.2	0.657067923534976	5.0371952379381	0.010401111566845	0.168237038600513
T28B8.3	1.20308389237429	0.480087341665294	0.018555850801262	0.212662737943694
T28F12.1	-0.648616965138789	2.01126799959292	0.0288303403029927	0.254500350969604
T28F3.8	-0.424191533686568	5.91852564049683	0.0476743701786659	0.306593314625247
T28H11.8	1.02810509307103	2.62387933079247	0.00150089766717787	0.0659853666202886
tag-180	-0.686062085795072	3.04318015378615	0.0353273825333184	0.274930279970555
tag-191	-0.795327386820361	2.87651295375778	0.00911866183507884	0.15971438653733
tag-342	0.412890188034293	4.74462841948501	0.0472481601108912	0.305620153848017
tag-52	1.67699508635689	2.37496838322321	0.00431558378255538	0.113033331412473
tba-8	3.97920664480872	0.138609685671797	9.10646261647527e-05	0.0113560946201439
tbc-1	0.706502167783254	4.72604702315956	0.00471554693970644	0.119078660855977
tbcb-1	0.421643579133219	5.18318615992299	0.0482814626218158	0.308288634426632
tbce-1	0.449961745567152	4.61079224877984	0.0343546761091362	0.27177690380378
tbx-34	-0.645333224107878	4.36382854203309	0.00663846000146683	0.141218333901852
tbx-36	1.27783149027207	1.47120822237253	0.00712745411892773	0.145648262013604
tbx-9	1.20682592041576	1.84069007817775	0.0145596896531446	0.194259580655737
tdc-1	0.719409023135372	5.44735809211905	0.0163945157844302	0.200592610954689
timp-1	0.636709576953581	2.3410430291815	0.0445343001070539	0.298879094161905
tln-1	-0.682910627406268	8.11689889780382	0.0166140079878036	0.20149571845119
tni-3	-0.595227155408864	5.70529509526547	0.0303279237135597	0.259562355295559
tnt-3	-1.42666605130188	7.31740791318571	9.67574255203903e-05	0.0113560946201439
trap-1	-0.496976070893537	9.23088146999602	0.0331727589630752	0.268181449395313
trap-2	-0.526943353892963	8.52562755349703	0.0205876888744394	0.224113040987335
trap-3	-0.688445020638498	8.65083034937909	0.00428391324462797	0.11263331901415
try-1	1.06483563367556	2.40972833882267	0.0136685761512486	0.188367870104926
tsen-2	0.563759236642832	3.43130916001707	0.048514179353973	0.308314070277892
tsp-18	-0.603066455147528	2.32271860071009	0.0467305677149218	0.304307583343544
tsp-20	0.734528506680016	2.79572033918937	0.00990968251818796	0.163986657211947
ttc-36	0.977994235876462	5.46391577440226	0.00459518471600602	0.117174660244175
ttr-15	0.862442408355996	7.92909271691767	0.00206612709588083	0.0776041967189524
ttr-18	0.488055737694627	6.71978401647613	0.033186095241604	0.268181449395313
ttr-2	0.392200889240028	6.30078024007967	0.0474421939836439	0.306194769316643
ttr-21	4.1673571312827	2.82990330851258	8.48117325851899e-05	0.0109350050214886
ttr-23	1.82814647867089	1.07691438694986	0.00151539949972407	0.0664052022607844
ttr-26	2.69592791865154	3.88600967022535	0.000695391409354609	0.0437770113053331
ttr-27	1.11781201370523	3.36508261390135	0.0097646393501485	0.163259412775737
ttr-28	1.77027721581583	0.832894359697978	0.0111388621552563	0.170604504330122
ttr-29	3.21110873092999	1.94494280430242	9.87209804081456e-06	0.00330937406573206
ttr-30	1.26424738248804	3.78517269570583	0.00211886809590074	0.0784859179500911
ttr-31	1.28207058642307	4.70888946524497	0.000362045756980868	0.0292450093696172
ttr-32	1.32928484630469	3.76200833956443	0.000342638149657572	0.028254481456883
ttr-33	0.851470461940599	4.42581241365678	0.00422398419388737	0.111714800899084
ttr-42	2.18691936162829	0.666443094891934	0.0150343607142424	0.195068558144418
ttr-43	1.07331710585427	0.701036658763118	0.00993535296916816	0.163986657211947
ttr-50	1.56322091370482	0.560765794361575	0.00748238060495179	0.150519518867888
ttr-59	2.05522441622075	4.34301265974693	0.000235260918206426	0.0225329546587855
ttr-7	1.03603085218317	2.17892718132702	0.00747649189702668	0.150519518867888
ttr-8	2.26094470458479	2.73774113402236	1.6567757020337e-05	0.00462827195595206
twk-6	-0.687398142545134	1.79299709358132	0.0269071326582979	0.245842758643813
txt-11	3.12572244205503	1.56021000571085	0.000381606361795449	0.0302716116266398
txt-19	0.684963532056957	3.93264722258138	0.0270308208872439	0.245987374265092
txt-4	1.67925786350294	4.09926270834499	9.37706204949611e-05	0.0113560946201439
tyms-1	0.636763976249209	4.00633578266933	0.0390255531237213	0.285344868892017
tyr-1	3.71518447994168	4.29654705864365	2.0609161336856e-06	0.00162557790803472
tyr-4	1.27771561152201	6.51927862103914	0.000330974408416976	0.0279121751098317
uggt-2	-0.679754377736723	4.34998642926877	0.0233308092107804	0.233464791572652
ugt-11	1.87521436091017	2.13465791948242	0.0151643636584545	0.195068558144418
ugt-12	0.77638017459195	5.81338522749246	0.0146751490154061	0.194830765492654
ugt-13	2.9122404250244	3.91203891909582	0.000359679007384707	0.0292299140001305
ugt-16	0.8809536975438	4.48452919030568	0.00148483702895081	0.0654940122407942
ugt-18	2.50321292159974	0.908190035237638	0.00123428970417713	0.0607683230338971
ugt-2	0.885454425469657	3.62686210882339	0.00291698282750348	0.0918164852910662
ugt-32	2.83412185916774	2.17965764726132	7.26742813373297e-06	0.0030807541930474
ugt-33	0.852659949194132	1.33136862281657	0.0207879852602849	0.225340415808537
ugt-39	0.634421087057875	3.61941266354098	0.0494151833468484	0.310463216696084
ugt-42	1.41079950875135	0.508552811314368	0.0110250544621153	0.169925235956901
ugt-45	0.923922296320222	2.21104123723667	0.00479416008526296	0.120609554565274
ugt-48	-0.578259433687524	5.36491860294321	0.0250701749658919	0.240043884710631
ugt-50	-0.512565777619377	5.69524956608459	0.0320786614998197	0.264394413097376
ugt-53	-1.58127456821632	3.38500276632682	0.000487869111655334	0.0353612806388453
ugt-55	1.06619573764096	0.921305468632201	0.0280578261094074	0.250683873502984
ugt-57	2.4450240956173	2.53730589731246	5.58243484211076e-05	0.0087566270602913
ugt-63	2.50539926784145	3.07222338760243	9.38988412344296e-06	0.00330937406573206
ugt-7	0.826752627086021	3.0255306832089	0.00944271164119038	0.161295949549964
ugt-9	1.01684808403308	2.17592014427076	0.0164579001780079	0.200592610954689
ule-1	3.87341604419026	2.89148733050369	0.00171508786349996	0.0703290922375257
umps-1	-0.806244227750492	7.23831991250881	0.00893237295624195	0.158698685053165
unc-37	0.418055457061973	5.30212578111922	0.048573095128042	0.308469805650141
unc-53	-0.467086845022794	5.76480736226048	0.0429439540907988	0.295547051182938
unc-59	0.418896679118973	5.25523809227646	0.0495540477562519	0.310463216696084
unc-64	0.45444421093856	5.54102221954755	0.0403253246291822	0.290087058987502
unc-68	-0.593647740168241	8.01466756249686	0.0336798640780513	0.269575211462841
unc-82	-0.479421261624684	7.03778718755836	0.0462284604777902	0.302878079343018
unc-95	-0.541479505995849	5.13968917616502	0.0385470810047049	0.283915603893801
upp-1	0.832483715759765	5.7062808417589	0.00337804833087884	0.100322615103378
usip-1	0.442404769829846	6.6881599957143	0.0433483076596871	0.295955935544167
usp-33	0.467399054693493	3.97183813799502	0.0355178298944456	0.275340887202077
usp-46	0.44986367896037	4.85057214797574	0.0369714149176468	0.280196448746826
vab-19	-0.863334428473147	6.36002946112059	0.0115993561819002	0.173628795240877
vamp-8	1.57711562052994	1.89759897354368	0.00154083998020106	0.0669387257546649
vang-1	1.21133327893359	1.11192653967421	0.00672124531497221	0.141782719098337
vap-1	0.453807134433472	4.31655699292884	0.0337519109530416	0.269711002018675
vap-2	3.33806160024339	4.37978171973202	0.00550869342654293	0.130995610173124
VF13D12L.3	-0.47536778477492	5.95521306484639	0.0201911798102403	0.221376557706878
vha-5	0.46811294233964	7.1757914733946	0.0313849011205763	0.262656201742237
vha-7	0.489846822156336	5.62813505968586	0.0428085192242914	0.295547051182938
vps-51	0.485234562465289	5.27609187018801	0.046025569552774	0.301935842530894
vwa-8	-0.895881427694644	7.45391939055725	0.00105209927921032	0.05620557464116
W01B6.6	-0.529169454273494	3.60559139797027	0.0307679599219912	0.260028683020097
W02B12.12	-0.57938925244721	6.11786252778878	0.0109669363597949	0.169863112442862
W02B12.13	-1.01430609773622	3.14814330283378	0.00574441509622229	0.132881327708232
W02C12.2	0.709958082787283	1.23704095715668	0.0486606490825111	0.308572269568568
W02D9.6	1.84968384618293	1.21856192263928	0.00883537623071647	0.158578949478215
W02D9.7	2.5655605947243	2.82946187668902	0.00360360695086577	0.103029350968356
W02H5.8	-0.794229940184382	4.60384284904897	0.00166464683949492	0.0697644002316198
W03A5.1	-0.617522121389347	3.64019914962848	0.0235005496056938	0.234638026554541
W03B1.3	-0.858832565588903	2.02854637780748	0.00965670084769531	0.162876354297794
W03B1.9	-0.686535842009536	3.35231728086942	0.0164530647526751	0.200592610954689
W03C9.1	-0.728272187304976	3.03361954118058	0.0244676752575009	0.238862894917663
W03C9.6	-0.620356634336208	3.12986112404406	0.0219651324079543	0.227261157761003
W03D8.1	-0.543143806448895	2.98480390051138	0.0479528824296443	0.307225883283315
W03D8.11	1.20246881475923	1.48673850323329	0.0357041450681767	0.276184583308215
W03D8.9	-0.612699175134207	6.74434806161693	0.00837222066669279	0.156254737890443
W03F11.4	-0.629423575969648	6.49480863644069	0.0296595635950186	0.258082471282027
W03F8.6	1.61255899271695	3.36344312772834	0.0484022203774521	0.308314070277892
W03F9.11	1.25905570960876	1.44341249992756	0.00888720858245709	0.158578949478215
W04A4.2	-0.685017554347704	4.87418542142118	0.0462490960599511	0.302878079343018
W04A8.4	0.504147504583945	4.06258794147919	0.0214558382017275	0.226206619657136
W04D2.4	0.411782027147103	5.75433134987678	0.0484734064025936	0.308314070277892
W04E12.4	-0.718852718135217	3.26241965368208	0.0143448432933418	0.193664966640682
W04G3.7	-1.23431376022353	1.49625089960286	0.00789877494781304	0.15396703526259
W05F2.4	-0.597432645222882	7.15134754972874	0.0315709687343671	0.263304893168373
W06A11.4	1.22790372926441	2.38205025667462	0.0019853632346585	0.0758454006083642
W06D11.3	1.81381837741856	1.6573465106251	0.000993423146438144	0.0545934875843814
W06D4.3	-0.560315686091852	2.63196844693182	0.0444548805791573	0.298646645793226
W06H8.2	2.0637262551497	1.1606167695344	0.000150652537883256	0.0159062982714692
W07G4.5	-0.503697005889193	6.42322903386974	0.0490419311610717	0.309314795361623
W08E12.2	2.12117089831181	1.41380260685415	0.000606589997586062	0.0407813981054947
W09C3.2	-0.523105361282551	3.83465702257277	0.0225373595638832	0.230443099299474
W09G12.9	-0.954445009198731	3.5277401119358	0.0138392259195694	0.189744560690702
W10C8.4	1.93441278712655	0.793048734031673	0.00409151449666427	0.110166903385083
W10C8.5	-0.458830158590844	7.93759447409718	0.0426545997218449	0.295127056146359
W10G11.3	3.00888050755212	1.75030641086328	0.00906808390497389	0.15971438653733
wago-10	-0.971596024573171	4.83283764760032	0.00359287168273098	0.102963719254632
wht-3	-0.57200272867801	2.24806517543641	0.0438493865227862	0.296807886867259
wht-4	-0.843233942811111	3.65512471236143	0.00601170605397104	0.135253299459224
wht-5	-0.470536155700149	4.31240863784831	0.0251872248949507	0.240146063968157
wht-8	-0.695829142586753	3.9320600533724	0.0113794552147638	0.171904903978279
wrt-10	2.02179582109403	6.0103933510138	0.0015616588928786	0.0672815418057817
wrt-2	1.06810347930324	5.68071360941703	0.0387484664942925	0.284865039646074
wrt-8	-1.86960803609114	4.59425710701805	0.00776649868107276	0.152923613530844
xrep-4	0.476170940943645	6.24421140371356	0.0315701212208689	0.263304893168373
Y102E9.5	-0.766135680424673	2.62787081702253	0.0189489975088334	0.214238707922383
Y105C5A.13	-0.823162384930611	1.9029817379689	0.0252681445605154	0.240146063968157
Y105C5A.8	4.55680566500439	1.98303130657121	2.06426105413786e-05	0.00482742323103754
Y105C5B.15	0.512954086508442	4.94465117110395	0.0152398335425627	0.195068558144418
Y105C5B.18	-0.574611258863067	3.95857271317846	0.0232168582573962	0.233302768507719
Y105E8A.27	-0.622639560723575	4.19564152667384	0.00949589039960798	0.161330427754529
Y105E8B.9	0.922351373813781	2.9092483215256	0.00465229985680834	0.117925687674751
Y106G6D.6	1.4511075897813	1.7229843487238	0.00541076438527571	0.130023189322871
Y106G6G.4	-0.641481792067227	6.14387670172445	0.0192714464199663	0.216243368238769
Y106G6H.13	-0.480972850279616	5.53701941425734	0.0274181723140393	0.248412346323617
Y110A2AL.9	1.53109385666523	0.433451558477159	0.00373223744486648	0.10478022369469
Y113G7B.12	-0.869992621846361	5.55180300738294	0.0254567091045989	0.240472184360039
Y116A8C.23	-0.712535058931433	4.28285364521082	0.0149263662020838	0.195068558144418
Y116A8C.469	-0.914472693161238	1.72348733198048	0.0186819159910313	0.21319032338749
Y119C1B.1	-0.567104311055545	3.1310133311205	0.0409990789490924	0.292076257525005
Y119D3B.13	-0.590102449761907	4.66069467786274	0.0159103538914488	0.198191284088343
Y11D7A.3	0.562324831097427	5.75104349179541	0.0100226632676365	0.164295711192834
Y11D7A.7	0.729549854450031	3.70363995301585	0.011085934885775	0.170276404219194
Y12A6A.1	0.860270385433059	4.09015645599646	0.0146157430965059	0.194650465136581
Y15E3A.4	0.662518965571068	5.2519838640325	0.00983127342359931	0.163454870145078
Y15E3A.5	1.70035228735251	4.48685714957935	0.000710671922749171	0.0445299056642226
Y18H1A.11	-0.908030815672237	3.44830457878821	0.00421001751834821	0.111714800899084
Y18H1A.9	-0.769266060050225	5.60394494501957	0.0388027779280554	0.28504723732461
Y1A5A.1	-0.608055510836152	4.59100842321178	0.0160361982249979	0.198191284088343
Y22D7AL.9	1.00045970398883	2.84585450553683	0.0034692545703551	0.100473508712509
Y22D7AR.7	-0.78119195729695	1.51825822031195	0.0381698029587471	0.282984733940976
Y24D9B.1	-0.589595000424145	3.78162351461333	0.0404733384249934	0.290217644353335
Y26E6A.3	-0.43760175414705	4.22025752519906	0.0422454670832971	0.294882596626721
Y32G9A.3	-0.79555036624182	1.13744116568368	0.0368574743578076	0.280086814006227
Y32G9B.1	-0.67799151366096	5.1010071486905	0.0322591837756952	0.26537631610325
Y34B4A.6	-0.416981932228733	8.0510379357032	0.0479278252360241	0.307225883283315
Y37A1A.4	-0.525087629496127	4.99009616593289	0.0396289692277272	0.287701596304599
Y37A1B.5	1.4411729246398	6.33370987452539	0.00155496648584216	0.0672598245440566
Y37A1B.7	1.36381874132371	3.94815815477035	0.0323949991596922	0.265514561971572
Y37E11AL.2	-0.673819879683804	4.052714013525	0.0105643847999847	0.169385340105717
Y37E11AR.7	-0.83757704742005	1.37297360972154	0.0376489198427045	0.282188019100516
Y37E11B.10	-0.686191168055043	5.47976863794919	0.00853507917950319	0.157070724281178
Y37F4.1	-0.580971146409548	2.93863354915965	0.0276847313782389	0.249646646301819
Y37H2A.14	1.57693345378052	4.44661866508435	8.77087593087316e-05	0.0112008262244836
Y38C1AA.12	0.480456104020373	4.31159162586185	0.0390357518593762	0.285344868892017
Y38C1AA.7	-0.757630088274248	6.28981209457424	0.00893768271812716	0.158698685053165
Y38C1AA.9	1.06721276208053	0.893773630997467	0.0479546404438793	0.307225883283315
Y38E10A.14	0.724479453091478	3.9900860630646	0.0456643530838749	0.30133529060122
Y38F1A.7	-1.00724002433424	1.70154989151215	0.00827219643689079	0.156254737890443
Y38H6C.16	1.23545220378635	2.16589654546655	0.00931665026057003	0.160189005446529
Y38H8A.3	-0.722463184040608	5.46032839190293	0.00380463585311533	0.106284087821716
Y38H8A.4	-0.520545876061192	4.54797399515575	0.0164337131171694	0.200592610954689
Y39A1A.9	1.37713658898369	4.9131967065057	0.00228190403469073	0.0803958584474272
Y39A3A.4	1.54736607850922	1.0750759204848	0.00717831218516576	0.146060679955824
Y39A3B.1	-1.10716936695941	0.856735894151332	0.0336943884265585	0.269575211462841
Y39B6A.10	1.10813740100772	1.98845623855534	0.012093612197415	0.176264397777324
Y39B6A.25	-0.602303820187094	3.19225803196688	0.0211452534637126	0.226206619657136
Y39B6A.27	0.964238839334303	1.53492008752708	0.00608120135299537	0.136187800798151
Y39B6A.30	-0.609300320192491	5.12080510019324	0.0213909769617469	0.226206619657136
Y39B6A.41	-0.621618555774201	2.1550245936219	0.049232531678269	0.309853340357278
Y39B6A.9	-1.29252192644753	3.07360202573118	0.0303900358279333	0.259562355295559
Y39E4B.6	-0.542538099318917	5.52293809891439	0.0257857316007212	0.241236904571822
Y39G10AR.15	-0.714624314667115	3.77275386110818	0.00766432207533588	0.151711184358916
Y39G10AR.16	-0.537886409059899	4.57333807475928	0.0248163029460748	0.239752831638363
Y39G10AR.32	0.769042539310532	3.45074007273825	0.0109669087763551	0.169863112442862
Y39G8B.9	0.678453557634527	4.09720640786083	0.0144214535880434	0.193664966640682
Y39G8C.2	-0.712007849540409	3.18702915197973	0.0173790954851456	0.205680751421287
Y40B1B.7	0.4959734876702	5.21351527765986	0.0347052769233775	0.273061526361009
Y41C4A.18	-0.588627733411355	2.58340436537176	0.0377544144399899	0.282662726535916
Y41E3.19	-0.723716400498297	2.36319620218154	0.0149915987086299	0.195068558144418
Y41G9A.5	1.36401624110148	2.75701825953149	0.000317443697539773	0.0271739003620586
Y42G9A.3	0.581886132041953	4.91513746123528	0.038525141107598	0.283915603893801
Y42H9AR.2	-0.541484524233794	2.61687169471576	0.043705334169151	0.296595119082488
Y42H9B.3	0.47117684078536	4.8854277043731	0.0477427238075307	0.306593314625247
Y43C5A.3	2.90192225800895	1.93513008589713	0.000437625454134487	0.0335321126542248
Y43C5A.7	1.94343319785855	1.55301056937155	0.000312081086525171	0.0269980341239743
Y43C5B.3	-1.10740823615996	4.98022206758121	0.000193961121848827	0.0188465556729776
Y43F4A.1	0.572635876429432	4.52939697490256	0.0439629517491445	0.297426448034449
Y43F8A.2	-0.715130129831466	6.4231999859402	0.00832783755824123	0.156254737890443
Y43F8C.3	-0.474810118345948	3.88634067318941	0.0387496332548616	0.284865039646074
Y43F8C.5	-0.611362850150867	5.12255988399484	0.00714718147549791	0.145648262013604
Y43F8C.9	-0.772866663065685	5.0455522524114	0.00593152283384087	0.134979414840202
Y44A6C.1	0.716930070602496	4.41788127818559	0.040055765434736	0.28945303706718
Y44A6D.5	-0.58210873962106	4.40981547393345	0.0127168963593322	0.181598363452913
Y45F10B.3	-0.580480059957931	2.76131066616598	0.0446161423223397	0.299128926200126
Y45F3A.4	0.617797699119957	3.42198250145643	0.0232750551941457	0.233302768507719
Y45G5AM.3	0.773060225162087	4.02867353034332	0.00326870609495889	0.0984945618591095
Y46G5A.20	1.19567756008905	2.36448411403477	0.000955531465022501	0.0538349639264148
Y46G5A.38	1.22566849005829	1.73388785298715	0.00602434372189809	0.135310594584475
Y46H3C.7	1.24797969162395	1.73341916599283	0.0360064990691964	0.277159096451696
Y47D3A.13	-0.468804496933794	5.32698467486983	0.0284273574429003	0.252605988039662
Y47D3A.31	-0.497788695211227	4.49478370733664	0.0268749497839981	0.245842758643813
Y47D3B.4	1.88900445703619	0.390684454546917	0.00127415380383587	0.0613115401019245
Y47D3B.6	-1.4345036803802	7.96623033783615	0.0194951834378484	0.217349649914143
Y47D9A.3	-0.917020445292705	2.55690521841962	0.00561629234546018	0.131547809410864
Y47D9A.5	-0.53742584640732	2.35274135417863	0.0419342732749225	0.294242109023253
Y47G6A.22	-0.438952532611643	5.41843536153975	0.0381668782339673	0.282984733940976
Y47G6A.26	-0.812898761250416	4.25387701192893	0.0023967498323536	0.0820855774207044
Y47G6A.33	1.08775801130687	4.79713795585231	0.00058622844996596	0.0405315693154588
Y47H9B.2	-0.578523672263764	2.44022035613067	0.032829396981853	0.266470571507062
Y48A6B.7	1.87719221381019	4.26325787202532	0.00200842480534808	0.0758618822955278
Y48B6A.5	-0.717616094729024	5.07693673278501	0.00315117896536276	0.0964706820697471
Y48C3A.3	0.550181899562789	3.79972604654194	0.0209180192218307	0.225768614543386
Y48E1B.8	0.879163947554014	2.11638373627458	0.00830605611650976	0.156254737890443
Y48G1C.5	-0.947746659474282	4.33778471060182	0.0033730990394605	0.100322615103378
Y48G8AL.12	-1.19116180768229	8.9484510808775	0.0243107549883266	0.238862894917663
Y48G8AL.16	-1.13467796628681	4.25331840640211	0.0205905897936597	0.224113040987335
Y49E10.10	-0.777354364443621	5.73096358757598	0.00695409457401361	0.144232351871496
Y49F6C.8	1.48256614470817	1.54988610212984	0.0111783094423497	0.170604504330122
Y50D4B.6	2.72069990864675	0.445253562101751	9.53331457196322e-05	0.0113560946201439
Y50E8A.10	-0.693946163597562	3.2677236459951	0.0158113458846359	0.197786924698946
Y51A2B.4	-0.676938727855879	2.18824353046627	0.0248266632163698	0.239752831638363
Y51A2D.21	2.03064624118505	2.758401844427	0.00949908057507686	0.161330427754529
Y51A2D.8	-1.27450918560686	0.814451930757282	0.0150266028204924	0.195068558144418
Y51B9A.5	-0.530369954132718	3.58563189239774	0.0295801607155891	0.257839778207794
Y51B9A.6	-4.54264444107513	0.313362678715228	0.00148367056882936	0.0654940122407942
Y51H4A.13	-0.722620557670296	3.65734451214972	0.0143934844717932	0.193664966640682
Y51H4A.22	-1.09537284328221	2.17826265267606	0.00626946554670285	0.137049514554758
Y51H4A.8	1.99342914746396	2.10194521825462	0.001467516248562	0.0653536676733614
Y51H7C.9	-0.609048595492091	3.34211918162888	0.0258433400482897	0.241486652757851
Y52B11A.4	-0.561395623474016	2.8252467202327	0.0316818528039834	0.263508957562806
Y52B11A.8	0.886266148734184	3.3927756539129	0.00838279311910785	0.156254737890443
Y53C10A.10	-0.529812461361881	5.1047138400683	0.0241833374616275	0.238612488611452
Y53C12A.8	-0.982550732057443	2.46118085268698	0.00680652473359987	0.142767323894367
Y53C12B.7	1.35657881808393	1.44879039800898	0.00110616165525183	0.0571749797804793
Y53F4B.11	-1.00426093490588	3.52898199749349	0.00263398077898679	0.0874520950371612
Y53F4B.19	-0.649602944090883	4.26079226676772	0.010773555218944	0.169507237574437
Y53F4B.23	3.46578784395387	0.0421485407451374	0.000274787291470654	0.0245135852998099
Y53F4B.24	-0.555521968731904	3.5964335535619	0.0324287375892009	0.265514561971572
Y53H1C.3	-0.695323989132673	2.60174023731212	0.0270011634525514	0.245987374265092
Y54E2A.7	-0.467102639249847	4.21209103446741	0.0462923513542695	0.302944919135871
Y54E2A.9	-0.60809826755438	4.17352066572231	0.0154148018569997	0.196016114037201
Y54E5A.2	-0.937212626531319	4.03297038496886	0.00211481446009439	0.0784859179500911
Y54F10BM.3	-0.509171434014453	5.08090272059541	0.0350298670314456	0.274312449400783
Y54G2A.13	-0.669493809593612	4.49121082078014	0.00838488679253183	0.156254737890443
Y54G2A.76	1.32217323003359	4.03012890702414	0.031006126535032	0.26100479299456
Y55B1AR.4	-0.461625171922483	3.36699102982398	0.0442402794035052	0.297949727032447
Y55D5A.1	0.731449576910208	2.58191437048852	0.0172229392158238	0.204554820146131
Y55F3AM.11	0.850631664311168	1.96460749991694	0.0186009622302968	0.212815957803797
Y55F3AM.21	0.817266497168422	0.444027745989206	0.0436576432077377	0.296595119082488
Y56A3A.6	-0.791984755620609	6.04160033655971	0.00345854157417474	0.100473508712509
Y57A10B.7	-0.623134296219598	2.75266401811907	0.0218312815430261	0.227011403283638
Y57G11A.2	-0.761541221777316	7.65448079074927	0.0121669573947314	0.176795747722794
Y57G11A.4	0.487521095220655	4.58800572659768	0.0214477081498754	0.226206619657136
Y57G11B.3	-0.73933619804281	1.96429911952839	0.0229409820255833	0.232499509299567
Y57G11B.5	0.925800075936531	4.20304950024422	0.0415659211784885	0.293320506778337
Y57G11C.36	-0.3871158993419	5.47360806771305	0.0434166799998245	0.295970646729866
Y57G11C.48	-0.720030875226475	1.25006915079608	0.0453715416563879	0.30043802571383
Y57G11C.5	-0.624101399959434	4.99102659371909	0.0127609912822471	0.181699679858441
Y57G11C.52	-0.750738946979545	2.43864044322777	0.0147093176558084	0.194920316580932
Y57G7A.5	-0.451748191128768	4.07341276456719	0.0341432460305444	0.270903423682586
[truncated: 153 more rows]
