# Supplementary material for: Mediator subunit MDT-15 promotes expression of propionic acid breakdown genes to prevent embryonic lethality in Caenorhabditis elegans
Source: G3 (Bethesda). 2023 Apr 19;13(6):jkad087. doi: 10.1093/g3journal/jkad087 (PMC10234398; doi:10.1093/g3journal/jkad087)
Supplement: jkad087_Supplementary_Data [file jkad087_supplementary_data.zip › Supplemental_Table_S7_G3-2022-403999.csv]

	logFC	logCPM	PValue	FDR
aagr-3	0.856746940903308	8.38991844822854	0.00106106567929679	0.0347868696667255
aagr-4	-0.925744358546064	8.04472920813775	0.030384552770281	0.157732105989073
aakg-1	0.668546911797095	5.73886891197582	0.0127295956954092	0.101194502444548
aat-1	-0.84712589250468	4.40863114020412	0.0119728671252542	0.0984746049346421
aat-3	0.545824312035115	3.89534592308346	0.0246587724507025	0.141154272012852
aat-4	-0.588356911962296	4.4173413462635	0.0408116374016875	0.183762003330835
aat-5	0.889122376830656	3.42367170101272	0.00230957571567871	0.047865688982281
abcx-1	0.716865841648498	0.866254255039244	0.0486962173552267	0.201782317217625
abf-5	3.47714229178302	1.59306333672721	0.000560810078584407	0.0255778991283616
abf-6	2.9997069649524	2.18234991134653	6.32753169059848e-05	0.00764377229182297
abt-1	-0.77678043413448	4.79756765630969	0.00194673619549234	0.0440198746127434
abt-4	1.06974006190522	6.95903616266258	0.000909444454767072	0.0318232434576313
abt-5	-0.743658107262788	4.78806557079494	0.0059351301626048	0.0723644538835651
abu-12	-1.15407201709666	7.23866280617794	0.0481194892238059	0.200321090034776
abu-2	-2.41253569529813	1.76917006644152	0.0316937612868868	0.161467190385967
acbp-3	-0.908283347907628	5.30405022300159	0.0181985502059309	0.120443216644758
acd-2	2.29453044368935	1.20058273956291	0.000402826334811064	0.0210175032042084
acd-5	-0.4739301594609	4.09344958757831	0.0430946031962718	0.189492289814362
acdh-1	-3.34389196841296	10.3708301512278	2.56221576419381e-06	0.00143153129925312
acdh-12	-0.465357989173465	7.0935281031821	0.0389451569261535	0.18007434800786
acdh-2	3.12448760906822	6.36422248212813	1.2628790850837e-05	0.0030889456966753
acdh-4	-0.550328851190896	4.49480907174244	0.011014877357182	0.0942406742474132
acdh-5	-0.787840847082682	4.32730666629068	0.00189187355165811	0.0435878564504872
acdh-6	-1.45344195266049	4.92367968292641	0.0304796713695498	0.158044050036463
acdh-8	-0.579856335454521	6.02614792541846	0.0177734632708187	0.119162184499204
acdh-9	0.803946200557713	6.31123142900823	0.00130902494887382	0.0375004904175794
acl-13	-1.01582839255916	3.67730412861404	0.000666474497053367	0.0276679768761257
acl-4	0.451310292700001	5.84598204491361	0.0426736490478992	0.188791825738355
acl-7	0.617135204772327	5.1174704237351	0.0439802083303061	0.191346727287824
acly-2	0.602432636290989	6.68606661409599	0.0259304207963879	0.145257835992651
acn-1	-0.852431110390103	7.94235118623062	0.0403451587433387	0.18286783689207
acox-1.1	-0.551295353583988	6.21855072130489	0.0158977604670359	0.112649296421815
acox-1.2	-0.996259354227437	5.28807806599211	0.00114228233375914	0.035787064984524
acox-1.3	0.596429619485947	3.85743449161075	0.0211091848959827	0.130079531374188
acox-1.4	-0.679212645017065	5.85761997818254	0.0313218038972447	0.160303079564181
acox-1.6	-0.5886284548454	5.08682880129113	0.0163305844973754	0.114057123355258
acp-2	-0.809452162917188	4.31104088207668	0.00486006761941251	0.0659228802481391
acp-7	1.74365983110636	1.65994972464578	0.00119419289424434	0.0365592066642064
acr-12	0.646504694334026	1.97509535142497	0.0435130538333454	0.190302197929331
acr-18	1.08904322517535	1.75691511939955	0.00468598618381517	0.0657518167214742
acr-2	-0.990286850872968	1.50415390621887	0.018635379148725	0.121834129207827
acr-8	-0.617715995867534	2.80864308601449	0.0475712871582822	0.199400871992937
acs-10	-0.547189004749958	5.10215598435793	0.0214283542134651	0.131082482503811
acs-15	-0.517123950717645	3.88862137552818	0.0262405211421962	0.14563706456776
acs-18	-0.721118237739044	5.26428320384465	0.00164639363499115	0.0411874855440231
acs-2	2.8836579498042	6.33744001067547	0.00110250325912249	0.0352626041888328
acs-20	-1.2241482832036	6.52839794348708	0.0175878558579906	0.118490761713523
acs-22	-0.940149581891375	6.83727610662337	0.00167057152048673	0.0414022856252593
acs-6	-0.613888559652389	4.73021042025823	0.00633753199666564	0.0743600166072503
acs-7	-0.679404052329967	4.33877593312274	0.00517704681890376	0.0679641313192859
add-1	-0.513632587671759	4.31618798053189	0.0396998272393441	0.181622307557955
adss-1	0.739786682720582	7.53439391073634	0.00574654258070265	0.0715463226226943
adt-1	-1.01830937859915	6.51059682832269	0.00107380721187945	0.0350332868712691
agmo-1	-1.14174727492846	6.08239046190988	0.0228415493778981	0.135120667093466
agt-2	0.679011948884224	3.71306640414728	0.0168140815425463	0.115839302119866
agxt-1	-0.708527844607742	6.23123660903409	0.00747860972304479	0.0798083779596884
AH6.3	-0.663735076841254	4.30579905257861	0.00583352554492358	0.0721805714005267
aldo-2	0.601454901929978	8.94630687293081	0.0104567266572096	0.0927013813998965
alfa-1	-0.466090367644044	6.14663526668465	0.0276929248997298	0.14985247376129
alg-3	-0.6034803347843	6.17793062661805	0.0378648086112719	0.17721787737122
alg-4	-0.602837093723935	6.33133086167888	0.0274194307109444	0.149089061867171
alh-12	-0.670592908609331	7.2023889744504	0.00633261127824683	0.0743600166072503
alh-13	-1.33981534205938	8.16294212050771	0.0128672862143612	0.101750205282371
alh-4	0.865703244567121	7.32020534773532	0.0031179777956798	0.0552298074798817
alh-5	-0.593140823476435	3.7396039541389	0.0370294080351749	0.175637542392522
alh-9	0.513062239134485	6.3625091405832	0.0398096692567037	0.181764544532481
allo-1	0.646875810709076	6.07496602194853	0.0102103299265163	0.091546711705377
alr-1	0.69079567056238	2.67484413993325	0.0162832963091026	0.114017086270891
amt-1	4.44517056794302	2.84228825018214	1.64720863915071e-05	0.0034511594753706
anmt-1	-0.765213248922032	3.38311081330897	0.00894230667476979	0.0861949580742622
anmt-2	-0.38905456442282	5.55945484049483	0.0467220890619716	0.197259600828708
anp-1	-0.49732630143931	6.71554284410291	0.0491704032705827	0.20293195982002
ant-1.3	-0.823237968319759	5.55879213785895	0.00110775548348034	0.0352626041888328
ant-1.4	-0.877757056130563	4.93542346409339	0.00096435372568363	0.0328198454509944
aqp-2	0.471643121951109	6.57659076803808	0.0282352011303867	0.151162341374605
aqp-4	0.956104311273575	5.82526856655588	0.00360194389755706	0.0593347244746223
aqp-7	0.911089334055749	7.87138000631197	0.00274763031675324	0.0518592005393744
aqp-8	2.21263158259588	4.88386901676997	1.05349999707137e-05	0.00282527629214601
argn-1	0.676801798807751	5.38125387034667	0.00342881215720353	0.0576010333957401
ari-1.3	0.547048345011152	4.73164494806652	0.0299821732549403	0.156493172898207
arid-1	0.72530961312112	6.14444778618781	0.0279351976985002	0.150315646886005
arl-3	1.92621361900591	2.56337371812011	0.0301332534649456	0.156793479127456
arrd-12	-0.82726727052462	0.78935601104463	0.0477793905348336	0.199707209840337
arrd-13	0.478064765520467	4.54082693547077	0.0265681591907094	0.146834737848901
arrd-14	1.62480508608619	3.22014256080685	4.58074112220783e-05	0.00646559554817734
arrd-7	0.999748667228264	4.29044255943231	0.000526764024249699	0.0243564786247042
asd-1	0.654724083630324	5.31933283996029	0.0343888537052494	0.168529689717936
asd-2	-0.408305289892575	6.98162913206907	0.0470012252254027	0.198001705638525
asm-2	0.96098195650577	4.20499989786609	0.00147521408358342	0.0394046726031276
asp-13	-0.662851132016069	8.62967593770273	0.0163669031544957	0.114077105525838
asp-17	1.75837077578127	4.6373924146855	0.000136807143521023	0.011994578737167
atf-8	1.56192329305318	3.36990791897861	0.0194610520493284	0.12432304382596
atfs-1	0.775849168597089	6.58140793598015	0.00288096819577612	0.0533576001894502
atg-9	0.608475917606598	5.41300302743343	0.025161837911098	0.142661769365714
atgl-1	0.555144455183674	6.12285839371382	0.0265877204487382	0.146834737848901
atgp-2	0.514464763753097	5.02823931047226	0.0192956792495363	0.123797015816762
atic-1	-1.00953265891073	6.94384186788545	0.00423256953843632	0.0632714882284198
atm-1	0.668461048736496	5.15399082325659	0.0227154475079738	0.134774971519655
atrn-1	-0.460002496143304	6.41848203944582	0.0361659522608344	0.172884925782619
avr-15	0.922943628868976	3.77223103962282	0.0061044254908662	0.0733720094161593
B0024.4	3.03633270742232	6.25284371420286	0.00112247219260027	0.0354226112440426
B0025.5	-0.77515279889321	5.47109973647739	0.0102975950642024	0.0919310600638416
B0034.1	1.41036919666081	3.29519347749574	0.0362140917991332	0.172970339890662
B0041.1	-0.803389884154769	1.63240901688861	0.0255176707572809	0.143586423493235
B0041.11	1.06899826607127	1.33985212410582	0.00491144815181325	0.0661453546055772
B0207.1	-0.484733742998513	3.97216293578701	0.0394425277870099	0.181394120022053
B0207.7	-0.80132990237238	3.98054775839092	0.00303593140360139	0.0543718827687901
B0207.9	-0.558606777064252	2.96751267289624	0.0319407207580428	0.162048098616949
B0212.3	0.785566492503792	1.99754722838754	0.0317059617646691	0.161467998975484
B0218.5	-1.02793062406129	2.8944883769365	0.00168585636150284	0.0414022856252593
B0218.7	-0.703139053114372	5.84673505313155	0.00317368056315136	0.0559945824622323
B0222.5	2.40150324903459	4.77922652624973	0.00352023390122055	0.0585642883144743
B0228.1	2.47424384147394	1.69891415439466	4.96413134000819e-05	0.00672364011496665
B0244.6	0.814518168130661	1.47881906929992	0.0215680789076131	0.131360476685691
B0244.9	-0.630612305402893	3.29809636774625	0.0139211127105297	0.105621379679248
B0252.5	-0.792043636635535	4.98937381994515	0.00173967122995784	0.0423362096597181
B0261.5	-0.879371572077725	2.2076379124239	0.010015498963956	0.0908645640106129
B0261.6	-0.581468828754044	5.01711698726564	0.0210847414904348	0.130048435439393
B0261.8	-0.527207441437145	3.93340411550393	0.0443353992514546	0.192206068077192
B0272.3	-0.487282166287386	6.09379555001163	0.0340845031345426	0.167943242024762
B0272.4	-0.643541514874118	4.11208391935131	0.0124020691329526	0.100100260379494
B0273.1	-0.617706651990495	4.39707048421445	0.0105255989833847	0.0927927394925743
B0280.11	-0.954044902794691	3.98230892883099	0.000873499978370694	0.0314771238179307
B0280.17	-0.698097527221713	5.87026349777253	0.00321130186410738	0.0563189374074735
B0303.11	1.24864018283152	4.77610094968647	0.00159727098042721	0.0409091843672874
B0310.2	0.741708111021	2.72249159508447	0.0394703301289862	0.181394120022053
B0353.1	-0.399135402035759	5.60395112333843	0.0397485786020756	0.181721340087021
B0361.11	-0.752224247937689	2.69726448034168	0.0166112584008866	0.114992443932622
B0361.9	-0.906564355937726	4.63191990778694	0.00896619378562683	0.0861949580742622
B0379.2	-0.580174977367927	4.80320675683881	0.0257457775590393	0.144445661627263
B0379.7	-0.54130227148335	6.12789154261259	0.0166307166833394	0.11506773994164
B0393.6	0.886062250362839	5.27420661843369	0.0041405028715997	0.0623053242526204
B0403.5	-1.0921429558875	6.44201355724987	0.010898568976912	0.0940314754933056
B0416.7	4.70695119733741	0.342787063749377	5.89685085405927e-05	0.00739084145634305
B0432.11	-0.712774828796232	1.8746507124389	0.0286011074282574	0.152066712730176
B0454.5	2.18384924627721	1.70253057146327	7.42383309306251e-05	0.00836522503738447
B0457.2	1.00111869560267	3.78824928455448	0.000669281896311799	0.0276987683569287
B0496.1	-1.07326103982095	1.43365867767467	0.00583748351867782	0.0721805714005267
B0496.2	-1.18586258548438	0.870435390062138	0.00884785467918437	0.0859280352129871
B0496.6	-0.71442812089608	2.26751716215053	0.016472608519668	0.114446221575248
B0511.11	-0.433467384245125	5.23518608762281	0.0380013284333846	0.177546973157928
B0524.2	-1.03570149415835	2.0790569220305	0.00838268624986529	0.0838206114276239
basl-1	-0.559473326154565	4.08065628549359	0.0239982241465086	0.139210664889624
bath-36	0.804763718966634	2.08335085837852	0.0213477747421714	0.13082233479415
bath-47	1.23988567497732	2.31513512685511	0.00178117917231306	0.0427740059167685
bcc-1	1.10300822547063	2.68460897361202	0.0073724999150517	0.0793401696315636
BE0003N10.3	1.39877118291807	1.16378975558334	0.0107485575080264	0.0936533828994542
BE10.1	-0.566923175196315	3.85710387023505	0.0230342055945348	0.135944393845562
bed-3	-1.2956679450379	6.06793264310416	0.0336212150494895	0.166477168954587
best-10	-1.09583470561928	2.11453963395166	0.00265800906902929	0.0512666948614909
best-11	-1.03103511129688	2.85450255530289	0.00131981929713391	0.0375742185886807
best-12	-0.779605238560545	2.60028177978004	0.0134950879024942	0.10429719520723
best-14	1.59905394015868	4.58868211543969	0.00182835608775806	0.0433152416620986
best-15	-0.549952338011919	3.309535797234	0.0243129765994281	0.140097441513108
best-17	2.00747998244241	2.00693164853078	0.000173260649937275	0.0139116889521492
best-22	0.426202205810694	4.07620252033298	0.0454450996162298	0.194874749201799
best-26	-0.635199369458488	2.32090548050978	0.0251452092545113	0.142627796486355
bet-2	0.427862724130335	5.68304586819055	0.0325607273046869	0.163922667299608
bgnt-1.4	-0.711013505866202	1.4029875576841	0.0411842458493582	0.185043081257747
bgnt-1.6	-1.05560144752847	1.11208736179854	0.00993433032334708	0.0904341040772308
bigr-1	0.711525535395154	3.04576765255156	0.032135119636367	0.162665088412248
bir-2	0.509875216932302	3.93194911562432	0.0280651314226832	0.150831802503711
bli-3	-0.539538985719124	5.91060002705932	0.0269274514939781	0.147928303149698
bli-5	-1.12416752007609	3.01837623363832	0.0283233185674058	0.151365364134637
bli-6	-0.811213881542831	10.3409557227334	0.013708248704574	0.104811537120324
bre-1	-0.605599057328029	6.11940758481564	0.0344374188848643	0.168529689717936
bre-2	-0.500476395933728	3.3808763170644	0.0493033651676533	0.20310884918688
brp-1	0.65613257657179	8.58373097008593	0.0100475731469248	0.0909095197888764
btb-16	-0.946276456258008	1.91007176230892	0.011548251770089	0.0966883339529432
btb-17	-0.66741742617651	1.64451120277938	0.041975574355959	0.187429396116901
btb-2	-0.91730646804351	3.74185565691646	0.00215121245773285	0.0466757408507115
bus-17	-1.0696809443776	3.04615775854275	0.0215717629697883	0.131360476685691
bus-19	-0.904348470783972	6.61156287874216	0.0132124329693183	0.103099507727123
bus-4	-1.17071103658557	5.08968589989491	0.0100334790464745	0.0909095197888764
C01B10.11	-0.973621514480485	6.46216290057113	0.0446879597821171	0.192923648653705
C01B10.3	-0.542784175333172	5.32291211781502	0.0155439568622269	0.111162089368321
C01B10.44	-0.988324001982605	1.54498600485515	0.00971554751970148	0.0894692520422669
C01B4.7	0.566545473832358	3.22725762219613	0.0227483686727295	0.13485096177393
C01C4.3	0.637485614113838	4.13021182220739	0.014150364991423	0.10641741120022
C01F6.2	-0.797373266494092	4.5220922832912	0.00433766524019907	0.0640996304556068
C01G10.14	-0.582192248690782	2.88018129894621	0.0314443778541518	0.160623871484313
C01G10.15	4.53637919701743	1.31579572075077	1.28211939830497e-06	0.00106389841624414
C01G10.4	3.48850563703717	0.522992462938881	0.000122904137474175	0.0114907752889234
C01G10.5	3.83824606010339	0.606853639762522	0.0015574497363009	0.0404085873541458
C01G10.6	4.51505848897882	1.13601213073234	3.22529160781521e-06	0.00154456911318551
C01G12.13	-1.17059284147545	2.84903771559575	0.00164181269374295	0.0411496568418676
C01G12.3	-0.512459684087037	3.92840200790561	0.0493041467748002	0.20310884918688
C01G12.9	-0.889902039593641	3.32778739040934	0.00224410598337132	0.0475286076259616
C01G5.3	-0.814320364943307	3.71224204739728	0.00259422230828354	0.0507636530289002
C01G5.4	-0.648651522670869	4.18357805849057	0.0154569768732494	0.110835616520535
C01G5.9	-0.872469944901444	1.8326083656091	0.0211760149284551	0.130272767201271
C01G6.2	-0.623153894506608	2.68213784229818	0.0305731076440879	0.158220484886843
C01G6.3	1.45156747416011	3.03334488947856	0.00252351438091951	0.0500937935407686
C01G8.1	0.868884216671645	5.31433512583523	0.038188044787776	0.178017178944629
C02B10.4	1.14716160724263	6.06752087197029	0.000177060720996402	0.0140290157412899
C02B10.5	1.53574043052138	6.99245351845839	0.00020150436325998	0.0151796180165903
C02F12.5	2.74617759043649	2.11445531293264	0.00301052684990795	0.0543312981566833
C02F5.5	-0.606003507799248	4.36955815954665	0.0188290857348078	0.122259476071579
C02G6.2	-1.2002310550867	2.40506345364436	0.0011404103276024	0.035787064984524
C03A3.9	-1.2786827591952	1.81745060984007	0.00907065530425129	0.0867255977182171
C03B8.3	-0.880176998273639	3.25048728158973	0.00364544991406383	0.0596119974361974
C03C10.2	-0.848380274129689	2.81969108057078	0.00600374502701154	0.0727228699794018
C03C11.1	-0.473030990540533	4.01772585047552	0.0341404029093453	0.167952363693826
C03F11.2	-1.34425518913956	3.66620107596016	0.00550049714664401	0.069977387323861
C03G6.17	1.54344697254147	0.685614399154116	0.00295583878284354	0.0539984226691404
C04B4.2	1.85714359583259	3.14595586316158	0.000112478301053031	0.0110898642560301
C04E6.4	-1.17528555390542	2.86131821995528	0.000942890885476166	0.0325018608826476
C04E6.5	-0.849383812463718	3.64999351904847	0.00558013486139121	0.0704557705804094
C04F12.12	-0.667669527793772	2.7756022540859	0.0300322007881829	0.156632353313398
C04F12.16	-0.926563329160864	2.80604139430694	0.00376969910216328	0.0601424768213793
C04F12.7	-0.542317705857404	7.06831003806894	0.0360951075978926	0.172780251123662
C04G2.5	-0.932639496656647	3.77562881190121	0.00219954774588957	0.0472656021228098
C04G6.10	-1.07257950865223	2.53279956451742	0.0337871077175321	0.167115945180519
C04G6.13	-1.68249118869013	0.236473730333389	0.0248513028842377	0.141860843071411
C04G6.2	-1.64706234013672	6.73123499967345	0.00910152478283241	0.0867255977182171
C04H5.7	1.24865183312808	1.19870759690405	0.0358736252662265	0.172433028789695
C05B5.8	-0.809384622553002	3.79885199755499	0.0120854700801673	0.0986403913618241
C05C10.3	1.26943077331919	7.79800564701313	0.00018041538310892	0.0141473091936112
C05C12.1	-0.728480115084661	3.95370590780702	0.00768860743617716	0.0803558356287604
C05C12.5	-0.658774118206593	4.28758748205056	0.00930921792108217	0.087782913575099
C05C8.7	0.576625536940469	6.90433669419027	0.0124630052472801	0.100116320699845
C05D10.4	-0.565246499665405	6.04325835006071	0.0195181077335772	0.12432304382596
C05D2.8	-0.399089371426336	6.19785867586882	0.04928148369025	0.20310884918688
C05D9.7	0.862315608261376	0.914129637298378	0.0249045584571613	0.141923172270326
C05D9.9	2.72995092270727	3.56474140398079	0.000488066297111549	0.0234569210679884
C05E7.1	-1.5805146055422	5.50507972676119	0.0069880063967585	0.0774863529458411
C06A1.3	-0.570738269243529	4.59766604431208	0.0152133036941121	0.110208097911588
C06A5.2	-0.67823740816012	2.59950418984472	0.0246707218555575	0.141154272012852
C06A6.2	0.768750885364204	4.36230799120699	0.00475141068271085	0.065816287976731
C06A6.4	0.461368115076779	6.73008300380489	0.0420151802496199	0.187481381686241
C06A6.7	-0.992046973795823	3.09159018985891	0.00228183894994582	0.0475718620211187
C06A8.6	-0.944716475470405	5.1895993598463	0.00108303297394539	0.03507823465612
C06B3.7	2.6980695164157	2.6379278646126	0.00030297574607568	0.0186259288772536
C06B8.2	-0.792150569557718	3.90453576956572	0.00533257010899944	0.0692872408833077
C06C3.10	-1.07474446458935	2.55872815415491	0.0148516615030389	0.10930072946995
C06C6.7	-0.544357569116055	3.34317379257137	0.0460158546045283	0.195819293682044
C06E1.7	-1.23649707942696	2.6676974716779	0.00399902803684015	0.0614942281490707
C06E2.1	-0.690957588200151	3.14991903770294	0.0241629479608036	0.139603668867342
C06E4.3	1.542469494478	1.10958425535675	0.00237152299601475	0.0488269997691114
C06E7.4	-1.01923895981276	6.07083788559766	0.0286986837442078	0.152343883739542
C06G1.1	-0.972318549812302	6.80380761536454	0.0168845500496912	0.116164664759522
C06G1.2	-1.31888710745772	5.00279848416535	0.00893811087476446	0.0861949580742622
C06G4.4	-0.611210302773602	2.55751164649687	0.0354164441998455	0.171132786660924
C06G4.6	-1.75825409153731	3.32568143155422	0.0109115501430072	0.0940314754933056
C07A9.13	-0.833812225351682	0.749171840747247	0.0405566168329625	0.183306625325298
C07A9.9	0.531278518900018	4.37437589845428	0.017890902381691	0.119426810582423
C07E3.10	-1.69554983924814	2.60309142180498	0.0283714431684764	0.151406951010806
C07G1.6	-0.467508159773068	4.18001831382313	0.0445048526375704	0.19252220881485
C07H6.9	-0.896846082157965	0.464188855153044	0.0461868561223447	0.196263170333547
C08A9.10	1.13301435818554	2.36931904268286	0.00267245900503629	0.0512666948614909
C08B6.10	0.989938948427804	3.57816307644099	0.000844687057256928	0.0312022279635211
C08B6.3	-0.786180455772444	4.70225632399516	0.018514171342059	0.121440129217409
C08E3.13	1.23415688726512	1.42381360808097	0.00336702558106186	0.0573013958820682
C08F11.10	-0.6481647681942	4.58684701784819	0.0140035592762485	0.105967284745863
C08F11.13	0.862205115578235	5.26381746223817	0.0183434165992657	0.120868242348675
C08F8.6	-0.70641872693183	5.26072466695561	0.00225403030941295	0.0475286076259616
C08H9.15	1.01629096904814	3.61488822015069	0.00130930051371336	0.0375004904175794
C09B8.3	-1.00837084400127	2.24647674264717	0.0238510171923442	0.138633450004709
C09B8.4	4.25703006072059	4.68005006368002	7.03447929344798e-08	0.000314417776152813
C09B9.7	-0.57948070514448	4.21561202766539	0.0240423104069615	0.139210664889624
C09D4.1	-0.630807921852115	5.09198227457488	0.027337551359225	0.148830380095757
C09D4.3	-0.863845045394335	5.09122384002243	0.001505599228205	0.0398348125366086
C09E7.4	0.658372728421001	3.36843452030556	0.0291021381429319	0.153512626550877
C09E9.1	0.571779820986637	3.50165176190245	0.039543339513758	0.181394120022053
C09F12.2	2.34722198583568	1.67159720881063	5.46881220288345e-05	0.00718934341455531
C09F9.2	0.821805358260902	5.46297700790868	0.0498322210069032	0.204342584550937
C09G9.1	0.584030646002223	6.32677001494907	0.0260530337241547	0.145407653601408
C09H10.9	-0.628897125879924	3.50064278279408	0.0183119906776977	0.120868242348675
C09H5.7	-0.604257793725081	2.57174121316931	0.0354769488491236	0.171132786660924
C10A4.10	1.03912567917578	2.48532019345203	0.00599178063161106	0.0726435682543153
C10A4.4	1.21472178134284	1.1475776893256	0.00504190042512377	0.0670702805560364
C10A4.9	-0.664715645147533	3.06653739120978	0.0352936903962094	0.170849492607499
C10C5.3	2.83405953512248	5.09126982540445	0.00115666421399225	0.0359877511484554
C10C5.5	2.12986623934442	2.47726475022261	0.00589731859830707	0.0722825823443323
C10C6.3	-0.929204158950996	3.12968117326731	0.00189796621412959	0.0436532229249806
C10G11.1	-0.543205361865057	2.403271724576	0.0435382009351628	0.19035009336146
C10G11.8	-0.590247745355121	6.99923447316078	0.0171689119352462	0.117159257068558
C10H11.7	-0.713000504039164	3.41649562248553	0.0120700803848126	0.0986274880438469
C11E4.6	-0.554906951633157	4.77729307988036	0.0420372585779818	0.187506526562224
C11E4.7	1.05613842622396	2.78376809261269	0.040353936114821	0.18286783689207
C12D8.9	-1.22424694509005	1.52821346872534	0.00238722395059846	0.0488706655779768
C13B7.6	0.60737153341166	4.28524168503134	0.0275384297393182	0.149257398696248
C13C4.4	-0.678064194283628	2.5462794296975	0.0184300743031665	0.12114933463404
C13G3.1	0.794580324250941	3.06032697568829	0.0417904857909104	0.187038926558851
C14A4.13	-0.651419762729248	4.08794395743794	0.0131014970024561	0.102615638613279
C14A4.7	-0.671792785276654	2.83947397126642	0.036758584888766	0.174538195741312
C14A4.8	-0.760294482080693	2.97061941794372	0.0160843764068792	0.113215434771571
C14A6.13	-0.448227218519424	3.92071052543663	0.0424254742038909	0.188451584769995
C14B1.3	-0.511549928310721	5.23610744699503	0.0214487141426245	0.13114719924234
C14C11.7	0.664706455178271	3.26597234448556	0.0362479027375759	0.173032441369938
C14C6.2	0.758725998611534	4.71980578676533	0.00190883602603231	0.0438280518374439
C14C6.5	0.578751226860414	5.6456198600412	0.0346255970938674	0.168763978964649
C14H10.2	-0.589923351471589	5.84236399937831	0.0180302508829418	0.119864964843514
C15A11.2	-0.628361097219079	3.93631910732419	0.0095615685159971	0.0889029757491928
C15A11.7	1.73154914454363	3.58947420976987	0.00743531302500074	0.079759225026896
C15B12.1	-0.542348277317754	4.18977199852452	0.0305844952514504	0.158220484886843
C15C6.1	-1.21550194392491	5.58010271619946	0.00467622244589658	0.0657518167214742
C15C7.5	-0.858990370354777	7.67618979031478	0.00539611066645447	0.0693930954809438
C15C7.7	-0.705595508583062	4.88684013887293	0.00803124320458398	0.0822498956104379
C15F1.2	0.863456505301706	4.19707306933125	0.0486057266531706	0.201707324207815
C15F1.5	-0.545544209675389	3.81632708621317	0.0205666893406422	0.128193507477701
C15H11.13	-1.01623820700261	1.92878987159613	0.00744118058830986	0.079759225026896
C15H7.3	-0.608172867865065	4.45093363018236	0.0106530178046183	0.0932987690221114
C15H7.4	-1.03080576101251	2.92669005231381	0.00131654656294356	0.0375607933244897
C15H9.11	1.80961100654732	2.44477554685663	5.45059330661874e-05	0.00718934341455531
C15H9.2	-1.16470460711021	0.669468106818703	0.0239580379143636	0.139070705798139
C16A11.2	-1.49019163651524	4.39317298499176	1.98610506024502e-05	0.0036572466292966
C16A11.7	-0.495300431670868	4.22780146331846	0.030795139353084	0.158820009071347
C16B8.3	0.613346265289467	7.92297833222606	0.0210998866547858	0.130079531374188
C16C8.18	-1.06467110844553	3.97565606390361	0.000902089490180983	0.0318194470526712
C16D2.1	-0.714798592379619	3.15364210849645	0.00932364141114998	0.0878367271177531
C16D9.1	3.11496167091534	2.78999733694976	4.67498776621193e-06	0.00184373267520988
C16D9.5	-1.01079964458867	2.92312197809038	0.00540587347256798	0.0693930954809438
C16E9.1	3.98251763605833	3.04880166834044	2.99524543971412e-06	0.00154456911318551
C17B7.10	1.25193382721135	0.857670285453576	0.00889070044347216	0.0861097789342901
C17B7.4	1.29211601038799	0.960992661831466	0.0110342201930374	0.0942406742474132
C17C3.1	1.22558453759569	5.35290211272599	0.000430004161697235	0.0218406280462054
C17C3.15	1.17147205395807	3.45138192205909	0.00308451337013624	0.0549272772644846
C17D12.5	-0.598650030140791	2.10153687443698	0.0474542883980472	0.199091006435637
C17E4.1	-0.545599600567397	2.69674645725359	0.0496279069137908	0.203878861460484
C17E4.6	0.522843742822594	5.72214283874552	0.0378990266976517	0.177316137121009
C17E7.12	1.87892566716031	0.656200204384526	0.00323406531462112	0.0563189374074735
C17E7.4	3.01484613049116	1.58034290424394	0.000357635241929102	0.0198892691662859
C17E7.9	2.69226438056197	0.337591096926119	0.000352147171937207	0.0197570771067197
C17G10.3	-0.690226611395169	4.16778546744774	0.00896130049636868	0.0861949580742622
C17H11.1	0.847072048719859	0.640095833668639	0.0488545629764647	0.202250952439461
C17H12.12	-0.602487120337286	5.69324542502135	0.00818524295251879	0.0828043992265458
C17H12.3	-0.533353374312762	5.15480185169876	0.013923322993268	0.105621379679248
C17H12.5	-0.73436131501971	4.86582589803693	0.0020575203871004	0.0454831046817537
C17H12.6	1.52919539410957	2.83649003128298	0.000272006803222043	0.0179300641475314
C18A11.1	0.872768103812494	3.01458447113822	0.00518418937583103	0.0679641313192859
C18A3.7	-0.813397092014238	3.64060071977512	0.00914738739963434	0.0869990327013569
C18B12.6	-0.453109754264736	4.52251048318279	0.0401305743523465	0.182534216923546
C18C4.7	-0.776177901639794	6.61378075592481	0.0162053601723372	0.113688467162329
C18D4.6	1.66362900558549	1.61106630283582	0.000231648815359126	0.0163483103428975
C18E3.1	-0.573738603099947	3.44052271686279	0.0195481530237377	0.124345912663804
C18E9.8	-0.885527246469793	4.79629799996076	0.00077887666099603	0.0298398775637022
C18G1.9	-0.833531947810835	4.07928605280342	0.00652571324252782	0.0751746467947212
C18H2.5	-0.532709731758464	4.1003596045838	0.0425883648840717	0.188720219673006
C18H7.11	0.930382120608804	4.77997350446581	0.00342478501382914	0.0576010333957401
C18H7.4	-0.513267415391776	4.2766457011057	0.0192392362761985	0.123493977610122
C18H7.7	-0.886647314609372	3.44652546669508	0.00341935152248976	0.0576010333957401
C23G10.1	-0.82854872805778	3.54631133939329	0.00322841555765427	0.0563189374074735
C23H3.2	0.894663780123213	6.34056711277162	0.000918871788169659	0.0320029917079661
C23H4.6	1.29228226315232	1.99917944193866	0.000891696721955658	0.0316316437690567
C23H5.8	-1.52965979089174	5.96266279546303	7.05122884117906e-05	0.00808119038729658
C24A11.1	-0.73382249570283	4.09600722400628	0.00615183883876508	0.0734550373900276
C24B5.4	-0.727325384399238	2.96867925026909	0.0295892866262503	0.155106624070129
C24B9.3	-1.38643051529058	5.38844582252007	0.000362463961942363	0.0198892691662859
C24D10.2	-0.719503897097891	4.8881891204126	0.00617268464053767	0.0735729140844175
C24H10.1	-0.991470165004463	2.56535718814021	0.00735081677940955	0.0792977491513296
C24H10.3	-1.21040722355182	0.708968158836818	0.048508879550158	0.201441798045236
C24H11.1	-0.773811987640824	3.34769330838205	0.00665243543894444	0.0761113539256024
C24H11.2	-1.15719527993786	3.36090793273158	0.00349384735780311	0.0583424647830409
C25A11.2	0.793828103178116	2.93018835604266	0.00801159389715113	0.0822498956104379
C25A6.1	-0.814051633106644	0.783226997365636	0.0391571166618416	0.180742780488342
C25A8.2	-1.02224514959991	3.51053182344213	0.00108999577325773	0.0351701883858199
C25A8.5	-0.858497622179297	4.06817133098182	0.00136081773312735	0.0380150103823013
C25D7.1	-0.551659708370163	4.09760041911032	0.0260582140058306	0.145407653601408
C25D7.16	-0.901733301991477	2.43683199405381	0.00956723051727088	0.0889029757491928
C25D7.5	1.26424702204048	3.63116522636383	0.000300707127847946	0.0186259288772536
C25E10.17	-0.968991624245553	0.859926881880246	0.0423410001365702	0.188246177331323
C25E10.5	0.695792396879116	3.62765112534594	0.0121021851851821	0.0987093680949557
C25F9.10	-0.540212484598447	3.26366071508511	0.0492893950241862	0.20310884918688
C25F9.11	4.03644965507983	2.20411601005581	1.40860630571307e-06	0.00106389841624414
C25F9.12	1.63869884585555	0.0468793066210177	0.0375381443782269	0.176762523240046
C25G4.7	-0.933827953861853	3.16100905027274	0.00486447048366617	0.0659228802481391
C25G4.8	-0.827486940629856	2.59293451154172	0.00783995530692615	0.0815298673941375
C25H3.10	2.52840151643552	1.02179911614409	0.00547208188784288	0.0698146013644959
C25H3.16	-1.32198582976212	1.07159345359503	0.0026587404597589	0.0512666948614909
C26B2.2	-0.675222404965253	3.59696073180906	0.0115425475168522	0.0966883339529432
C26B2.8	-1.14394713943533	4.02337636684525	0.0125933413605229	0.100514353751935
C26B9.1	0.602739183248104	3.95501176720701	0.0104944960075355	0.0927013813998965
C26B9.3	-1.06918135385841	6.57456274134247	0.0268148753929307	0.147421346512426
C26C6.9	-0.521376352174578	5.12026017843167	0.0244374130546266	0.14021449364548
C26E1.2	0.610795683197452	3.90947986652714	0.0238338554387695	0.138633450004709
C27A2.12	-1.50242566213494	3.89429733503443	0.017817216590388	0.119336192437818
C27B7.6	-0.887412167520059	3.96262011592561	0.00134178653090406	0.0376401999851307
C27B7.9	5.0953630556535	1.90991393230296	0.00181887753148664	0.043200642795146
C27C12.1	0.703469767940664	2.2974873068721	0.0256902214116824	0.14425468128528
C27C12.3	3.54994758750747	2.27993958686149	1.42295594546712e-05	0.00319190863706637
C27C7.1	1.83155923751534	5.06773122686205	8.69574736891915e-06	0.00252014192215288
C27D6.3	-0.608892539074232	5.84407813574503	0.0150566652831022	0.110024427673634
C27D8.1	-0.618106474198989	5.35133670763878	0.0076218684515168	0.0800428141376365
C27D8.2	-0.438249887223328	5.44155379609149	0.0407637799811578	0.18366986752935
C27D9.2	-1.36647606367626	3.20301432030124	0.0442125231217056	0.191983718438779
C28A5.6	-0.587981878682587	5.40666076416534	0.00908906934662453	0.0867255977182171
C28C12.1	-0.765361032886789	3.47010270673128	0.00587353501336501	0.0722411010375398
C28C12.11	-0.614863957620006	4.23576812574537	0.0135562629288062	0.104616583607547
C28C12.4	1.67993484102366	3.4139999635488	0.00128761969697165	0.0372867036562221
C28D4.4	-0.752315255436906	3.31124784700444	0.00844993869634092	0.0841792184095359
C28D4.5	-0.881346690795969	4.91554149230784	0.00116706420739516	0.0359877511484554
C28D4.7	-0.691797358877412	5.15428152857677	0.00339312134479381	0.0575150618967419
C28D4.8	-1.57186778507599	2.20156760997046	0.000276929074957685	0.0179300641475314
C28F5.4	-1.12607159393836	1.09493178281347	0.0117614295895099	0.0976105948781663
C28H8.5	-1.36324816575306	4.1660718972036	0.00566117825709965	0.0710109815242743
C29E4.14	-0.889352015517153	2.93321446282855	0.00466839603930913	0.0657518167214742
C29E4.15	1.58817411088295	2.14835765044838	0.000454098522434408	0.0225518781011962
C29F3.3	2.84312489202318	0.135578908451121	0.000474408549282574	0.0230483486859784
C29F3.7	0.808540369450507	6.78154527769553	0.00111326893306531	0.0352903619940253
C29F5.3	-0.59578061429967	2.84557870725077	0.0240532788339507	0.139210664889624
C29F7.2	-0.608472910413129	5.84060937373245	0.0346883920427252	0.168894934241432
C29F7.3	0.753678417244572	5.47144830610254	0.00810253685133952	0.0822850969716232
C29F9.2	-0.894729995051357	3.69243643292527	0.0106595356955682	0.0932987690221114
C29H12.2	-0.505051110528054	7.79639634960716	0.0197479644427044	0.12501905530857
C30B5.17	-0.656326492883986	2.11590613712323	0.0240526823126123	0.139210664889624
C30F12.3	0.99817560044287	0.427423082603437	0.0287462640101605	0.152536072066578
C30F12.5	0.762161871609554	6.31332687218647	0.039272133639846	0.18101581811706
C30F2.3	4.41291561868444	3.68670593274891	0.000463910646695861	0.0227859994928381
C30F8.3	-1.26884281484795	3.33783938316175	0.00791272719433775	0.0819695085181361
C30G12.1	-1.0193946496219	2.44598493638093	0.0347502773325282	0.169134834392693
C30G7.3	-0.47668321365581	5.7508442319182	0.0331541467535733	0.165039092588277
C30G7.4	1.80921314626754	1.91475437996258	0.00335757051903922	0.0573013958820682
C30H6.5	-1.26974430844137	6.58624120222238	0.0322367834628914	0.162882794052792
C31B8.12	-0.875238869941498	2.29470523510401	0.0154121233613156	0.110750890756635
C31C9.2	-0.768237785787783	7.1822083024723	0.0186174476123556	0.12177627074833
C31C9.7	0.667143353986968	4.83318305852982	0.0215349687989346	0.131315323612967
C31H1.1	-0.753019662521992	4.1929572578231	0.00516571073886061	0.0679641313192859
C31H1.2	-1.05758859643306	1.84254343513931	0.00595542955093028	0.0723644538835651
C31H1.5	-0.638775170253178	5.28758495526902	0.00581390768578629	0.0721805714005267
C31H2.4	0.999184297584121	2.98379684037184	0.0022352878861933	0.0475286076259616
C31H5.6	0.514744391995052	5.17251412667192	0.0165837225301	0.114920483414011
C32C4.3	-0.869192618914681	2.95716961937923	0.00334989587203389	0.0572943287603347
C32D5.4	-0.865565092727143	3.92305833162425	0.00414470499167257	0.0623053242526204
C32D5.6	0.604810493870376	3.87316447590238	0.030266265821235	0.157302464494938
C32E12.1	-0.625447411846061	5.00551855484016	0.00625649133328833	0.0743076105297283
C32E8.9	0.590627087558031	3.74797890569564	0.0146432095157038	0.108421201764811
C32F10.4	0.851588099082474	4.8852822093979	0.0131750735171579	0.102891415720192
C32H11.9	2.10859346597843	4.47181943047352	0.000260339932868695	0.0176600111903086
C33A11.2	1.04688801162603	2.28197355718237	0.0100371341998189	0.0909095197888764
C33A12.19	3.37056533524538	2.20181219591021	0.000170168035722296	0.0138016580491958
C33A12.3	0.475121190965474	5.82132791176295	0.0429811362996641	0.18928428026869
C33C12.4	-0.872790171162322	3.22272262791521	0.00493290734622844	0.0661453546055772
C33C12.7	-1.04773848891645	2.56346278668573	0.0086778409325273	0.0849137498649508
C33D9.13	0.948320839064509	1.21759193992019	0.016671115687355	0.115279772532493
C33D9.3	0.788663645451464	5.0082997635198	0.00450631864267016	0.0652531987405945
C33F10.12	-0.454549957237422	5.07542534817608	0.0295441705643937	0.154991307941297
C33G3.4	-0.482318393240893	4.43447532042082	0.0402673870542624	0.182846391131258
C33G8.2	2.07126293949272	3.44959397536715	0.0081063922066906	0.0822850969716232
C33H5.13	0.825644337976511	3.92808267032332	0.00509142878437513	0.0672620379996907
C33H5.16	-0.767208180159579	3.68749124152217	0.00649127552096145	0.0751590508869688
C34B2.3	-0.824021086538978	3.7093689041726	0.00435420202857261	0.0641100842586557
C34B2.9	-1.11489687720605	2.4033848646027	0.00598581446621302	0.0726369105678284
C34C12.6	-0.885870057735937	4.1469140032749	0.0169082864070252	0.11626831406759
C34C6.3	-1.09904828710495	4.20826860748014	0.0262706278058382	0.145743834608392
C34D4.2	-0.873422083666492	4.16930477947057	0.00102252093589228	0.0341322291771065
C34D4.3	-0.856584767371876	5.17872917058416	0.0019422031076529	0.0440198746127434
C34E10.9	-0.754380295977728	3.0347172986818	0.0118889146697775	0.0981490543573667
C34E7.3	-0.784206765021158	0.852286085365039	0.0436352721158168	0.190563586720464
C34F11.1	-0.607644332953108	2.61863337309252	0.037621706142796	0.176899899131015
C34F11.2	-0.625812085069926	4.31877044784218	0.0202787603203995	0.127242815693138
C34F11.5	-0.664609058623687	5.86275307241785	0.00691564449192193	0.0773056583921798
C34F11.8	5.44509468432399	2.16368336527059	1.83770550981362e-06	0.00117341872290909
C34G6.3	-0.762580331692218	4.22746097954681	0.00426585910643016	0.0635565608423578
C34H4.1	1.96167680884039	4.04848244655165	4.66958399605456e-05	0.00649743331197403
C34H4.2	1.60792574717841	6.18367174244695	0.00120381474764934	0.0366862544346136
C35A5.11	-1.29546524936276	2.26926103503531	0.0256454879302901	0.144124202706312
C35A5.3	-0.617182591710556	4.67799478738749	0.0216446697254653	0.131624570543034
C35A5.4	-0.853177571147275	3.99589504377219	0.00150322461469728	0.0398348125366086
C35A5.5	-1.37299925811014	1.86453467192556	0.0406255445316994	0.183306625325298
C35B8.3	0.824884098436506	3.72369464096954	0.00296712357754343	0.054007790300608
C35C5.10	-0.443333198119016	5.49720711949911	0.0486179485300662	0.201707324207815
C35C5.9	1.53865412575078	2.15781292654573	0.000274459955906042	0.0179300641475314
C35D10.8	-0.631509512031396	3.64382162792953	0.0265277304468134	0.146805752192043
C35E7.10	-0.668632849102094	5.1468994544957	0.0049010794272335	0.0661437928891842
C35E7.9	-0.50935531636963	5.17758713550719	0.0179160991880935	0.119426810582423
C36B7.5	-0.77487628760961	3.63174956606889	0.00832129560934041	0.0834556864814103
C36C5.12	-1.9193588448046	0.976896779911844	0.00212384659513333	0.0464578450149148
C36C5.5	-1.03631532862376	4.48685122790279	0.000721444656612854	0.0287939593432906
C36E6.8	-1.30092019534714	3.85354249005128	0.00249120170405778	0.0497360649346143
C36F7.5	-0.496038202306305	4.7999853278471	0.0179410340078827	0.119508854948683
C36H8.1	-0.704840355698465	6.57265215331438	0.00863681881984733	0.0847456741318882
C37C3.12	1.8502194395872	0.503233081974188	0.00195867588354032	0.0440572347101269
C37H5.14	-0.688960768370941	2.70662066293003	0.0232984665864454	0.136841497353327
C38C10.3	-0.754892373553011	3.98131772694947	0.0048523969076587	0.0659228802481391
C38C3.3	-0.727880174480356	5.33491388176451	0.00260548795946795	0.0508544221957871
C38D4.10	0.774007404050439	1.5810414612069	0.0421463272140363	0.187691830492531
C39B10.1	1.37573897692965	0.69637002550909	0.00270629752663242	0.0516933668584246
C39D10.8	2.01595362043191	4.62704214945342	1.22935015718768e-05	0.0030889456966753
C39E9.12	0.529424941422282	5.1494857777396	0.0187387269121473	0.121915375625902
C39E9.8	1.19951653584875	6.20565281004397	0.00105240737171686	0.0347579567668753
C39H7.1	-0.494963486834604	6.39598693487942	0.0240548221753492	0.139210664889624
C40C9.3	-1.12624074801661	2.42659714053191	0.00194208266538337	0.0440198746127434
C40H1.7	-1.03145230760944	2.7228942388654	0.0100084876924267	0.0908624315963101
C41G7.6	-0.425847240628354	6.15015731404658	0.0453178444483714	0.194640287062207
C42C1.3	-1.29981400229964	1.1502501342166	0.00694430100833106	0.0773292933462713
C42C1.9	-0.995788664759752	3.5849767038534	0.00215693743779725	0.0467243523480182
C42D4.13	-1.42228768998853	4.126086834237	0.02797624599189	0.150474722224329
C43E11.5	-0.755403605998832	4.76109971773113	0.00387555443874012	0.0606848592526368
C43F9.11	-1.38764063221493	1.81226059629675	0.0161886048383769	0.113667316070528
C43G2.3	-0.731369873668697	4.0511257569041	0.0035492809276434	0.058901371236102
C44B9.2	-0.607975855030014	4.03316397926865	0.0230035938281287	0.135823509309281
C44C10.11	-0.551205697459063	4.24960140660377	0.0468065781209883	0.197459650689081
C44C10.3	2.20316332601432	0.850168440406372	0.000168792682183676	0.0138008602158592
C44H9.4	0.922614525595712	3.28725237904217	0.00640494246636275	0.0746167450316752
C44H9.5	0.859790173895571	3.78675971802765	0.00663002530116807	0.075919734639934
C45B11.2	2.05470396295239	0.598590675844882	0.000342956590254458	0.0195689571009448
C45B11.6	2.77867412244455	0.381233434563982	0.000120253500649897	0.0114360226256346
C45B11.8	-0.840366844840199	1.63384177215155	0.0267270247025512	0.147119324399224
C45B2.1	3.06305924198879	5.24804631811171	0.00124765397860706	0.0367687740640486
C45E1.4	1.40592568001908	2.83529575252921	0.000926537707928365	0.032157577694706
C45E5.4	2.93895248890575	2.89028489485232	0.00159865855831595	0.0409091843672874
C45G9.12	3.67038002738693	0.230311816799656	0.00028201636451331	0.0180074163417094
C45G9.15	-0.943782764163418	2.48455537781882	0.0150006427800434	0.109734653048337
C45G9.4	-0.574550588454234	4.1932546068668	0.0424293634440013	0.188451584769995
C45G9.9	-0.535016585221181	6.59983904186742	0.0313047780399051	0.160302124193233
C46A5.1	-0.640604952581457	3.8889607180062	0.00860376982021248	0.0847380613616144
C46C2.5	3.28495717749054	0.120491431361506	0.00149111560754769	0.0396713674238233
C46E10.1	-0.426564388054231	4.45705908415721	0.0394835384444118	0.181394120022053
C46G7.5	-1.30380051215095	1.81637536458826	0.00872030854288572	0.0851023415222377
C46H11.6	-0.922768564778675	2.86146168542623	0.00363579293312988	0.0595739003835045
C47A4.3	-0.606836944508717	3.49010666200382	0.020868831058411	0.129278971582121
C47E12.10	-0.851006397248079	2.79652614665017	0.00720081095080796	0.0785043433052396
C47E12.11	-0.665795085006177	3.76579068017173	0.00784131546745676	0.0815298673941375
C47E12.12	-1.21172055275344	2.67070066244693	0.000579559796626244	0.0258122724130839
C47E8.1	-0.737030329361631	3.17184688396255	0.0163977232500507	0.114162549875353
C47E8.3	0.750275354709025	0.800033417484518	0.0432037655287253	0.189667662862211
C48B6.10	-0.596380436985141	6.72374009502524	0.0334286916722073	0.165955322707378
C48B6.4	-0.487350971843299	4.4202227104786	0.0283017454560015	0.151327962515909
C48D1.9	-0.89975975792904	1.99031567506961	0.00816665399268686	0.0827089602627931
C48E7.1	1.12190833374108	6.25187192310805	0.000298303889663958	0.0186044504953675
C49A9.2	-0.419745327766681	5.55901477235062	0.0409532125583821	0.184234444949949
C49A9.9	0.559728971024142	5.21817217372311	0.0253056609922071	0.143053797742203
C49C3.9	0.687529729015631	5.61089071021272	0.00641665037724627	0.0746882507886244
C49C8.1	-0.788762260337293	3.74612530826992	0.0030297058587374	0.0543718827687901
C49F5.3	1.74673681095485	1.15969665115008	0.00398698369456305	0.0614233270449303
C49F5.6	3.40712766326612	2.49258790198827	1.08083336873434e-05	0.00284174404732525
C49F5.7	4.14132222238142	2.96148355522765	1.90717388371248e-05	0.00360187247981699
C49F8.3	-1.43069415152189	6.711379287057	0.00762460999861924	0.0800428141376365
C49G7.10	1.08377657037526	4.68435570773598	0.000602278700065157	0.0262032180231433
C49G7.12	3.41926157995339	2.94258702174459	2.72986132655206e-06	0.00146418842110946
C49G7.7	3.13590327090426	0.882641877972192	0.000148925098073944	0.0126388394941362
C49H3.12	1.00783990069929	1.2969812977932	0.0181718686869236	0.120333856671156
C49H3.16	-1.27766181946408	4.30170018471271	0.00151876887096419	0.0399253536087908
C49H3.6	0.540042315201827	4.76054846117984	0.046427360808793	0.196816351265969
C50A2.3	-0.810109925635328	2.41299577439133	0.0177011133216413	0.118865941594475
C50B6.9	-0.743587870664297	1.44132987697933	0.042765292294875	0.189004549895181
C50D2.2	-0.93571466477112	3.09816460678981	0.00291413142136348	0.0536016299438449
C50E10.2	-0.76473930406291	3.34566586814052	0.00667526022101892	0.0762056141554752
C50E3.11	1.39910172416645	1.37838563739651	0.0320246963637064	0.162289929531723
C50E3.13	1.51672623366446	1.16432261419965	0.00671191972836924	0.0763359895145913
C50E3.5	0.540458608961951	5.0410191580579	0.0112469749612378	0.09514383358691
C50F2.5	-0.91450986826055	4.43953453257049	0.00163628330511971	0.0411496568418676
C50F4.1	0.788597719327243	4.7359111478743	0.0241306999788187	0.139529347139276
C50F4.10	-0.539348186191774	3.79088222709558	0.0340178408702365	0.167823851445548
C50F7.3	-0.757204609528955	3.53792249009017	0.00443401682904756	0.0646257952833682
C50F7.5	2.43682621368174	3.72396806369439	0.000619637553004022	0.0266056295552087
C50H2.7	-1.16417623066129	0.716965700713698	0.00937364496892326	0.0881283055648752
C51E3.10	1.37496876692714	3.82242838776684	0.000461058727031272	0.0227291782013321
C52B11.5	-0.678478551952339	5.2206921532663	0.026934675472474	0.147928303149698
C52E4.7	-0.710754125977285	4.10618707916156	0.00921346119139497	0.087309753438456
C52G5.2	-0.990938445991268	6.83501069438472	0.0245360604215623	0.140600014612277
C53B4.2	-0.734917833325826	3.08751536942469	0.00742303611343049	0.0796921467133623
C53B7.3	4.10169497732561	4.13740886715907	0.00040869088964902	0.0211588267926784
C53D6.10	-0.657603156513378	4.54140554921967	0.00651771154180962	0.0751746467947212
C53D6.7	1.19438262687243	3.89751049618406	0.00656397876330866	0.0754210721826956
C54D1.7	1.36392782373537	1.29538360438685	0.00143684217653625	0.0392934884845895
C54D10.10	2.03913362900494	3.2660977146479	0.00700774501416853	0.0774863529458411
C54D10.4	-0.694421283389327	3.93962402279582	0.00684161740075835	0.0769624561466181
C54D10.9	-0.993064396298624	0.620155994349939	0.0285704350334599	0.151997533141944
C54E4.4	2.40126636489722	1.25141403274444	0.00228233874862542	0.0475718620211187
C54G4.2	-0.665522088442415	4.06096910360191	0.00877756482189067	0.0854744856185417
C54G4.3	-0.944532890092139	4.07569461750434	0.00144901103401972	0.0392934884845895
C55A6.11	-0.88237041051529	1.70405930609695	0.0175093406458993	0.118457491786511
C55A6.4	-0.626729561149064	3.77304543294164	0.0125508830606217	0.100294869463573
C55A6.6	1.20737454015354	2.01219065813505	0.00928193406451041	0.087587230028867
C55B7.10	-0.752984993969424	4.03031767632432	0.00717398064162946	0.0785043433052396
C55B7.3	-1.35518774905727	4.8501203459836	0.000139461758533085	0.0121223559579815
C55C2.4	-0.847086306647657	1.48672888737998	0.0231290052143803	0.136383830659466
C55C3.1	-1.10538355409816	3.29736531449592	0.0126193269304737	0.100579312007731
C55C3.3	-0.532368193778262	4.82168951672275	0.0273367936715767	0.148830380095757
C55C3.4	-0.890230486276595	3.30597482168805	0.00223531614328685	0.0475286076259616
C55C3.6	-0.674094251621036	2.65068342187595	0.0189326156704152	0.122582058679187
C55C3.8	-0.916652345417393	0.96816305232851	0.0221097824661789	0.133151558098556
C56C10.4	-0.887563455574209	3.76065299304731	0.0145363893261128	0.108107844966083
C56C10.6	-0.684889537070677	3.8909917346792	0.00797984613010769	0.0820866406977535
C56G2.5	-0.6167026872737	4.81027101794337	0.0073395327872835	0.0792977491513296
cah-3	0.926014266017739	6.02206250877389	0.000832430128351729	0.0310920768553435
cal-1	0.549120489788661	2.80381665659876	0.0326714542067453	0.164140700433963
cal-5	1.10635304027692	5.56452646151074	0.000771189711178854	0.0297368965965154
car-1	0.572562393087042	9.59296861724463	0.0496463190085862	0.203892034176457
catp-2	3.06053049553982	-0.263697590897307	0.000494349492946243	0.0234846158262947
catp-4	-0.706924143677238	6.30927472289151	0.0208098675986151	0.129226050202534
cbd-1	1.11526572919653	8.19287240892974	0.047554894409944	0.199394490038442
cbp-2	0.956232493063661	4.62196275431092	0.0102010844115557	0.091546711705377
cbp-3	0.657548265880756	5.36494229545627	0.0208357610961204	0.129226050202534
cbs-1	0.561568257051011	4.3133811385831	0.036088290090217	0.172780251123662
cbs-2	-0.628394200989164	3.53299056721241	0.0233938773697592	0.137101617854502
cdc-25.2	0.887741131760764	3.46443234249099	0.00188917320105611	0.0435878564504872
cdc-25.3	2.08401544347461	1.50463648478952	0.00593767962203103	0.0723644538835651
cdc-25.4	-0.797796951909869	3.06233420098521	0.00726094811018939	0.0789215151131341
cdf-2	-0.883656350284477	4.59391976345661	0.00471142167265142	0.0657518167214742
cdh-10	1.50048933901766	5.1118864118351	0.0170531873429868	0.116785591972477
cdh-7	1.62125266970078	4.06055324052879	0.00984219680873077	0.0900232039619856
cdk-11.2	0.547902482309659	3.67405136936127	0.0293700235028103	0.154177356801417
cdl-1	0.529250629838673	6.38975601963999	0.0386331117965561	0.179078294611736
cdr-7	1.07525403575574	2.28464866362945	0.00733996420205646	0.0792977491513296
cdt-1	0.488008717278328	4.63734647354033	0.0433601443274796	0.190067399570831
cebp-1	0.86865946544501	5.39466649719886	0.00184406603180181	0.0435335940500536
cec-4	0.522392492209917	4.50450401310956	0.0205784939148841	0.128193507477701
cec-7	0.695780271619684	4.45494452475701	0.0190219564343275	0.122923091001397
ced-1	0.479302758365135	5.61329817313347	0.0459917462123799	0.195819293682044
ced-11	-0.947048078402196	3.27295035702537	0.0119408739530651	0.0984112961503691
ced-3	0.698101545033441	6.18960953900051	0.0456608197537743	0.195113426411204
ced-6	0.704554872718256	4.94700852569952	0.00945548718059062	0.0885116887380402
ceh-21	0.940026880713515	1.54824700778229	0.0164615379579723	0.114446221575248
ceh-39	1.85390759004876	1.63590546795734	0.00100136309539457	0.0336906157877329
ceh-43	0.902531719229811	1.32289350763064	0.0208321233435223	0.129226050202534
ceh-48	-0.659733621699447	2.84937953206677	0.0261214282249051	0.145456845842151
ceh-49	1.53541450050494	1.08968329937054	0.00493156528214817	0.0661453546055772
ceh-58	0.551641308398274	2.66935700066917	0.0429191681882181	0.18928428026869
ceh-83	3.16907711042402	0.843050619402676	0.000217031581791511	0.0157306836769858
cest-1.1	-2.11206580214906	0.757008993233254	0.00108111828984952	0.03507823465612
cest-1.2	-0.618711938843125	4.86859992432855	0.0174099145981924	0.11811621919877
cest-10	-0.712183663946858	5.07908122990609	0.00794871999065618	0.0820866406977535
cest-12	1.79249288885446	4.11345444558809	0.00889845634187263	0.0861097789342901
cest-17	-0.573220403859433	4.8348141598556	0.0330746673645207	0.164956306473674
cest-19	-0.813499276343171	1.61633666517724	0.0344343590229435	0.168529689717936
cest-2.1	-0.495025966490336	4.62885349494358	0.0446847456785894	0.192923648653705
cest-24	1.11121588502042	4.72632876346326	0.0376913276021561	0.176899899131015
cest-27	-0.987322399362646	4.6951407921511	0.0139342397384287	0.105621379679248
cest-3	-0.9112583604204	3.25954843862226	0.00295358699457593	0.0539984226691404
cest-35.1	-0.578624107571656	2.48432639262624	0.0443015626741371	0.192121492204885
cest-4	0.485818835648772	5.62558667923076	0.0209402402189643	0.129454901381324
cest-5.2	-0.52166020414958	4.04258517090686	0.0437676583600803	0.190832607103234
cest-9.1	-0.951585026411022	4.70251928748389	0.00208789386820317	0.0459713774691892
cest-9.2	-0.602483765253337	4.64208781399549	0.0230471523686013	0.13596096177324
cfim-1	0.582504533486587	4.83212708368506	0.00816587447667379	0.0827089602627931
cfp-1	0.434620294174165	5.68144484450812	0.0499172955942883	0.204503824205259
cgp-1	0.538392306297567	6.96198232592803	0.0358650937642645	0.172433028789695
cgr-1	-0.721936833961299	5.88002893038575	0.00784350279203799	0.0815298673941375
cgt-2	-0.473441236157258	3.7238551973513	0.0451944486501755	0.19422211704606
che-3	0.917337889908157	4.26754367093856	0.0121204640247734	0.0987148659595622
chil-12	0.935469689718559	0.773910293031845	0.0151365624417142	0.110110023320208
chil-14	-0.748689247288592	2.32487901467779	0.0129982510380532	0.10222495493798
chil-22	1.00880322736869	3.11296000940132	0.0024032586336563	0.0490491552796002
chk-1	0.485863762141727	4.84966934852979	0.040074513248583	0.182413964407674
chs-1	0.826826740305632	6.39253932696916	0.0324430578319173	0.163634780768138
chs-2	-0.831401919199057	5.36335800410583	0.0359998210735447	0.172706773942896
cht-2	-1.35579433211721	3.05089866979354	0.0221727469151512	0.13319197092776
cht-3	1.16791729296754	5.19207890575342	0.0217525575608713	0.131922227197523
cht-4	-0.814889747560589	4.43869588711143	0.010943796017706	0.094127877358191
chw-1	-0.974503630993809	3.8518910461405	0.0083066077793569	0.0834331863021698
clc-2	1.49657611562223	1.78566659253332	0.000875081701401385	0.0314771238179307
clc-5	1.59310505043946	2.21340164151307	0.000310120496216576	0.0188163155374121
cld-9	0.392107068043177	5.28865632108661	0.037814694364681	0.177168845819709
clec-10	0.474079761820943	4.78854189942741	0.018677254412659	0.121873821658288
clec-117	-0.588452319406454	3.13373223847588	0.0276839096618777	0.14985247376129
clec-119	-0.640895540520252	4.48494883449093	0.0105826812778908	0.0930057091233443
clec-123	-0.73378688109877	5.79445396097197	0.00248676838990377	0.0497360649346143
clec-142	-0.677466625382134	2.73911033330715	0.0168365464964749	0.115893866515006
clec-146	1.9303374754063	1.26075275372552	0.000878146991640005	0.0314771238179307
clec-147	1.50435601895016	1.73234523007793	0.00482785406460527	0.0659228802481391
clec-151	-0.764728707438096	4.96784115945804	0.00328224584096429	0.0565513323124001
clec-165	1.48029239793982	1.28956332721307	0.00609271955284952	0.0733368729660316
clec-166	0.993308365787367	3.58443054180508	0.00161810667829271	0.0411496568418676
clec-169	1.64582548391435	3.1765195348188	0.00100250247589719	0.0336906157877329
clec-17	1.57965126206461	0.709196848642189	0.00536847207433101	0.0693839765211672
clec-204	1.82300233314456	1.04336415502069	0.00248066082198201	0.0497360649346143
clec-205	1.06582484309097	1.22512321138762	0.0104268233126467	0.0925479969693345
clec-206	-2.40262484056216	0.181583152977299	0.00226141037104657	0.0475286076259616
clec-223	3.8884385225228	3.69712441223185	0.0359349818810799	0.172583156176003
clec-229	-1.93746240610117	2.69385925518367	0.012196957641811	0.0991807186288922
clec-230	-1.83226555064131	3.01230544939912	0.00860727107327218	0.0847380613616144
clec-239	-1.87124988531948	1.36569764763374	0.0120203983964722	0.0985520139142769
clec-247	-1.80708337332492	3.20176523186193	0.0175817436295772	0.118490761713523
clec-260	-0.998193680273068	1.81758494040101	0.00593113272430044	0.0723644538835651
clec-265	1.30076383376301	5.46513713261487	0.000501273555372824	0.0235020178461335
clec-3	1.32964571757476	3.88522326612733	0.00557286738867088	0.070430328760309
clec-4	1.61571994343022	4.38123215322537	0.000281453351269507	0.0180074163417094
clec-41	0.901938359775407	7.75233258794502	0.000953586460614661	0.0327024062669616
clec-47	1.60297482198413	7.1872206925377	0.0012267826996752	0.0367185920088054
clec-52	0.8678232493525	4.68346051774299	0.0137128898257912	0.104811537120324
clec-60	1.25469594780631	0.695353943711521	0.0321261452540701	0.162665088412248
clec-61	-1.93458206976628	0.69472162620404	0.000675372542283726	0.0277793571149769
clec-66	0.442334739204393	5.31999397489864	0.0324894937442907	0.163748102590278
clec-67	0.875163919850444	5.26078745565916	0.026208767906142	0.145596604017712
clec-7	1.3557483210062	1.90183559752643	0.000911121762966966	0.0318232434576313
clec-71	-1.12155006847246	1.22539917106281	0.00761361217984004	0.0800428141376365
clec-72	0.49308703167287	3.86620516780514	0.0321911235241154	0.162825641393762
clec-73	-0.638885870793982	6.12968900836459	0.0101225653550974	0.0914030160582496
clec-79	-0.507955180703655	5.64409118873588	0.0203087475395785	0.127371373132932
clec-87	1.0004656252878	7.55529004223956	0.0325669558706074	0.163922667299608
clec-88	0.88947971812183	5.94763676602636	0.0244131966752525	0.14021449364548
clec-91	0.819032724168124	4.80502175887569	0.014351573674046	0.107209053702107
clec-97	1.85839086828761	1.28600211395302	0.00225861044246564	0.0475286076259616
clh-1	0.473479509186602	6.2494908595115	0.0436378076898662	0.190563586720464
clh-2	0.546783453805366	3.46659593814734	0.0278233583329459	0.150073777910889
clh-3	0.491455034777797	4.83492865379611	0.0449193151836015	0.193424244475566
clik-3	0.933717522283485	5.61530309408795	0.0018533611115113	0.0435878564504872
clp-3	-0.470651651668466	3.67390143105018	0.0490191632553634	0.20264888432908
clp-8	0.804402521587225	3.39436596590997	0.0035963425992513	0.0593153233866675
cnc-10	0.82067853506478	3.26633676329469	0.0438018277433088	0.190880308160555
cnc-8	0.729265872488182	4.35400434823698	0.0475974075393552	0.199448011779754
cng-1	0.954918466566961	2.09831041917568	0.00466699158763507	0.0657518167214742
cnnm-5	-0.654298086114767	2.81854689573778	0.0345379450604994	0.168763359404141
coel-1	0.958522702194292	3.44555936778705	0.0185634226670713	0.121611344230274
col-101	3.55024631029184	5.33725495262877	0.00636072332377627	0.0743600166072503
col-103	3.9618302527266	6.71404038933279	6.26155363726022e-05	0.0076328338838202
col-104	-1.13769208224369	9.76249263129206	0.00537106179647785	0.0693839765211672
col-107	-0.671037445975456	9.53637220128657	0.0307683213428684	0.158820009071347
col-109	-0.880471415415266	9.03003544169328	0.0375246969725894	0.176762523240046
col-111	-1.12675328090828	7.06897501986213	0.0265414708798239	0.14682119761863
col-113	-0.859065331842679	7.08391126654668	0.016819980701572	0.115839302119866
col-115	-1.16457064863069	6.4558435238584	0.0149779464334889	0.109628429981797
col-119	2.35816502893944	8.62221832011253	0.0248793580253315	0.141923172270326
col-120	-1.06673269611272	8.89744213268999	0.0146904269006087	0.108531093283891
col-124	1.21325003191649	10.7013255885427	0.0428289122890297	0.189161029276548
col-128	1.29993569476138	3.71303264414728	0.00843738702675343	0.0841792184095359
col-129	1.28874769403417	10.4008722764722	0.0418809422443325	0.187284042606836
col-130	-0.702236036250763	9.03552138815548	0.0489963774093334	0.20264888432908
col-131	-1.36919331001742	4.12775130649209	0.00971765426642467	0.0894692520422669
col-138	-1.23112723901186	10.5308781107887	0.00610658233339055	0.0733720094161593
col-139	1.46826361964394	10.4389424025743	0.0312725296372498	0.16023437138169
col-14	-1.13085316669944	10.3720349991133	0.00565794146030935	0.0710109815242743
col-142	3.6267613382913	6.48650291201357	0.000736049730172334	0.0288620410049759
col-143	5.82686043128435	4.51823038436428	0.000878298187603148	0.0314771238179307
col-146	2.19126460154195	8.37887409388371	0.0129609213179688	0.10205108276726
col-147	3.58667551229727	8.10190893876252	0.000583926240764129	0.0258411450904495
col-149	2.86699585115754	6.85083774706267	6.86299862174612e-05	0.00793327142405119
col-152	-1.57774274030253	5.85354387072416	0.028304163620695	0.151327962515909
col-154	-1.06489235313711	9.06887452140359	0.00551530425792895	0.0700091857799723
col-157	-0.992930306874868	8.95141363978946	0.024367627267939	0.140097441513108
col-160	1.64304718525449	10.2702852436876	0.0156078501754314	0.11150008684196
col-162	-0.77525866488566	9.88730316082063	0.0473861000097387	0.198997875048727
col-172	-1.44676935762029	4.28288136955502	0.0145112583356135	0.108057175059275
col-173	-1.26822812247248	6.35044467342311	0.0287727833470693	0.152585114921343
col-174	-1.19092280252314	4.83416610922389	0.0131399002784713	0.102736398153949
col-175	-1.50064127440394	10.0213454108762	0.00472287921371243	0.0657518167214742
col-176	2.73357540610568	5.9354680051602	1.53597905412563e-06	0.00106389841624414
col-178	1.31394189085258	9.41609749778278	0.0362219937663495	0.172970339890662
col-179	2.01959301270135	7.08191129594058	0.0115277506223418	0.0966701739180621
col-182	-1.25620524320684	5.71045587542295	0.0256710597148103	0.144207473697483
col-20	1.53061976976297	9.43501334985677	0.0224427993455053	0.133927679761407
col-33	-1.04597244793479	3.13328069771667	0.00560649205409176	0.0707219679711349
col-34	-0.757854270827117	6.26836130584221	0.010217013318401	0.091546711705377
col-38	-1.27202582235214	10.4953695142157	0.0086198912375522	0.0847390920852914
col-41	4.18881470675491	5.92466297059979	3.66371942546784e-06	0.00165815929279705
col-42	3.98774204525703	7.29212268107588	0.000107058162236387	0.0106336510920572
col-46	1.10850536218477	3.13123506448765	0.00387861381946522	0.0606848592526368
col-48	-0.910608164834948	8.7454313806092	0.0372028113007658	0.176148480484452
col-49	-1.51651363593399	9.95294477785778	0.00259651751822136	0.0507636530289002
col-58	-1.15117706900313	6.06762869308348	0.00805306680463652	0.0822498956104379
col-60	-0.993322734756316	9.3900915062834	0.00768389149126743	0.0803558356287604
col-61	-0.752602333979962	3.19408718973686	0.0128979495114909	0.101807309180395
col-62	1.78776054391887	7.86943375038844	0.0234335335623159	0.137154190980835
col-63	-1.56962903122294	10.30643778737	0.0101839398085754	0.091546711705377
col-69	-0.89812944765204	2.85237892473064	0.014641472703653	0.108421201764811
col-7	2.21613397356248	7.81260980925376	0.0084633033899537	0.0842383667467858
col-71	-1.12040602668978	10.5785619559323	0.00637054967079722	0.0744100178882578
col-73	-1.17163324601961	11.4336144444285	0.0171613012773704	0.117159257068558
col-75	-1.40385659676302	0.458687448178779	0.00595796532832097	0.0723644538835651
col-76	-0.670053049256091	6.26902529495502	0.0409460263015037	0.184234444949949
col-77	-1.02740662790449	10.8790218447769	0.00954835211144694	0.0888506963652963
col-8	5.1620246917494	6.76692295346236	0.000381973553379407	0.0205425151627747
col-80	3.50203367822375	9.19380148044387	0.00824598615458058	0.0831982154603243
col-81	1.33797314161639	10.4277156203063	0.0419380193576069	0.187395951137856
col-89	-1.10203723550612	5.38254508245498	0.00821303768050023	0.0829853171530529
col-93	0.923583158238578	10.3469274874466	0.0376853534863503	0.176899899131015
col-96	1.67644231940807	4.31398649664149	0.00832823028504152	0.083462810083798
col-97	-0.991529140629623	10.0300865683711	0.00807518959714753	0.0822498956104379
col-98	4.50698288777752	6.52060044563493	3.27616006050357e-05	0.00497835644076582
comp-1	-0.686334367877893	4.46814841769399	0.00561717956669989	0.0707901887310891
comt-1	1.05672120129103	1.68817161038606	0.0434889501167204	0.190302197929331
cpb-2	-0.696711705820686	4.56110848178812	0.00430234578985277	0.0638441759425015
cpf-2	0.470156149196647	5.2005409431123	0.039419012917297	0.181394120022053
cpg-1	1.35672496176011	7.87410018726724	0.0243414093437353	0.140097441513108
cpg-2	0.922642226383385	8.62206223614049	0.0464852691183533	0.196816351265969
cpg-3	0.966638109401174	5.8332194255582	0.00568877414796535	0.0711574370802868
cpg-7	-0.625106675704361	7.75074178489972	0.0252153090922308	0.142723545638549
cpi-1	-1.28513813731904	5.81880574423355	0.000572974066692295	0.0256805659885515
cpn-2	-1.31484495796857	4.18356630883543	0.0047611156191684	0.065816287976731
cpr-3	1.3027926997745	5.26289583556883	0.000129789668186493	0.0116801990651858
cpr-4	0.726260214840855	8.96340104835769	0.0353597497826201	0.170960267365885
cpr-5	0.916067178575245	8.62184067496983	0.00143193686783008	0.0392934884845895
cpr-6	-0.916828145307373	9.90962627485221	0.00473058987798551	0.0657518167214742
cpt-5	-0.55557376311202	4.12444388768032	0.0195825665194383	0.124446746189169
cpz-1	-0.835447318821171	8.98953235288812	0.0160593642772705	0.113098747685883
crh-1	0.686682200879068	5.41283866770463	0.00797887471958643	0.0820866406977535
crm-1	0.560208436264646	4.87373853836025	0.0287896443247817	0.152585114921343
crn-2	0.711189017748571	3.79877871405266	0.00554172810933061	0.0701690578073788
crn-4	1.42575164367291	2.07697660265083	0.000421917613012106	0.0215113812657009
crtc-1	0.689773096788788	5.25632327952595	0.0138995547130495	0.105621379679248
csb-1	1.01797721273555	2.96599642169669	0.00241516387319684	0.0492172224554657
ctg-2	-0.487944575598525	4.90019744408158	0.0449553362502805	0.193517208276087
cth-1	0.562233082073082	5.55982222241389	0.032898160472682	0.16453761780123
ctns-1	0.677862648228338	5.78596137641246	0.0113879117149716	0.0958571928349369
ctsa-1.2	0.677339715394779	8.5020445447944	0.0180636374910018	0.11996796192018
ctsa-2	0.755942082494975	9.31419429101952	0.0116897108788033	0.097346694839315
ctsa-3.2	1.69305982989896	0.369285715283226	0.0076050199508894	0.0800428141376365
cul-6	0.556572239005063	3.3811363120759	0.0423004200791093	0.188128136928947
cup-14	0.600542109467182	5.25789970974958	0.0269473405620854	0.147928303149698
cut-2	-1.09813903275978	8.69342459921243	0.00514060456062535	0.0678448489699068
cut-4	-0.63625434137675	6.19220055790173	0.0266083890632607	0.146888385734567
cut-5	-0.890100358265582	0.813216494301045	0.0403208596089762	0.18286783689207
cutl-10	0.927873575554795	1.61546942153073	0.00762328663067114	0.0800428141376365
cutl-11	1.57132086169908	0.257697489953432	0.00692401340361011	0.0773056583921798
cutl-12	-0.931081081257187	2.74815176178243	0.0126063848678145	0.100558604814113
cutl-15	-1.40849108986703	5.45734603447244	0.0118692955231112	0.0981229245803937
cutl-16	1.12775083229905	2.51528063703669	0.00472148061597139	0.0657518167214742
cutl-28	-0.704298265298686	3.29168869345547	0.0331094931080949	0.164956306473674
cutl-3	1.41915336955909	0.84370727125032	0.00283109559070289	0.0527985546255009
cutl-4	-1.03774278933527	0.925402335414495	0.014485407505345	0.107968220811101
cutl-5	-1.04511358867996	2.23749204570888	0.047180756112801	0.198447554829887
cutl-8	-1.32076112912541	3.15051041454268	0.00855529796271638	0.0846269026733742
cya-1	0.476868649710495	5.71191532576964	0.0389251023385767	0.180043703779915
cyb-3	0.880601121159277	7.53425615798454	0.0158392409626766	0.112374805327265
cyc-2.2	-0.810421845407971	5.04243376755969	0.00252915938750842	0.0500937935407686
cyd-1	1.65610580249708	2.0535320413573	0.000487745248454883	0.0234569210679884
cyn-17	-0.916174829205368	5.58962282977229	0.0136476761206536	0.104811537120324
cyn-2	-0.420172323979866	6.1816521311153	0.0394985289934086	0.181394120022053
cyp-13A2	1.35288422523555	4.22253258054773	6.71827035240659e-05	0.00790221817152807
cyp-13A5	2.03526680004212	2.81529283374026	0.0173165306134915	0.11774713945046
cyp-13B1	1.91386096297874	1.29722433501182	0.00155675783506086	0.0404085873541458
cyp-25A1	-1.92279621496171	2.65458386552961	0.000368179014071114	0.0200430662740873
cyp-25A2	-1.30805981498572	4.73535953821683	0.0018317748265439	0.043319697793875
cyp-29A2	-1.06087330317393	4.56470700862107	0.00188678395683746	0.0435878564504872
cyp-31A2	0.599137031984714	4.85901315928629	0.016190959332889	0.113667316070528
cyp-31A3	0.593163551720054	4.64313404176493	0.0171284731306634	0.117123135973962
cyp-32A1	0.716464570439553	3.6784742692053	0.0480129299016407	0.200130578585496
cyp-32B1	-0.653737908622007	2.70850422894468	0.0334830351724121	0.166163589425194
cyp-33A1	-0.537288556771844	4.30321657786546	0.0275332516382865	0.149257398696248
cyp-33C5	-1.32372585834184	2.96008365315557	0.00151411767917405	0.0398876305698328
cyp-33C8	2.1459783536521	4.23018332161454	1.47201993419244e-05	0.00320144628586879
cyp-34A2	2.41974842562288	1.71252130324065	0.00568560091171723	0.0711574370802868
cyp-34A9	-1.48121696843984	3.55116599353175	0.00121282498791479	0.0367185920088054
cyp-35A2	-1.48043515024607	6.13287186062988	0.000296562087287075	0.018582247796413
cyp-35A3	-1.69359856915802	3.13923890252339	0.00387634207165024	0.0606848592526368
cyp-35A4	-1.89049163377925	1.59835777328114	0.000457333670240391	0.022628734997245
cyp-35A5	-1.56396918165893	3.11763128920115	0.00405060875439617	0.0617815318591456
cyp-35C1	-1.07710802450016	5.24136372759012	0.00941742659451144	0.0882447751263479
cyp-35D1	-0.795825890028872	1.96415295783805	0.0344192649821876	0.168529689717936
cyp-37A1	-0.53837259387661	4.3933686953011	0.0234046362973048	0.137104747973159
cytb-5.1	-0.887268501255755	6.21435908508041	0.00273137418805683	0.0518592005393744
D1005.2	1.13471801926512	2.22654949257819	0.00788108056254075	0.0817686058163109
D1007.3	1.39048479729164	2.00575427075816	0.00381237796705317	0.060212221625696
D1022.3	1.35963830524178	1.22994462938815	0.00252736660083516	0.0500937935407686
D1022.4	-0.579357464712993	4.67066925411129	0.0215050664729741	0.131270982671778
D1022.9	-0.724945854952727	3.65269161059423	0.0054059251556998	0.0693930954809438
D1037.1	0.483970591722547	5.0586217916434	0.0426821118196972	0.188791825738355
D1053.3	1.49216282590284	2.40263635047344	0.000496603598028751	0.0234846158262947
D1054.10	1.6379030368616	6.1307532852803	0.0163144096525473	0.114057123355258
D1054.8	0.392385919213542	5.01068350901003	0.0472160281786775	0.198447554829887
D1081.10	-1.0200237099205	2.18532115876556	0.00289740479173301	0.0534121419397142
D1081.11	-1.17079059559794	1.83620840800581	0.0187106099508208	0.121915375625902
D1081.12	-0.553971673407174	3.94852157484046	0.0259710148146994	0.145283828806969
D1081.5	-0.920500186819087	4.31894257707494	0.00268443418761175	0.0514222543166942
D1086.17	-0.690123555320457	5.92888897326502	0.00353843759853459	0.0587941880529744
D1086.3	-1.24762670745859	5.60227929051995	0.000635964542737626	0.026901099538072
D1086.6	1.3247951027063	5.67419580907429	0.0267154540450267	0.147119324399224
D2007.1	0.559245552923957	3.35639481589175	0.0446488360265068	0.192923648653705
D2023.1	-0.705495859123501	3.34363557605492	0.0188372046807281	0.122259476071579
D2024.1	-1.32672234577756	2.43968536492031	0.000398372469972483	0.0208663142572696
D2024.4	-1.15989068223002	3.91699131289328	0.0127598954192729	0.101198932249572
D2045.5	-0.571705852221275	2.79175354902868	0.0298458011119435	0.155963502381158
D2045.8	-1.08906776136235	4.45427828478543	0.00174522967845536	0.0423792636632533
D2062.4	-0.932446053282322	3.25550053867797	0.0022782869341966	0.0475718620211187
D2062.5	-0.704857448614491	2.65534979538766	0.0207912476795544	0.129188989868
D2092.8	-1.34862227975999	4.95475563564867	0.010515331808872	0.0927632133060295
daam-1	-0.743608401864573	3.94859669993826	0.0229255981996099	0.135422619497167
dac-1	-1.05310881391708	3.24056587925287	0.00718720054890616	0.0785043433052396
daf-1	0.573710692533765	4.32604527356992	0.04342360589214	0.190221212482099
daf-2	0.584512234909206	6.17398655040235	0.0174451397654866	0.118261819573008
daf-22	-0.564552224850627	6.32953290961262	0.0149016120459782	0.10936820794993
daf-3	0.482919799200844	5.18308782591405	0.0488350642812804	0.202232667371121
daf-5	0.751333996924165	5.66897907877855	0.0479067376283283	0.200056507274449
daf-6	-1.14628193533099	3.97420699887679	0.0171987220966349	0.117243347531153
dao-3	-1.0147948371708	6.00055803218416	0.00501529856643268	0.0667826598582877
dao-4	-1.78407815091255	7.17507469513059	0.019750804121804	0.12501905530857
dbr-1	-0.559895953908035	5.15230862937345	0.010855164903001	0.0940314754933056
DC2.5	0.994202717498251	2.93550997462477	0.0253388795936398	0.143057898534547
dcap-1	0.531860243851605	5.55984600413107	0.0345709730849514	0.168763359404141
dct-16	-0.485901395974955	9.89737111010176	0.0442771438184141	0.192121492204885
dct-6	-0.488052439637011	6.52762491335776	0.0211988349640669	0.130272767201271
dct-9	-0.653540273386081	3.11760376432679	0.0188037497234861	0.122219815822698
ddn-1	0.912209213826611	1.06169730578552	0.0378070958932556	0.177168845819709
ddr-2	-0.479078208139149	3.55930618627781	0.0482374555017069	0.200625322835728
decr-1.1	3.56491263950275	3.67152227200577	0.000469071139124535	0.0228719087437123
decr-1.2	-0.51366939778775	3.83486369243386	0.0224739976588791	0.134014232032001
decr-1.3	-0.838746362566079	3.8873779580527	0.00306612801170289	0.0547452869626152
del-6	3.85673919406483	5.71414611941362	8.99602852912778e-07	0.00100523122122562
dep-1	-0.464929088794388	5.35533717861062	0.0288202205156311	0.152595623430597
dgk-2	-0.425895867796347	5.45565871408724	0.0405689023837965	0.183306625325298
dgtr-1	0.724428590074499	3.54644223896435	0.0221839151294384	0.13319197092776
dhhc-12	-0.982590821432952	3.81181657241643	0.000861292132340025	0.0313211968398552
dhhc-13	-0.962021764412315	3.2927675925199	0.00146694599319572	0.0394046726031276
dhhc-5	-0.908635004202986	1.54482411754739	0.0124897706140303	0.100164673542783
dhhc-9	-0.601133609473436	3.75163555688079	0.0381949007251619	0.178017178944629
dhs-14	0.510673124455619	4.58119869240413	0.0313924590999316	0.160478420338009
dhs-17	0.909066228657467	1.94179225536698	0.0164883738720452	0.114496429440836
dhs-19	0.630884618870453	4.30850190388144	0.0101345861771129	0.0914499771526961
dhs-2	-0.527598575846312	4.04783104413049	0.0436396311482818	0.190563586720464
dhs-21	-0.918595712447921	5.38719108286106	0.00479528824953029	0.0659228802481391
dhs-23	-1.45222756275194	0.309688988513838	0.00959608328852248	0.0889860863179792
dhs-25	1.15756069354721	6.799550121463	0.000136861104242416	0.011994578737167
dhs-3	-0.683803690663452	7.07047098078179	0.010550365779571	0.0929499702616735
dhs-4	0.806805460723137	2.05786727857125	0.0156179543121247	0.111512859090138
dhs-5	0.619362032610843	3.95534691172002	0.02173193410784	0.131916480059767
dhs-6	-0.481410530288075	6.52286490901023	0.0465908846275367	0.197015822128868
dhs-7	-0.93214697705501	2.99961046183094	0.00964764869053973	0.089389236820576
dhs-8	1.26592096931979	1.43832742217769	0.00837975221209844	0.0838206114276239
dlc-6	-0.87364274319124	2.07335993417518	0.00729458670958734	0.0791368229683306
dlhd-1	-1.10004591268861	1.7817596929709	0.0259555354641206	0.145257835992651
dmsr-2	0.884516105326279	1.52385851047537	0.0135176967860423	0.104411748965461
dnj-2	-0.535675988474602	5.78161854229743	0.0245756870779269	0.140766932092235
dnj-25	-0.404714944136297	6.76950442761083	0.0460623740017041	0.195955067572605
dod-17	0.619935164445749	5.97310879773284	0.0105671156744989	0.0929753635691312
dod-19	0.992436372523085	9.09078929656806	0.000840757699658322	0.0311428729135868
dod-21	1.96559928359469	2.95817828479445	0.0014268104183619	0.0392934884845895
dop-4	1.72353734563902	2.47060776428061	0.00029254257872262	0.0184164480661578
dpf-2	0.863276333662544	4.58555452795791	0.0219078109498547	0.132660861776426
dpy-1	1.99287990391912	3.18528563562113	0.00135842135165554	0.0380150103823013
dpy-10	1.07675335779223	5.3911630843917	0.029910733711998	0.156241927675957
dpy-13	-0.932992978528598	10.5272640180476	0.010979377420147	0.0942352770666623
dpy-18	-0.851202954826026	7.99471945133402	0.0270616905239213	0.148049860561102
dpy-3	1.39031323696541	5.47108583695933	0.00950731879366544	0.0885303039612916
dpy-4	-0.866836513564191	10.4143272108254	0.020845970959443	0.129229599905303
dpy-5	-0.982180720110238	10.0459342471822	0.03645966819557	0.17354905602925
dpy-6	3.3675099841396	4.75481376588448	3.1779866166237e-07	0.000687523968620818
dpy-8	1.32763445849285	6.55379994591148	0.00764455520181232	0.0800826880477354
dpy-9	1.12193246696295	5.58641559157586	0.0360122410279915	0.172706773942896
drap-1	0.603686296932363	7.55546927798352	0.00791734409292151	0.0819695085181361
drd-1	-2.23820432625257	4.69323489655716	0.000939360140714215	0.0324636085743219
drr-1	-0.596975719400912	4.17886870999765	0.0289547519524036	0.152856011389677
dscc-1	0.540268835080024	4.26312633607331	0.0165968310646391	0.114951915157926
dut-1	0.967147473762502	5.65545378270895	0.00146293542277354	0.0394046726031276
DY3.8	0.756727898551486	4.1032135929305	0.0217455079578541	0.131922227197523
dyf-17	0.809651927528273	1.70850733168405	0.0319171060480142	0.161989581755421
dyf-7	-0.54480332322205	3.56284088763411	0.040166314034895	0.182572916913189
E01G4.5	0.954115663139156	1.04216575150048	0.0197407926273301	0.12501905530857
E02C12.8	1.2367146349482	3.36799822917404	0.00389046258901233	0.0606848592526368
E02H4.6	1.91723544533233	1.60421346700148	0.00146571107900794	0.0394046726031276
E02H4.7	-0.989257350170729	4.0852912392066	0.00163330780913932	0.0411496568418676
E03H12.7	-0.87890607196455	5.22950310838893	0.00486863205827357	0.0659228802481391
E03H4.4	-2.39179282886841	0.880819459893478	0.0379506671506986	0.177433924624727
E03H4.8	2.26240170425725	4.11000820442009	7.97058078830176e-06	0.00237505595089641
E04D5.5	-0.703798025842798	3.4045940462804	0.0225601758507132	0.134269595198497
E04F6.15	-1.11839007433983	3.80442610730183	0.00676920174448036	0.0766623532024807
E04F6.6	2.06859645006865	3.62266403601257	4.44022914589129e-05	0.00634680474895704
E04F6.8	0.817599845782279	3.48220202340167	0.015781849186155	0.112026900866677
ech-3	-0.505786696228695	3.72288006810127	0.0466149143069936	0.197050830747359
ech-6	-1.57506278832651	8.94723071407475	0.000133561389329549	0.0118604282749664
efl-1	0.481504607023264	4.68346438697566	0.0448351455168496	0.1931858824664
efl-3	-0.974443707080172	6.25177655864628	0.018207054973445	0.120443216644758
egg-1	0.886954181344932	6.82133405479492	0.0400940113540065	0.182429792414616
egg-2	1.0344986888461	5.24636384455703	0.0201305633676747	0.12658596640696
egg-3	0.786099185182441	5.14402767477838	0.0134127547999023	0.104080803884196
egl-18	0.958023610904218	3.68483586887804	0.0021716057401329	0.046966228015229
egl-27	0.456671414022257	7.2151710492522	0.0421112469886546	0.187597910588329
egrh-1	0.479427939962042	4.6170443055256	0.0444948913949873	0.19252220881485
ehs-1	0.479828522240805	6.1400127505067	0.0497560242138652	0.204172555784147
eif-6	0.40359439101356	6.53229612873389	0.0482865231509712	0.200704894275069
ekl-5	0.777173977137847	3.48661119693725	0.0247972986861643	0.141673190491171
elo-5	-0.57155141015719	8.5944419032945	0.0374436631864564	0.176664055934636
elo-6	-0.810842124880071	8.75002581397289	0.00864095378938277	0.0847456741318882
elo-7	-0.966653250337712	3.83265315459538	0.00106049772733136	0.0347868696667255
elo-8	-0.584444949440076	4.26502596335904	0.0189062144697785	0.122582058679187
elo-9	-0.914136719353266	4.74369088506651	0.00634810113514289	0.0743600166072503
elt-1	-0.637433313238937	4.31204550389277	0.00748199825660844	0.0798083779596884
elt-3	0.903887034739124	5.15308061388651	0.000839995570784659	0.0311428729135868
emr-1	0.416580935795672	5.30606399240347	0.0470198217220185	0.198017835888991
enri-1	0.738663470510502	2.00025241637171	0.0241643758252741	0.139603668867342
ent-3	-0.827554039501699	5.05011841385561	0.00172437242693588	0.0421496003456533
ent-5	2.71834884911575	1.21298009430801	0.000660067257020268	0.0274870864887726
epg-2	-0.769790961957535	4.18149355976802	0.00549252354600412	0.0699423060098474
epg-9	1.08317438097084	5.48768138570625	0.0330873578390918	0.164956306473674
ephx-1	-0.733998504924637	5.84273355841658	0.00683767243604004	0.0769624561466181
era-1	1.26795746887925	5.18950219605858	0.0332834277436878	0.165356607119344
erd-2.1	-0.555614027011189	7.23215570611897	0.0395432415917803	0.181394120022053
ergo-1	0.534895053632048	6.56090265784051	0.0363222258353026	0.173177122007097
eri-7	0.443754749537062	4.33630016177594	0.0460855891093068	0.195991647436313
erp-44.3	-1.735417163149	3.28176004169022	4.70020904811307e-05	0.00649743331197403
esyt-2	-0.625181678534238	5.12600335367085	0.00805730714594417	0.0822498956104379
eva-1	-0.753528211150348	3.42617032343254	0.0147758804926096	0.109102302602094
exc-7	-0.607963901112809	5.84130879975333	0.0174148531102967	0.11811621919877
exc-9	-0.673122198829342	4.43126396828488	0.0122236499905585	0.0992773608258023
F01D5.10	-1.24292061167772	4.0933633623298	0.0031449651117857	0.0555610503082141
F01D5.6	-1.17550747042903	5.25047094116657	0.00377607542761302	0.0601424768213793
F01F1.3	0.949506180007667	2.44326584547408	0.046643249816699	0.197050830747359
F01G10.10	-0.944546669825222	5.11885996985908	0.0373759463964191	0.176513430759301
F01G10.5	-0.739141994707168	4.47861537375918	0.00337167584092414	0.0573013958820682
F02C9.1	-0.9223710438298	0.448230027729364	0.0330862861638712	0.164956306473674
F02E8.4	1.62367811023502	4.27113487036116	0.000124257022663427	0.0114907752889234
F02E9.3	-0.67560180814236	4.52794234972336	0.00358875798497156	0.0592631229316301
F02H6.2	1.03790770581987	2.39443925714551	0.0273243848366112	0.148830380095757
F02H6.3	0.843079365702031	1.66007200221148	0.0466944836527376	0.197205143716396
F07A5.2	-0.578013665496962	6.72881028111522	0.0105024676666503	0.0927107234641962
F07A5.4	-0.859303945877577	0.761085116962038	0.0432718149547469	0.189804307074976
F07D3.3	-0.83046059134668	2.80932620320013	0.00848118514191008	0.0843026030896014
F07E5.8	-0.649335893427367	3.09322477182563	0.0293729151510328	0.154177356801417
F07F6.1	-0.79265613967938	4.68891092480468	0.0033493023792196	0.0572943287603347
F08A8.8	-0.779784036731298	2.92078372319791	0.0119793756671804	0.0984746049346421
F08B4.8	-0.987816348556458	5.61554617848689	0.00129029688132235	0.0372867036562221
F08D12.3	2.23471020854043	1.22586618964886	0.00475676621339802	0.065816287976731
F08F3.6	1.74935127086635	2.74386923957529	0.0124587781422699	0.100116320699845
F08F8.6	-0.795293909828615	2.64662266278926	0.00969217667841335	0.0894692520422669
F08F8.7	-0.436081487927281	5.30148166321911	0.037482977040349	0.176664055934636
F09A5.2	0.917566832651134	2.43824060847249	0.00436038458079603	0.0641100842586557
F09C12.8	-0.849534099083625	4.91735598969704	0.00182029705267041	0.043200642795146
F09C3.2	0.68355963606356	2.98943859056874	0.0416262123501409	0.186552767848609
F09E5.14	1.84847920783987	3.50174641347094	0.000219789676288656	0.0157602126703454
F09F7.5	0.677326027681277	5.69492095442777	0.012086372064097	0.0986403913618241
F09G8.5	0.933328538397433	2.71395884911568	0.0125092861519626	0.1002013249771
F10A3.17	0.699781598138976	5.20926127544146	0.0050064966569676	0.0667826598582877
F10B5.3	1.99675109614553	2.51805058542273	0.000119151982226825	0.0114360226256346
F10C1.23	-0.64852254583784	4.01708455069612	0.0163684354561647	0.114077105525838
F10C1.9	1.56914495256269	2.95923950328426	0.00185823585896642	0.0435878564504872
F10D11.3	-0.834612224396827	2.53766799151704	0.0159413915700849	0.112649296421815
F10D11.4	-0.543923091179333	2.96026053672461	0.0373485336992724	0.176513430759301
F10D11.6	-1.26189227836716	8.92436506084738	0.0138406499362524	0.105448451701823
F10D7.10	1.24372393765733	0.880237845508529	0.00519019095167043	0.0679641313192859
F10D7.3	1.37596782737131	4.27502079181587	0.00603378033247107	0.072889153583878
F10E9.12	2.4928929423743	2.59218082090655	0.023560583716268	0.137657458410212
F10E9.2	-0.756838252022879	2.88253159125778	0.00890753307813762	0.0861097789342901
F10G7.12	-0.795068123668729	1.3255999802471	0.0434983445239396	0.190302197929331
F10G8.1	-0.992745698875077	4.26134181177148	0.00116238696156471	0.0359877511484554
F10G8.2	-1.03594642092651	2.50464473681804	0.00147503594951347	0.0394046726031276
F10G8.8	-0.541724841199588	5.5673110873168	0.0188195427188127	0.122259476071579
F11A5.5	-2.15386839290624	1.75366609202875	0.0296728420933912	0.155325598820278
F11E6.11	2.0379206240459	0.873211416736502	0.00162231943427633	0.0411496568418676
F11E6.3	2.5027895091662	9.43869489518865	0.0098191327829299	0.0899964124991846
F11E6.8	-0.901469254416992	5.32783349704086	0.00628992564525162	0.0743600166072503
F11G11.15	-1.3231416236871	1.1165290097989	0.0108701560554218	0.0940314754933056
F11G11.5	0.572461596782176	6.13585474458697	0.0225970660741062	0.134349869617133
F12A10.1	3.35204354106517	1.63990476756791	0.0197845055831744	0.12501905530857
F12A10.8	0.491964106820349	3.86394142911486	0.0281631144695101	0.150995282655602
F13A7.1	-0.553346034607158	5.43652819234533	0.0080801834446372	0.0822498956104379
F13A7.11	0.532458935880825	3.26928285527291	0.0455456224732776	0.195056292476582
F13A7.12	-1.43177167869989	3.20860734092934	0.0134708328178123	0.104270976330438
F13A7.14	0.509692762708046	4.95734485556996	0.0349032527884173	0.169517394062151
F13A7.7	-0.935225643911055	2.83248859473743	0.00437851756665522	0.0642358228132165
F13B12.4	-1.06405311443267	4.23554037106204	0.0043453325441231	0.0640996304556068
F13B6.1	-0.6802066761462	3.19110290488593	0.0252853060492231	0.142999016792084
F13C5.1	1.71173975812691	0.59039909306279	0.00456089829721774	0.0654131279969979
F13C5.3	-1.24248050350815	1.94590290427432	0.00123692126348098	0.0367191708332799
F13C5.5	1.01187463303696	3.43644588664622	0.00302863362002384	0.0543718827687901
F13D11.4	-0.754049319279879	5.18149339901471	0.026142946277759	0.145456845842151
F13D12.3	1.13284112255193	4.50861451097069	0.000655777621568242	0.0274791316487767
F13D12.9	-0.576866441846242	6.19953676481676	0.0244344255130715	0.14021449364548
F13E9.13	-0.734276292784947	1.95438763769507	0.0284188376512642	0.151578438371441
F13E9.5	-0.883375497405629	3.51391119324622	0.00224518967316837	0.0475286076259616
F13H8.12	-0.983813171873089	2.07412402190001	0.0141833742165814	0.10648648648944
F13H8.5	-1.11202303469633	8.58601480240617	0.0369252873699325	0.175267673749885
F13H8.8	-0.787766620891391	3.54142567208854	0.00763345011046378	0.0800428141376365
F14B8.4	1.85753213076948	2.6860023836091	0.000692184264090535	0.0282112425446504
F14D7.1	-1.30294260954707	0.488280153141495	0.00631198642563638	0.0743600166072503
F14D7.2	1.79673227269998	2.68895915195025	0.00760904962216038	0.0800428141376365
F14F7.4	-0.642657712422842	4.03723871105793	0.0129050684840294	0.101807309180395
F14F9.4	1.14126532637917	4.79452701047197	0.000209670323954528	0.0154914046273916
F14H12.3	2.77459185477075	2.57092715671098	0.00045158556761785	0.0225104493538578
F14H12.8	-0.739635340325989	1.75463702710714	0.0232823975626496	0.136807041594027
F14H3.3	2.83886169920492	0.849666366972279	0.000392521721038979	0.0207984408814452
F14H3.4	2.04790981060087	1.44972045500795	0.0037810506346799	0.0601424768213793
F14H3.5	1.70284023187837	0.436151333873371	0.00552388086771651	0.0700091857799723
F14H3.6	1.28526877413236	4.54679474780879	0.0174707963551881	0.118316115316524
F15B10.3	-1.31924132870489	0.664718060962104	0.00432253604575751	0.0640451777210635
F15B9.10	0.442035350280889	5.71359162104668	0.0430856520317432	0.189492289814362
F15B9.8	-1.69779600201326	6.22517533974015	0.0102770616665211	0.0918088740082491
F15D3.4	-0.762088439602006	3.65795091057817	0.0124153696640352	0.100100260379494
F15D3.6	0.562769447673051	6.45989915086719	0.0303118688644872	0.157451349565762
F15E6.4	-4.27512622728258	2.5738923909246	0.000721345351314997	0.0287939593432906
F15H10.7	-0.873580469564755	3.10100522558916	0.00472488648930639	0.0657518167214742
F16B12.4	0.827468234319827	3.59778512344542	0.0366478673591767	0.174135809149256
F16B12.6	0.468225960970792	4.49972601612466	0.037627578671129	0.176899899131015
F16B4.4	1.0556075365329	7.00701296414195	0.00103948197267988	0.0345010241872885
F16C3.2	0.895873576662731	3.02903533901874	0.0082844006504745	0.0832915926515895
F16C3.4	-0.835037409479838	2.72528021843202	0.00965613356569696	0.089389236820576
F16F9.4	-0.492009412405633	5.03884443008439	0.0403269355865416	0.18286783689207
F16G10.9	-2.00619689496755	0.70847394498843	0.00287241190338934	0.0532727126038003
F17A9.5	2.19289899320676	4.28976717293929	2.92304262193269e-05	0.00483889858240684
F17B5.1	-1.7879305146936	0.917297632847315	0.00158539892799139	0.0408849126361744
F17B5.8	-0.911025820495562	0.969255405786197	0.0170189702147686	0.11667043538335
F17C11.4	0.950688423324367	4.56261921288453	0.0470825752807225	0.198219859321572
F17C8.7	-0.794541701524501	4.18653192986567	0.00248649460794669	0.0497360649346143
F17C8.9	1.89702165307555	2.89238362801859	3.20753728494344e-05	0.00497835644076582
F17E9.4	1.42464698419523	4.84411444926744	0.0264459091902497	0.146473852264378
F17E9.5	-0.789670855304341	7.21979786941582	0.00587843014367659	0.0722411010375398
F17H10.2	-0.393290816426077	4.98142558988387	0.0424521706899986	0.188490449265626
F18A1.1	-0.789867485320078	2.58956242360127	0.0167352836608109	0.115493267425534
F18A1.7	0.762342138862597	6.04674906545459	0.0455823447890742	0.195088943912128
F18A12.2	-1.23017747761856	0.511367104764755	0.00750588681422851	0.0798083779596884
F18C12.4	-1.044096055586	1.67531054028606	0.00361655390185241	0.0593566355813206
F18E9.3	5.61330151634492	3.77556101047275	9.30967113618608e-05	0.00945707426250903
F19B6.3	-1.09318221207863	1.47328016678682	0.00527605530804508	0.0688866851271436
F19C6.2	-0.758781287422446	4.5630601804567	0.0050643808047461	0.0671694186061726
F19H6.4	2.20042546766769	1.75043221721305	0.000799951801112182	0.0301417989089418
F19H8.2	1.64068256352502	4.04440910749172	0.000167518661829356	0.0138008602158592
F20D6.1	-1.30474689550036	1.75045798934973	0.0015975153624724	0.0409091843672874
F20D6.11	-0.472678820879059	5.12004021645986	0.0296773945989673	0.155325598820278
F20D6.5	-0.597555143922896	4.1824286949741	0.0136661965660323	0.104811537120324
F20D6.6	-0.595028137505172	3.94341648707984	0.0153636377845241	0.110699096750502
F20G2.1	3.20522238250509	1.81365442288142	5.67865070938633e-06	0.00191388161585449
F20G2.5	1.14937115596989	2.56800387800343	0.0110745539091823	0.0943447861297491
F20H11.4	-0.526822337698719	4.45368625070462	0.0141484516746337	0.10641741120022
F21A3.4	-1.21771860575254	2.62954472012071	0.00186630214145988	0.0435878564504872
F21F3.2	-0.645791787323191	3.58448496282349	0.0164196876230563	0.114256144959814
F22B3.8	-1.22181947795343	3.20725433605518	0.000581348815627663	0.0258122724130839
F22B5.5	-0.51789488432454	4.01232342910736	0.0241105422757016	0.13947293415655
F22D6.9	-0.414186754105026	4.73397020594324	0.0382270355665783	0.178105045139767
F22E12.3	-0.976167249621155	1.86951289126077	0.0406297053673914	0.183306625325298
F22E5.17	1.99556259138765	1.91996600545705	0.000385641021263502	0.0205425151627747
F22E5.8	-0.822068782263552	0.875193117149961	0.0490886449649374	0.202719322554618
F23B12.1	-0.883443488996827	3.76021059022818	0.00269299321848117	0.0515126192105763
F23B12.4	1.20638320554246	6.38880088348129	0.000605786977938282	0.0262032180231433
F23B2.7	-0.652178172071616	3.42201113890507	0.0221978139530401	0.13319197092776
F23C8.3	-0.985493332064611	0.921709087744246	0.0442912053003417	0.192121492204885
F23C8.7	-0.512197780513106	3.45049443303194	0.0293717832291951	0.154177356801417
F23C8.8	-0.908697704551668	3.68161786036159	0.00272523941645412	0.0518336671421749
F23D12.2	3.10771702161264	0.594102952745679	0.000572308630133494	0.0256805659885515
F23F1.2	-0.987440005265046	4.40540113181155	0.0236803154241155	0.138229414308742
F23F1.7	1.86145395510668	2.11532233925501	0.00094648359568672	0.0325420475245211
F23F12.13	-0.660067298506451	2.46705917039776	0.0479757914897479	0.200130578585496
F23G4.1	-0.882996595528669	1.6909541982303	0.0281941560135553	0.151101294158978
F25A2.1	2.65103948547977	0.471608653764532	0.00019458047616117	0.0149093120276865
F25B3.4	-0.593706577584659	3.33800819623946	0.0221078414625192	0.133151558098556
F25B3.5	0.904708365660718	3.38973725063105	0.0136232687114089	0.104811537120324
F25B5.3	-0.615745966800717	9.23519431404399	0.0449810841695679	0.193565904245743
F25B5.6	-0.506354546842548	6.3089031899601	0.0269953432625335	0.147928303149698
F25E5.8	0.906052731806903	6.06493850584002	0.0352150875250907	0.170647706740686
F25F2.1	-0.715286095121415	4.10437109299876	0.00403448903597923	0.0617815318591456
F25H5.2	-0.857349922890924	2.9277757388885	0.00925649321372182	0.0874702730816039
F25H5.7	-0.558527234689088	3.69046234141216	0.0202752652666186	0.127242815693138
F26A1.3	-0.659316459367219	4.0498974679065	0.0103237282652933	0.0919806460527033
F26A1.4	-1.12526218546944	2.47490402228798	0.00276312682740915	0.0520375949841704
F26A1.9	-1.40219628623994	3.68613719456218	0.0107265358143087	0.0936533828994542
F26A10.2	-0.743779794339765	6.45952357426759	0.042259988268556	0.188073077561589
F26A3.5	-0.498856978433949	5.5103623931903	0.0273544108604494	0.148861726959321
F26B1.5	-0.685808253345384	2.4301584301627	0.0387372188735532	0.179484232161532
F26D2.10	-0.676542820551979	4.4142331881827	0.00372785877177728	0.0600082332182011
F26F12.3	0.94967098289603	7.07614144079742	0.0354587345939244	0.171132786660924
F26F12.4	-0.705189432758705	3.41330106471325	0.0260460108364614	0.145407653601408
F26F2.10	-1.90149650106118	3.77119398099471	0.00116747496081573	0.0359877511484554
F26F4.2	-0.714641687681098	4.37630974945389	0.00809065644792062	0.0822498956104379
F26F4.8	-0.47545453587474	4.05415707614743	0.0446759783289726	0.192923648653705
F26G1.11	-0.710237378840334	2.45670807723375	0.0495517907944858	0.203753438443195
F26G1.5	-0.903222652800325	5.97990878263651	0.00492168229448676	0.0661453546055772
F26G5.1	3.01183884482125	1.72598811158297	0.00296843474170692	0.054007790300608
F26H9.2	0.466605789497826	5.67910487876761	0.0474676670575533	0.199091006435637
F26H9.5	-0.611659165653466	7.08226127425675	0.0448206925269154	0.1931858824664
F27C1.3	-0.735028761371864	3.64453432849925	0.00655629120670757	0.0754210721826956
F27C8.2	-1.15274842984617	2.09087883354695	0.00748282956072746	0.0798083779596884
F27C8.5	-0.712865945515396	5.0405978529554	0.00292817215676901	0.053786110205638
F27D4.6	-0.464547583073307	5.02383947249445	0.0346209795785228	0.168763978964649
F27E5.3	-0.755874930331755	4.32655544691371	0.00785754905696749	0.0816126067427398
F28A10.1	-0.601556656784039	2.97562472898826	0.0397392548515814	0.181721340087021
F28H1.1	0.959780616473036	4.18523454624202	0.00375970135856042	0.0600880041918196
F28H1.4	-0.640468039066083	4.36699823475177	0.0179896548853928	0.119713787770835
F28H1.5	-0.840087548310376	1.97215549809848	0.012754134060848	0.101198932249572
F28H6.4	0.9258100363208	3.72086879961442	0.00420820628028791	0.0631890683229345
F29B9.7	-0.654472800209798	3.21350538752332	0.0250604418244813	0.142508678721149
F29G6.1	-0.701102494300155	4.16780020092214	0.0379381618927978	0.177433924624727
F30A10.12	-0.867848971668883	3.41914116307631	0.0029788915206533	0.0540332674575297
F30A10.14	1.06865666384284	1.16733810333294	0.0484193795591483	0.201132422710229
F30B5.4	0.53689588877896	4.61562215172772	0.0146250827951457	0.108421201764811
F30F8.5	-0.667823768057491	4.33514426229467	0.0279354606637276	0.150315646886005
F31B9.3	1.5729018674492	1.47502430268231	0.00313662985534206	0.0554868993803188
F31E8.5	-0.696125167012357	5.10331428925879	0.0026642956149137	0.0512666948614909
F31E9.6	2.56020139757168	0.625451741162224	8.76719469593158e-05	0.00911312509129818
F31F6.1	2.75957287437816	0.012074754654544	0.00245892611126306	0.0496572426018383
F31F6.2	2.82098699419261	0.518800266057501	0.00014103121257701	0.0121223559579815
F31F7.1	1.54422322427966	6.66307708511939	0.00370435044457333	0.0599175333067355
F32A11.3	-0.477509015502913	6.88327915219827	0.046262990580084	0.196434591731585
F32B4.2	-0.789502019781703	4.84335077574438	0.00348600817661957	0.05828414418989
F32B5.1	-0.528985982652587	6.11952385514453	0.0357565671638263	0.172157920682136
F32B6.4	-0.758337618585688	5.31188853401656	0.00283705553508807	0.0528362189861054
F32D1.3	0.736502803833643	1.33510896171758	0.0363686162705634	0.173177122007097
F32D1.7	1.17606934938771	3.78282747642877	0.0272002380499656	0.148504882741038
F32D8.11	-0.88964023601563	2.46224628176899	0.00459720350572348	0.0656062837333731
F32D8.12	-1.4830398603689	6.23878271692486	2.79524447269598e-05	0.00468517914179755
F32D8.3	-0.991678055317648	3.22437675757529	0.0153251682439297	0.11061969641539
F32H5.3	2.67928439195347	1.5156562378465	5.89768092944073e-05	0.00739084145634305
F33A8.10	-0.967619359172328	2.93830208744312	0.0232535453066762	0.136697408600272
F33A8.7	-1.48192086911619	5.9414852477127	0.0274592506484751	0.149129644368328
F33D11.1	-1.16365556482356	0.750497680421084	0.00808952370979386	0.0822498956104379
F33D11.2	-0.60832470329448	3.46288859233219	0.0151127788546004	0.110074552776392
F33D11.7	-0.584598894782765	3.78748355133671	0.0260892507892643	0.145456845842151
F33E11.2	0.764116326710368	4.44255512004567	0.00594483022901404	0.0723644538835651
F33E11.3	0.673145571764746	5.13295742249229	0.0175718293891026	0.118490761713523
F33H12.7	4.49381303066364	3.95572102279942	0.000168147802669076	0.0138008602158592
F33H2.3	0.382806808337577	4.92774613865854	0.0478081992383833	0.199707209840337
F33H2.6	-0.540204793343942	5.51849324522145	0.0169607827651412	0.116449025675556
F34D10.9	-0.755009330082084	4.39493303760706	0.00531823894087302	0.0692352096681226
F35A5.2	0.812385041443815	1.62386500799127	0.0331144936796715	0.164956306473674
F35A5.4	-0.972689095339266	5.25114599163064	0.0234311017651868	0.137154190980835
F35B12.3	3.89514172205135	3.47635032950591	6.15614216468262e-05	0.00762462503673679
F35C11.2	-0.721778582393393	3.63054695003041	0.00958451296400237	0.0889860863179792
F35C11.5	0.61777008977903	5.26011797208706	0.0292339530169628	0.153845255208482
F35D11.3	0.972961744973475	4.00560752138194	0.0243234918506173	0.140097441513108
F35D2.1	-1.32369811755389	2.78431075573239	0.0345712837916753	0.168763359404141
F35D2.6	-1.16181209990473	1.30713636610546	0.0345732678263237	0.168763359404141
F35E12.9	1.12771586516694	5.07077123403056	0.000288437633625961	0.018243680326842
F35E2.9	-0.724331689780021	5.33818673725168	0.00614428904837978	0.0734550373900276
F35F10.1	1.04114642562884	1.79996193645028	0.0219375003076106	0.132683780615584
F35H10.2	-0.734660334217524	2.85107087408904	0.0109951862253206	0.0942352770666623
F35H8.1	-0.772395480786719	2.74704927397833	0.012681063939149	0.100914175881335
F35H8.2	1.07323060555977	2.85340937586892	0.00754235211523025	0.0798576662166265
F36A2.11	-0.81049790719048	3.25226648015656	0.00468230745562002	0.0657518167214742
F36A2.12	-0.83780861174926	3.72049409082078	0.00470464161739147	0.0657518167214742
F36A2.14	-0.669230410286439	4.82502231734431	0.00622679252593702	0.0740204441314624
F36A4.2	-0.688451227064921	3.65257713288668	0.0162821438447442	0.114017086270891
F36A4.3	-0.844164776372019	2.29408664912626	0.0233227765380602	0.136919610072891
F36A4.4	-0.676898585448401	4.26112644521083	0.00996698051465997	0.0906106944469361
F36A4.5	1.48864337226486	0.68418397767681	0.0116077416528242	0.0969770765250588
F36D1.6	-0.820271631437282	1.8384135247595	0.0127621294976527	0.101198932249572
F36D1.8	-1.26091774213568	3.19400717975982	0.00635573381355057	0.0743600166072503
F36D3.16	-0.604276172823447	3.77644948324577	0.0163251351432784	0.114057123355258
F36D3.5	-0.663462452539285	4.74456047518116	0.00698719550666754	0.0774863529458411
F36D3.8	-0.79143074736984	2.18015119736991	0.015531716870661	0.111162089368321
F36G3.2	-0.473608564937242	4.27671825661914	0.0395599550657108	0.181394120022053
F36G9.13	-0.686137588459131	3.71179702988691	0.0140613573201542	0.106224642425886
F36G9.3	3.80758694288203	1.39073697941203	7.70228667218211e-06	0.0023472718633475
F36H1.3	-0.590097511340007	4.5960285616803	0.0185650251054793	0.121611344230274
F36H12.10	-0.950483177613367	4.10563889151428	0.00147258387470984	0.0394046726031276
F36H12.3	-0.655430834500665	4.62242385806211	0.0153754470409247	0.110706297626461
F36H12.4	-0.465359359816962	3.80745796786838	0.0480451932725322	0.200130578585496
F36H12.5	-0.606947198676692	4.98829336736346	0.00732307376977658	0.0792977491513296
F36H12.9	-1.33844964116157	4.33906865644288	0.000269417377452521	0.0178842456151528
F36H2.6	-1.14694955732236	0.646820188369575	0.0207645620299924	0.129082991312085
F36H9.2	-1.12659187028264	2.45885228881632	0.0317488717401396	0.161563803098115
F36H9.4	2.20695220490445	1.85330205747064	0.000125769947913466	0.0115510221340525
F37A4.4	-0.613776074699285	5.55919763146782	0.00709749059489392	0.0782006995784162
F37A4.5	-0.610801646607745	4.85132909636426	0.0249635941181829	0.14213878281559
F37A8.1	-0.922323948732203	2.74250854345395	0.00457096733038907	0.0654131279969979
F37A8.2	-0.616998174275995	3.41279596096507	0.0153468594369839	0.110689557948327
F37C12.18	-0.617205227848265	3.74797733805648	0.0153169913331197	0.11061969641539
F37C4.5	0.887206577213927	6.93341459981044	0.00178716928121916	0.0427744525247682
F37C4.8	-0.961372931578596	2.04285070344737	0.00614720814669823	0.0734550373900276
F38A1.9	1.61545600732438	0.542780508757486	0.00328573332721058	0.0565513323124001
F38A5.6	-0.853816444322034	3.31853655213254	0.00398983651697623	0.0614233270449303
F38A5.8	-1.05022275865085	0.948769313925758	0.0259827373184361	0.145288792620063
F38A6.4	-1.24432763268937	4.48052446011666	0.00742059791023652	0.0796921467133623
F38B2.6	-1.43516950422638	4.59420385281194	0.00890862947330584	0.0861097789342901
F38B6.4	-0.814919673530904	6.24584842608689	0.01245747854828	0.100116320699845
F38E1.3	-0.769373982321841	3.43494331545033	0.00485409097958803	0.0659228802481391
F38G1.3	0.857214288807299	2.54588673524745	0.0148102876994405	0.109202366720451
F38H4.4	-0.46588323699671	4.43289586512957	0.0335477398803286	0.166361554754188
F38H4.6	-0.967393071385751	2.71925722381156	0.00595218624732236	0.0723644538835651
F39D8.3	-1.72210943996487	3.93078780227511	0.00367976900482247	0.0598614553404441
F39G3.2	-0.662805112140647	3.359015390673	0.0109286953408452	0.0941040801320037
F39G3.3	0.595088367512054	5.2721985509317	0.0228777746685314	0.135259294766463
F39H12.2	-0.954648219290463	0.475527177761708	0.021718542659738	0.131894899694034
F40A3.2	1.32083532085096	3.61561006400798	0.00726296887535293	0.0789215151131341
F40E10.5	-1.11308206795995	6.31759128243766	0.00410161142123783	0.0620892479925009
F40E12.2	-0.707549608941865	4.18881841535059	0.0153540590486903	0.110689557948327
F40E3.5	-0.508466872424408	3.53764513454255	0.0328684352021567	0.16453761780123
F40F12.3	-0.830983084105478	4.50306148628808	0.00213860377924751	0.0465319638458402
F40F9.10	1.0421891784572	1.73638788634426	0.00753399760571203	0.0798576662166265
F40F9.3	-0.450726760165408	4.95031772436154	0.0363388335894238	0.173177122007097
F40G12.10	-0.759245978445307	4.6683065155788	0.00430420874427783	0.0638441759425015
F40G12.11	1.70251096384193	1.9201752504655	0.00410279462049015	0.0620892479925009
F40G9.5	-0.631204154061426	2.92527813830027	0.021159212508552	0.130272767201271
F40H3.2	2.25999222680417	2.13519367255886	0.00935852790598491	0.0880621057483169
F40H3.3	-1.19332811795029	2.23357701169807	0.0132823642937143	0.103428120101287
F40H6.1	-0.714674796677648	4.19671221991603	0.0039088475511816	0.0606848592526368
F41B4.1	0.643867705052187	4.39038858054905	0.0330532781305543	0.164956306473674
F41B4.3	-0.642552708810728	1.89528266702332	0.0476884700322823	0.199666672701478
F41B5.1	1.04011833163517	1.1933074609278	0.0190978485944766	0.123176071093476
F41D9.2	1.02679386594328	4.38527874707084	0.000571908070288602	0.0256805659885515
F41F3.1	-0.677598161115175	1.63840263733331	0.0400769288645691	0.182413964407674
F41F3.3	-0.740157289871938	10.921249475064	0.0285097567839694	0.151882326570648
F41F3.8	-0.759208799217844	4.21350617055112	0.0464973577901356	0.196816351265969
F41G3.10	1.88457042011319	3.45109415522273	8.64672845435102e-05	0.00905812358159319
F41G3.2	-0.859185751108479	1.01459649664746	0.0281622328998368	0.150995282655602
F41G3.3	-0.857307579169073	3.85056976295723	0.0172126625155439	0.11727875593035
F41G3.5	-0.739952364478781	3.95541330961759	0.00494453305279098	0.0662350086961781
F41H10.1	-0.77640368749997	6.40829203232235	0.00483362815994454	0.0659228802481391
F42A10.7	-0.65092255839497	5.40862595205571	0.0142024028874636	0.106510078477628
F42A8.1	0.936579040703551	4.28637927282238	0.00608784281131551	0.0733368729660316
F42A9.3	-0.667277373656047	2.30155347300747	0.0243752204526872	0.140097441513108
F42A9.7	-0.706049743210492	4.4902474132456	0.00532379075005039	0.0692402620440599
F42C5.5	-0.831839139372192	3.77122576528158	0.00202219417557751	0.0449678303487874
F42G4.2	-0.531525488214354	4.74694121205269	0.0223289264972886	0.133541492850662
F42G8.8	-0.771746391382859	4.34993563812751	0.00280992457718448	0.0526232942115457
F42H10.3	-0.575811641409519	5.57772702554401	0.0287834464553547	0.152585114921343
F43C1.5	-1.12375515599571	3.69265129318915	0.00540559685241806	0.0693930954809438
F43C1.7	2.6886625827833	0.188407010783235	0.00027734743248748	0.0179300641475314
F43C11.7	0.863298702722325	2.09779496027465	0.0480440452830447	0.200130578585496
F43E2.6	-0.720394416653952	3.24634295611262	0.0163329570924881	0.114057123355258
F43G6.10	1.97661488987505	0.775221315104428	0.00379978171351549	0.060212221625696
F43G6.16	-1.01919631262322	0.925171307114181	0.0340075107061079	0.167823851445548
F43G6.7	1.76957916188082	1.57882738890583	0.00205098959403135	0.0454573875477131
F43G9.8	-0.577528708464865	2.53554696839789	0.0362869136945074	0.173157019832616
F44A2.3	1.74401921298929	3.03524462586291	0.000174305081860893	0.0139122431111471
F44D12.6	-0.971901360504714	3.64094651739661	0.00168170581257266	0.0414022856252593
F44D12.8	-0.789982675790098	4.40454350433697	0.00386431116671307	0.0606848592526368
F44F4.3	-0.658958823467022	1.95554400846662	0.0355216842950689	0.171273018594958
F44F4.9	-1.04403728608422	2.17159586600222	0.00361496375178886	0.0593566355813206
F44G3.7	-0.564925943974791	4.81965146099239	0.0131013840469326	0.102615638613279
F44G4.5	-0.612677713028984	3.22032847567363	0.0419731824472432	0.187429396116901
F45B8.3	-0.712981638343107	3.21758817386437	0.0386229184193459	0.179078294611736
F45E4.5	2.62668590798288	2.96372587020849	0.000352142086925487	0.0197570771067197
F45E4.6	-0.677860810139083	3.66944296282441	0.0144720117196146	0.107928367713188
F45F2.11	0.584863904026384	5.97282585352058	0.0434128122884808	0.190221212482099
F46A9.2	-1.03380546611492	3.14289115065202	0.0014338684313916	0.0392934884845895
F46C3.6	1.46229808072249	1.5465065557532	0.0280909318036959	0.150849677552709
F46C5.2	-0.896635596231098	2.26579419124683	0.0171506048450271	0.117153571251639
F46C8.8	-1.30277514832546	7.06506699438642	0.0152543749464922	0.110445957698442
F46E10.18	-0.964620589562006	1.28017836841838	0.0406421505773817	0.183306625325298
F46F11.8	0.418517163163958	5.00199303791055	0.0363558590905098	0.173177122007097
F46F2.3	3.65103971086404	6.65481066192796	3.30872012881727e-07	0.000687523968620818
F46F2.5	1.29453367538507	1.03251984631794	0.00863782995664972	0.0847456741318882
F46F3.3	-1.48790848416122	2.87031171815485	0.0310666308176545	0.159667478970459
F46F5.1	1.92102947454643	0.63653537661041	0.000879580048743207	0.0314771238179307
F46F5.11	-1.13883739364123	3.44888445612596	0.00366556576940671	0.0597950990291661
F46F5.14	-0.948517010023847	2.03607712618802	0.00505671812363679	0.0671341914057878
F46G11.2	-0.665733912190268	4.29549960146268	0.0132795366327643	0.103428120101287
F46G11.6	-1.22950063603842	2.68615159433644	0.00826241928099738	0.0832915926515895
F47B3.4	-0.513121148495707	4.76017448045993	0.0193895870182742	0.124161877902597
F47B8.10	-0.656723497451006	3.36439361930139	0.0137871887283686	0.105160644857051
F47B8.3	0.976948893447134	2.26129293368274	0.00859258652171947	0.0847380613616144
F47D12.7	-0.591042945412425	5.84312911354574	0.0101562146844377	0.0915219641825438
F47D12.9	0.708967454078905	6.38087929465997	0.0180498540012099	0.119935823737474
F47G3.1	0.642818792589334	3.14955539894517	0.0216701300811758	0.131660522998861
F47G3.3	1.36878740246412	1.52868805799055	0.00369402748663849	0.0598614553404441
F47G6.3	-0.760943991068088	3.30642815642111	0.0250162588859556	0.142317783369444
F48B9.8	-0.657797560708682	3.37094792788712	0.0184312508504319	0.12114933463404
F48C5.2	-0.656561072696889	3.04666158119289	0.0117580671772588	0.0976105948781663
F49B2.6	1.09425310611576	1.9249406760103	0.0185078534285655	0.121440129217409
F49C12.15	-0.650085080094421	7.17710793117546	0.0065919313082926	0.0756774031788489
F49C12.7	-0.814568550153612	5.39811248845046	0.00661166569293143	0.0757742096380492
F49C12.9	0.61610390104855	5.39248025306111	0.0135723614611393	0.104653131013466
F49C5.12	1.14590419070484	1.31628692338696	0.0120385086235674	0.0985520139142769
F49D11.14	-1.03122183481635	1.36266005484871	0.04268775524729	0.188791825738355
F49D11.6	-0.82579917572043	1.79746388367039	0.0213565583462147	0.13082233479415
F49E11.7	-0.837228288346392	2.65496956567118	0.00527328999998555	0.0688866851271436
F49E12.10	-1.07054676975826	2.22842832587599	0.0187009898456848	0.121915375625902
F49E12.12	-1.27084336128732	3.58133955710652	0.0316577750093106	0.161434860184146
F49E8.6	0.654831552968454	2.89712301957435	0.0373170213232293	0.176502271225108
F49F1.12	-0.799789790967785	2.00225735801515	0.0345875274703091	0.168763978964649
F49F1.7	1.83734334630855	0.548098983006997	0.00209265192300233	0.0460006059598987
F52C9.5	-0.868983373091586	0.843010868375086	0.0254242470485629	0.143180902425107
F52D1.2	-1.02998248848008	2.40173605865673	0.029564226963111	0.155035869905497
F52D2.12	1.62951461265289	2.47395403265234	0.000738286230494945	0.0288620410049759
F52E1.9	-0.510382930554824	4.55964436711455	0.0360692943236374	0.172780251123662
F52E4.5	-1.29867476369836	4.12554468206472	0.00116198986495804	0.0359877511484554
F52F12.8	-0.680622528895254	2.58619572494459	0.0383433649933525	0.178387712471018
F52G2.3	-0.45721315711197	4.78723280585502	0.0277794937392126	0.150032322741862
F52G3.5	-1.36504578548029	2.27281724417009	0.0115515482879122	0.0966883339529432
F52H2.4	-0.552104091013914	2.45127274644724	0.0427314933815481	0.188917439747174
F53A9.9	1.33372908990563	2.04413263801684	0.00265750487176858	0.0512666948614909
F53B2.5	-0.721036359676446	4.3692879620768	0.00428210120858168	0.0637277415159508
F53B2.8	1.85291333267737	5.95745360507065	8.52669924176264e-05	0.00905812358159319
F53B3.5	0.676524097724398	3.86980265472636	0.0102089021765726	0.091546711705377
F53B6.4	-0.441471682416726	6.3457342104571	0.0298380938022485	0.155963502381158
F53B6.7	-0.447091389477646	4.32109020071518	0.0405283230233562	0.183306625325298
F53C11.1	1.30230717731471	5.4876598816655	0.000574552151283873	0.0256805659885515
F53C3.1	-0.777268026434404	3.36011020799735	0.00565209373303344	0.0710109815242743
F53F1.2	0.840326147501174	5.57230975347902	0.00112536597732584	0.0354226112440426
F53F8.3	1.37863868083996	2.21148072622893	0.00350741179705927	0.0584234593624445
F53F8.4	2.41986667557266	3.57771041077708	0.00535895883397262	0.0693839765211672
F53G12.8	-0.607621662256271	4.27633134719114	0.0161487121217925	0.113489560189264
F53H4.3	-1.22442686353616	4.8678448091939	0.0183158838073911	0.120868242348675
F54B3.2	-0.546974835151995	2.79179614461678	0.0383049204300987	0.178387712471018
F54B8.4	2.36921123345019	1.71106972530884	4.8599644773958e-05	0.00664972078340819
F54C1.8	-0.747746458068942	3.15968571182226	0.012859812741437	0.101750205282371
F54C8.1	-0.802077736662956	4.60073537799909	0.00170385941400345	0.041767917518048
F54C8.7	-0.575148891414628	6.48118731291812	0.0224855886785111	0.134014232032001
F54C9.11	-0.731476288068475	4.17527689889829	0.0148119248696557	0.109202366720451
F54C9.14	-0.639057015511274	3.677606009933	0.0110561070651485	0.0943074679621986
F54D1.1	-0.710988132073231	4.17977968045433	0.0063181759738874	0.0743600166072503
F54D10.7	1.77843624961146	1.63371895062043	0.000725764447926514	0.0288620410049759
F54D11.4	0.515118545989449	4.92430492977576	0.033972133419707	0.167750010228823
F54D5.12	-1.16748492339374	7.05288620316801	0.000652085240882539	0.0274100658150281
F54D5.15	-0.771833755450921	3.72376756383821	0.0364965103089363	0.17360117301615
F54D5.5	2.56576698188848	2.31496149912802	0.00173785121233812	0.0423362096597181
F54E2.1	0.863017903562521	7.59835025435331	0.0010076102091332	0.0337776132356677
F54E7.6	-1.55620697273777	1.86002792185027	0.0130201473547609	0.102337137092608
F54F12.1	-0.788092105164723	5.0094791072294	0.00495742636711758	0.0662753042439479
F54H12.5	1.32213913829096	0.705716378327977	0.0316703136237779	0.161434860184146
F54H12.7	-0.692479093691138	3.8832433038123	0.00637672815019236	0.0744173609799211
F54H12.8	-0.760285478931505	3.76897372533012	0.00488111369422138	0.0659786829897323
F54H5.14	-0.881168927517007	2.94460540321032	0.00473022652412482	0.0657518167214742
F54H5.2	-0.567431679513292	3.30061584734613	0.0431375862638419	0.189582212091558
F54H5.3	-0.865221208346242	2.59389029111325	0.00447153215826141	0.0650312090131532
F54H5.5	-0.947439207589831	3.94491381636079	0.00131163621491869	0.0375004904175794
F55A11.11	-0.492720489000754	4.42361979285441	0.0272693766603936	0.148821762978924
F55B11.3	2.19428637315684	3.77120253733587	0.0173080288387482	0.11774713945046
F55B11.4	0.835767554932101	5.0610459099057	0.0192086920052346	0.123385900959493
F55B11.5	1.75341579007993	0.547783288155089	0.0448336288211379	0.1931858824664
F55C12.4	-0.593687202374666	2.71799083628476	0.032187490329785	0.162825641393762
F55D12.1	0.894135241382667	1.16203511795269	0.0318665329796813	0.161794146431105
F55D12.2	-0.776568309485828	5.7902424145616	0.0344718182169903	0.16863417652773
F55D12.6	-0.640115198661436	4.27031967541047	0.00855321717667494	0.0846269026733742
F55F8.7	-0.635188729935032	4.3726026130953	0.00827764265105102	0.0832915926515895
F55F8.8	-1.16403074643071	0.763480761639378	0.0109892151567355	0.0942352770666623
F55G1.15	0.974523672843637	2.39366006318373	0.0400188665820359	0.182273431385367
F55G11.2	0.919414461366244	5.2180805723481	0.000546589391822991	0.0250143930203225
F55G11.4	-1.30235070135298	6.45002659865095	0.00412066392952759	0.0621529613397475
F55H12.4	2.22986578212859	6.55735245507204	0.00193185147791575	0.0440198746127434
F55H12.5	-0.501732632406441	4.81355541821639	0.0208299502919442	0.129226050202534
F55H2.5	0.518940302570847	4.34139445539875	0.029816682561427	0.155963502381158
F56B3.2	-0.709499046366009	4.97442154583613	0.0325983239926617	0.163922667299608
F56B3.6	-0.629702885397066	4.98323984990497	0.00719319389874315	0.0785043433052396
F56C9.10	0.610878102522369	7.33927248272169	0.0155648121174099	0.111251900683555
F56D2.5	0.849652092931046	3.65383507444608	0.00185441857147824	0.0435878564504872
F56D5.2	-0.970618022084199	2.66511968332715	0.0027850054392864	0.052302714195226
F56D5.3	2.04512142841807	2.60687217176562	7.65395075896165e-05	0.00841244473171448
F56D6.14	-0.842334151769359	1.5376660792152	0.0242513797218026	0.13992545210398
F56D6.20	-0.873150441097653	1.61292021349278	0.0235202108271275	0.137481476452028
F56F11.4	0.635402958348032	4.23118651498762	0.0258939723340808	0.14515563337278
F56F3.4	-0.735464138325584	4.51112157367684	0.00366145137165302	0.0597950990291661
F56F4.3	-0.53713493803418	3.05656717726908	0.0332645439746168	0.165324043793787
F56G4.7	-0.984867201842295	1.32217276725197	0.0110659300124025	0.0943312495462844
F56H1.3	-1.06867226234568	3.49486679653784	0.00090410987598387	0.0318194470526712
F57A10.4	0.798453656224918	2.01120334441962	0.0308826474281772	0.1590266587421
F57A8.1	0.444672160185339	4.72124330890622	0.0331167407731473	0.164956306473674
F57A8.6	-0.713680366818508	3.14698064692117	0.00841042997750732	0.0839727889563631
F57B9.8	-0.899853855449849	3.74933447529723	0.00116167522066707	0.0359877511484554
F57C2.4	1.79299797467143	2.07079607206721	0.0187114656350662	0.121915375625902
F57F4.1	-0.676911388938965	4.44883612198107	0.00612165755993691	0.0733830935055435
F57G12.1	1.10322789102717	6.32981262568825	0.00030482612546616	0.0186259288772536
F57H12.5	-0.569994725715317	3.75886308536955	0.0203977550072256	0.127571593699575
F58A3.3	4.18218968462637	0.746753792156902	3.28156014014975e-05	0.00497835644076582
F58A6.5	-0.94428696840078	4.0333470445743	0.00148300824453091	0.0395341104391948
F58D2.2	-0.64198383424695	5.8333856047713	0.0125462783578786	0.100294869463573
F58D5.5	0.687929649086864	6.34283458744343	0.0346489099925184	0.168763978964649
F58D5.6	-0.851649740979644	2.68132651506958	0.00483656233917082	0.0659228802481391
F58D5.7	-0.648571988948835	4.64280552862462	0.00670223697593358	0.0762905735231692
F58E6.5	-0.946895610267333	6.16635313865347	0.000795810226973145	0.0301417989089418
F58F12.2	-1.08438661588116	0.898877548400204	0.0231815282528035	0.136537777560106
F58F12.4	-1.01550099304164	2.06403679293435	0.00909498759016301	0.0867255977182171
F58H1.6	-0.604987081319073	5.34462274286981	0.0109340112495833	0.0941040801320037
F58H10.1	-1.21191173592362	3.44230277560403	0.0312376716834143	0.160116949389489
F59A3.8	-0.545159457803098	3.99907416964601	0.0259438038246814	0.145257835992651
F59A6.2	-0.625665928646708	3.3721719844967	0.0300827873789256	0.156652464452044
F59A6.4	-0.723628686153151	4.764048900435	0.00226103146755785	0.0475286076259616
F59A7.2	1.05439821970322	2.19519355500449	0.00388613447293765	0.0606848592526368
F59B10.4	2.31412030026138	2.30327081279656	0.010187635535491	0.091546711705377
F59C6.16	4.44443111779647	3.39567138874312	0.000384827244014682	0.0205425151627747
F59C6.3	-0.88863861894169	2.6290094733516	0.00864584101815371	0.0847456741318882
F59C6.8	-0.898039593675977	2.57052765544429	0.0123134183972697	0.0997044850778922
F59D12.2	-1.16239507543619	2.71072976624215	0.0032726917066957	0.056478150701522
F59E11.2	0.841947612854594	0.593096876848674	0.0465143573094083	0.196816351265969
F59E11.5	2.19844694826859	4.58431924152556	1.26104383085681e-06	0.00106389841624414
F59E11.6	-1.60465445418605	2.26291669133584	0.00141360703370356	0.0392934884845895
F59E11.7	1.79218496831611	1.64227368067686	0.00310989993696905	0.0551696355806334
F59F5.7	-1.17937178096548	3.66760385300425	0.0134506619328996	0.104254292403613
faah-1	0.711311574297038	5.45925082800101	0.0069491981864611	0.0773292933462713
faah-3	0.730068356647341	4.70710385279662	0.0310344796586824	0.159563396373954
far-8	-0.421112574387021	6.33274502342722	0.0425279318468928	0.188577062875326
fbn-1	2.73975184492342	5.61366704916116	3.81470886339882e-05	0.00562103639003459
fbxa-105	0.511278996423833	3.26371565272832	0.0407874859135436	0.18371494746883
fbxa-125	-1.073070454715	2.46569767988393	0.00690267757923911	0.0773056583921798
fbxa-14	1.77014064470674	3.23339828558603	0.000210264422565835	0.0154914046273916
fbxa-147	-1.56619329541828	0.964081339548892	0.0058885467547193	0.0722411010375398
fbxa-155	-0.665649311548764	3.103318163066	0.0278037657019131	0.150032322741862
fbxa-182	1.39467466281381	2.51774132922183	0.00163064985365714	0.0411496568418676
fbxa-183	-0.898087459906159	1.52537001585987	0.0123672284433363	0.0999654817735354
fbxa-188	0.796825984134907	1.06000655431394	0.049573775005031	0.203781345506579
fbxa-189	1.00570984320407	2.30459741405626	0.0078127998822638	0.0815267187714205
fbxa-19	0.643025255568219	2.80238689833988	0.0205832367513975	0.128193507477701
fbxa-192	0.649600446326824	2.44959330190758	0.0453859576772202	0.194808036649759
fbxa-196	-0.608832840774628	3.11078728082889	0.018519798446701	0.121440129217409
fbxa-2	1.19861329947675	1.39256360024981	0.00694350098815171	0.0773292933462713
fbxa-201	-0.821223995122705	1.45318024629621	0.0253705826246527	0.143057898534547
fbxa-202	-0.471177093671434	3.29611955128674	0.0479976263666258	0.200130578585496
fbxa-21	0.939313008608494	2.14405534606762	0.00716938664018767	0.0785043433052396
fbxa-24	0.656082833312947	2.58709246308627	0.0184552343324116	0.121247543931066
fbxa-29	0.790351439277468	1.571410253888	0.0308642849698604	0.158993160645739
fbxa-3	1.05244261988653	0.634412650398142	0.015320034280182	0.11061969641539
fbxa-60	0.760170438842644	5.19245979424641	0.013689830562759	0.104811537120324
fbxa-69	1.27659365967503	2.53105316921875	0.0228442503021021	0.135120667093466
fbxa-74	1.10098169578993	4.38549961575847	0.000570628943276872	0.0256805659885515
fbxa-77	0.760473330841316	1.64072393779849	0.030318396940771	0.157451349565762
fbxa-78	-2.96701891048334	0.486633946516838	0.0271740842236127	0.148422523565957
fbxa-79	0.935506686752605	2.5197721464036	0.00293408789580686	0.0538210459574202
fbxa-82	1.11180977874578	2.28057635284899	0.00219369131729343	0.0472656021228098
fbxa-95	0.755260724523261	1.87951033927158	0.0459635124395395	0.195792435491691
fbxa-98	0.649946332023325	2.1868731806871	0.0401518786204258	0.18256918969864
fbxa-99	1.02663448966848	1.08507632999802	0.00870295650056538	0.0850568102886889
fbxb-36	-0.872509976311429	2.0441382930635	0.0116451169592515	0.0971506274023471
fbxc-32	1.62560072731834	1.15811797190095	0.0116712387383265	0.0972651586340707
fbxc-43	1.11216966841075	0.751064244202151	0.0342154121577615	0.16811816109323
fbxc-48	-0.725691611801055	1.52778685953024	0.0474359513655007	0.199082526403756
fbxc-49	-0.835687779912109	0.945486039442308	0.0395823100294225	0.181394120022053
fbxc-50	1.08999294275146	3.32801906077067	0.00176421542564465	0.0425474184217071
fbxc-58	2.26042037420602	3.63467218744157	3.16491949051342e-06	0.00154456911318551
fhod-1	-0.516330994437224	6.57308444264015	0.0464702908973069	0.196816351265969
fig-1	0.584052867815889	4.5263671926054	0.00932802590914165	0.0878367271177531
fil-1	1.2215076565534	1.25844143700255	0.00266950258966899	0.0512666948614909
fip-5	1.15207577116992	3.06470331637834	0.0145171682544681	0.108057175059275
fipr-1	4.3983399326243	3.35171251441634	4.07596907738252e-05	0.00594072493028503
fipr-10	3.12347600249637	2.35612828303011	0.000190859501649695	0.0147082474575906
fipr-11	2.53817209018451	1.7585844912127	0.0143513386322454	0.107209053702107
fipr-13	4.380303805491	0.806124684738519	0.0025953044074594	0.0507636530289002
fipr-2	3.48113867550817	4.47412384276395	6.70340934942614e-05	0.00790221817152807
fipr-3	3.18492610852433	3.16348851294687	0.00109848630372691	0.0352626041888328
fipr-4	4.06068023199299	1.74092051341619	0.000252936931132422	0.0173929810746392
fipr-5	2.53870287523187	1.2491054020376	0.00410786848210031	0.0620892479925009
fipr-6	2.77862207769135	2.22132334775471	0.00152635568440475	0.0399744206487956
fipr-7	4.31170482884665	2.17385203636846	8.54031005429279e-05	0.00905812358159319
fipr-8	3.42408939269389	2.96897251513442	0.00118982975664477	0.0365089867433631
fipr-9	2.96007162398314	1.84467771343858	0.000277128836517149	0.0179300641475314
fkb-3	-1.15767566207352	7.78852004984341	0.0176140694185236	0.118508307492716
fkh-7	0.774936347870955	5.10026144191392	0.00739947573648133	0.0795666159987796
flh-1	0.629306117340281	5.59638989183813	0.0416715480658718	0.186631191721869
flh-3	3.68520759562807	1.00407472027638	0.00144512746069595	0.0392934884845895
flp-7	-0.578074649219495	2.86192272537458	0.045603868863424	0.195108468626244
flp-8	-0.6213108663095	2.47912018907336	0.0273157346906784	0.148830380095757
fmo-1	-0.560743561740406	5.36654432202798	0.015105698463754	0.110074552776392
fmo-4	-0.928046749364732	7.09780130965269	0.0129147761142406	0.101807309180395
folt-2	-1.12259913288473	8.21512282907529	0.000313694610095618	0.0188624709720724
fpn-1.1	-0.605361537798119	5.22893760210571	0.0162222311660135	0.113708258078973
frk-1	-0.8228417671507	3.90906313613461	0.00229949442033693	0.0477305273719783
frm-2	-0.689152157099733	6.00441451143875	0.0142910852372624	0.106995623644027
frpr-5	-0.798936266321955	2.78997933482332	0.0148301521215558	0.109202366720451
fut-2	-0.81338671094327	3.08250410545143	0.0312192375936505	0.160116949389489
fut-5	-1.10546029901787	1.18235652908463	0.00473683756827087	0.0657518167214742
fut-8	-0.483132617029836	5.06479617350944	0.0417021530943205	0.186705900114105
gana-1	0.468072020856686	3.88866223691163	0.0383755402822138	0.17842497213738
gap-2	-0.4762131139159	6.11300950203612	0.0425215977976797	0.188577062875326
gba-4	-0.464195602332143	6.77197906327963	0.0324956149595592	0.163748102590278
gcy-12	-0.617988038701208	6.60138706079904	0.0277748862933489	0.150032322741862
gdh-1	0.510482239151624	10.0621538159401	0.0263473360654345	0.146108945120517
gei-1	-0.603964981295639	6.36326581546316	0.0288778038843571	0.152595623430597
gei-18	-1.26669202348074	1.36192822286403	0.0196954797391038	0.12501905530857
gfat-1	0.579298344279079	7.00591921389687	0.0336331307851425	0.166477168954587
gfat-2	0.833857666927694	7.16516824100842	0.0340905491997126	0.167943242024762
gfi-1	0.652798575416035	10.0866839564364	0.0380319510047293	0.177628154309445
gfl-1	0.441660484268293	4.26624862888376	0.0429838640777211	0.18928428026869
gipc-1	-0.770763132600628	7.51517386505086	0.00470493531873617	0.0657518167214742
gipc-2	-0.686112862388455	8.04414292138431	0.00700181059343013	0.0774863529458411
glb-1	0.569939849166196	2.90557468459988	0.0377136369883739	0.176901786587505
glb-33	0.964772335106244	2.52424872821184	0.00218919462669274	0.0472656021228098
glb-6	1.00037160086545	0.974104224919693	0.0123800645895247	0.100002581976468
glc-1	0.665856574334	4.24507560077995	0.0107727163903365	0.0937018793464026
glc-2	0.99165987241385	3.33802990998522	0.00644217139962239	0.0748721559860214
gldc-1	-0.535888853079724	7.71554636897815	0.018111927575056	0.120089026169064
gln-2	-0.53200929204102	5.59643486599595	0.0151538652317909	0.110110023320208
gln-5	1.00876539052655	5.39695407453782	0.033854107710447	0.167385593764522
gln-6	0.944452498820328	6.69253078852051	0.0247802055824551	0.14163588092717
glna-3	-0.510119269213582	5.14253945540208	0.0187350898588874	0.121915375625902
glr-1	-0.908716437985648	1.44952155088514	0.0418871536861735	0.187284042606836
glr-2	-0.979979416011217	2.05442333644143	0.034429343514879	0.168529689717936
gly-13	0.477199301265708	4.70918376712704	0.0251932704331993	0.142719291609112
gly-4	0.499012292868883	6.35990574221641	0.0376848960355469	0.176899899131015
gly-8	-0.91673625291036	7.05330349718098	0.0351543718326054	0.170482810814975
gmeb-3	-0.965601482890768	2.35144327828092	0.0040480447471687	0.0617815318591456
gnrr-2	0.742585126256778	4.05807621535614	0.0185207744238647	0.121440129217409
gon-14	0.419826468379904	6.04154133241092	0.0426890010917064	0.188791825738355
gpd-4	0.582122149849023	5.42917821660776	0.0436705438295414	0.190617943427839
gpdh-1	0.996073735733253	4.8551222597403	0.000342271044737213	0.0195689571009448
gpn-1	0.755401249619191	2.55050532425577	0.0117897552585765	0.097629256013414
gpx-1	-0.444731531711522	4.65457800986708	0.0409577806246399	0.184234444949949
gpx-3	3.53729286454472	2.09328734492586	0.000305329185604027	0.0186259288772536
gpx-5	0.749206280078329	6.7434579602831	0.00441460537035499	0.064412887280838
grd-10	3.7739559088078	3.66093493158956	1.5868422943458e-06	0.00106389841624414
grd-11	-1.5629831341551	2.9119372253597	0.00990078148317348	0.0902748970889017
grd-13	3.76486865224451	3.31143507586752	3.71506057143155e-07	0.000687523968620818
grd-2	-1.30281959329223	4.97127340909377	0.0441994711230738	0.191983718438779
grd-3	3.68520153096885	4.58567059864899	8.580351165253e-05	0.00905812358159319
grd-5	-0.567484488694478	8.50592760489512	0.0374602728649196	0.176664055934636
grl-1	-0.90548250653311	2.10110451427269	0.0161009596495719	0.113272700913489
grl-16	-1.0871157305898	10.3760532478151	0.035011237397766	0.169911575196035
grl-18	-0.927578516347811	1.03878823421619	0.0288826677803607	0.152595623430597
grl-21	3.0145113196543	5.97869372116532	0.00214111579483059	0.0465319638458402
grl-22	-1.16344482368928	2.66051775484333	0.0177282221584634	0.118918324623729
grsp-2	1.06452090174136	3.96342142339804	0.00122991296528916	0.0367191708332799
grsp-3	3.10722216861239	0.365677611137319	0.000334563133145169	0.0195689571009448
grsp-4	1.051752435863	4.00300069163185	0.0331579771372077	0.165039092588277
gska-3	-0.962952725964479	5.55275288061987	0.000856007054083373	0.0312757454719454
gsnl-1	-0.600785595886314	5.79833883766619	0.0133551483500434	0.103814019841004
gst-10	-0.767612524543325	6.72270441842896	0.00289816467262703	0.0534121419397142
gst-13	-0.800195276687136	6.1167947674155	0.00564938915815792	0.0710109815242743
gst-20	0.734058865633848	4.38705563879558	0.00547968875658541	0.0698451963279979
gst-23	-1.51022246897659	0.957122547173571	0.00350555630643614	0.0584234593624445
gst-24	1.81130107522699	1.6513239998641	0.00034457291520275	0.019577873813363
gst-26	-0.655582941575196	5.52901819451271	0.0102340607686151	0.091546711705377
gst-27	-0.600048138071694	6.12958937694132	0.0111867521672479	0.0948050616017172
gst-28	-0.480757925284598	4.08187155702004	0.0324099173101737	0.163562130678254
gst-35	-1.01023298742551	2.14046157511208	0.0278372760375394	0.150088473818804
gst-38	0.88499510586345	2.86092103880665	0.00583658712731942	0.0721805714005267
gst-41	3.95571670437502	0.370459579718944	1.87774570590346e-05	0.00360187247981699
gst-42	-0.512035875485931	5.5755396384858	0.0490413624914509	0.20264888432908
gtl-1	0.86110471798108	6.2214197802705	0.00731691819395574	0.0792977491513296
gyg-2	1.00189380208068	5.68541249092957	0.0448274650793282	0.1931858824664
H01G02.4	-0.768865930557993	1.28980301270076	0.0348645166418595	0.169444836408371
H01M10.1	1.20095889336935	1.22615464403946	0.00751123670558034	0.0798083779596884
H02F09.3	1.07783574785645	2.5316261858314	0.00141048170766597	0.0392934884845895
H03A11.2	0.674010134261169	5.317960090929	0.0054215755537066	0.0693930954809438
H04D03.2	0.586950300928881	4.20221722634639	0.0479861426894974	0.200130578585496
H04J21.1	-0.573265754082423	3.62381603271568	0.0375889550257307	0.176899899131015
H05L14.1	-0.53082032249992	5.4746340658669	0.0231856603403953	0.136537777560106
H05L14.2	0.694892328430647	5.5116608593144	0.0240330457398359	0.139210664889624
H06A10.1	2.37129298673219	3.57492113764278	0.00507936424518754	0.067235138364975
H06I04.5	-0.777895010895626	4.66679206636301	0.0155251978822975	0.111162089368321
H06I04.6	0.452399300205021	3.99128225963001	0.0491381164333609	0.202861146322332
H08M01.1	-0.751679030137712	4.26814874624193	0.00584054888280792	0.0721805714005267
H09G03.1	-1.09629055948428	1.17766868456904	0.0048204086073228	0.0659228802481391
H10E21.4	-1.08537749764856	7.13014855676649	0.0124274939189136	0.100100260379494
H11L12.1	1.2766987171283	1.79918029156919	0.0011230717603058	0.0354226112440426
H12D21.2	-0.624349455148249	2.32057891904735	0.0398122505251621	0.181764544532481
H12D21.5	-0.806147421100743	2.61608280601058	0.0146779866360735	0.108498965161582
H13N06.2	-1.3164978057462	3.35523136295483	0.00792247617566593	0.0819695085181361
H14A12.3	0.587242689122754	5.05762801073656	0.0206587817292399	0.128544595919897
H20E11.1	0.607661768243168	4.34212760028069	0.0177143696757694	0.118884876367564
H20J04.1	-0.718478995956332	3.75071938064995	0.016340050262171	0.114057123355258
H21P03.2	0.582080865313661	5.26361068168095	0.0125223171026802	0.100245820913337
H23N18.5	-1.36931409734257	6.83152652101615	0.0169224714094569	0.116306211752643
H29C22.1	1.99627329252092	0.721912383740611	0.00122077706704893	0.0367185920088054
H32C10.1	-0.827450003438736	4.00552644455568	0.00267249009681424	0.0512666948614909
H32K16.2	1.23993762792785	1.37774490938843	0.0378623976419528	0.17721787737122
H37A05.4	1.27349041825498	0.712734814521897	0.0148882084788698	0.10936820794993
H38K22.6	-0.861070536322644	2.85150694695281	0.00402839421740983	0.0617815318591456
H38K22.7	-0.595037318558625	2.43198789099346	0.0489259103192862	0.202483806009663
H41C03.3	-0.889679114845101	4.3692621082332	0.00717885660988097	0.0785043433052396
H43E16.1	0.761771199498386	6.10074827321449	0.015294341432244	0.11061969641539
hach-1	-0.801438992646892	7.87014996498798	0.00884977378097809	0.0859280352129871
haf-7	0.664838865793518	4.73598928716246	0.0122492363326436	0.0993143816463041
ham-1	2.00159034196948	1.83261993567453	0.00026624394620434	0.0177615177843483
hasp-2	-0.688049016843919	3.83137784834333	0.0090986594345695	0.0867255977182171
hda-1	0.514280647616734	6.92636204132929	0.0399403556341098	0.182101403841475
hdl-1	-0.74220505901042	4.03440518957397	0.00736290781148514	0.0793401696315636
hdl-2	-0.623098425958936	4.01301945939042	0.0140035818159199	0.105967284745863
hecw-1	-0.487686827641382	4.15464385273592	0.0344839221447562	0.16863417652773
hex-2	-0.682873847321803	6.01351819325184	0.00516859455167082	0.0679641313192859
hgo-1	-0.64683875304566	6.47689125149036	0.00634705044397747	0.0743600166072503
hil-1	1.25517576033339	0.555799838468548	0.00652247311343322	0.0751746467947212
hil-4	0.64510386999966	6.47560603505053	0.027507845546304	0.149257398696248
hil-5	0.621410548797797	6.90744158909389	0.0183418482361537	0.120868242348675
his-48	1.33092751317692	2.46539459434988	0.000760488351767122	0.0294722205457958
his-65	1.32651787678042	0.745986149366509	0.00759022489927293	0.0800428141376365
his-68	0.693275831037668	2.89651854260667	0.010954898088956	0.094162966971033
his-70	-1.02010145892269	3.66289624873486	0.00274783084621477	0.0518592005393744
hlh-2	1.17409988757875	2.13677789726426	0.00133688386353951	0.0376401999851307
hmg-12	0.722142981669191	6.38247574742683	0.0144104011688196	0.107528697424987
hoe-1	0.474510378913224	7.1151813912258	0.0413827619531677	0.185602934212373
hog-1	-1.29649968086545	4.2970123791536	0.0195352862511222	0.12432304382596
hot-9	1.11660355375365	2.28549122382155	0.00104428685159375	0.0345749194889397
hphd-1	-2.1387852431973	8.16259856961151	1.60460212654885e-05	0.0034152555420466
hpo-26	3.36780470972696	1.3676553607659	6.2325403335979e-06	0.00198968017718724
hrg-7	-0.626257163196256	7.01961613788599	0.0150996992779014	0.110074552776392
hrpa-2	0.486772940650638	7.68991652072628	0.0325688398752962	0.163922667299608
hsp-12.3	1.04018489280911	2.02129462871741	0.0276267219155086	0.149675440066689
hsp-6	0.597612489560646	9.49817943640564	0.0374764430157831	0.176664055934636
htas-1	-0.771325913749339	4.53265900175959	0.00274159110528647	0.0518592005393744
htz-1	0.591029508917195	7.66085678995672	0.00910226710053958	0.0867255977182171
icl-1	0.544121143857734	9.69462913502324	0.0343000051932665	0.168348744376468
icp-1	0.574486663329489	5.37619173964347	0.0127465386820751	0.101198932249572
idh-1	0.930510709745755	8.44711431173971	0.00158551380198454	0.0408849126361744
ifc-1	-0.527529573176749	5.91037763439211	0.0339778527691464	0.167750010228823
ifc-2	0.662665153496464	8.64328508432547	0.0383316895007869	0.178387712471018
ifd-1	-0.516273994600385	6.01914024802695	0.0359565048054132	0.172614162069113
igdb-3	1.86172196685074	0.706999166841749	0.00069212721652453	0.0282112425446504
ima-2	0.655275167784117	7.05009119061294	0.00975786942149395	0.0896801035454506
immp-1	-0.571528878663218	2.67413913877419	0.037783792916193	0.177147859864767
ins-4	1.15573461189404	1.6159532429563	0.00438524683091731	0.0642642347057598
inx-18	-0.785701109366205	2.79110326599557	0.0191962250401156	0.123385900959493
inx-2	2.98128961090796	0.852112876257135	0.00011993363125798	0.0114360226256346
inx-3	1.68440553650331	2.58391234470498	0.000121275035962778	0.0114519504029922
inx-7	0.577552340896688	3.62480191706384	0.026132954335424	0.145456845842151
ipla-4	-0.640111122464613	4.17122225105293	0.0185798135078998	0.121648788734096
ipla-5	-0.819049848468027	2.46979553880476	0.0176801663002256	0.118833759358258
irg-1	2.37480614657349	3.04162676361499	0.000319474997131118	0.0191242867702284
irg-2	2.76271927259529	2.62839644244239	3.79019628322629e-06	0.00165815929279705
irld-1	-0.70565337555029	3.44513676878371	0.0108391028126391	0.0940113386899594
irld-14	-0.766070744790267	3.16285701457082	0.00628257245205992	0.0743600166072503
irld-18	-0.631303972605702	3.48852081871976	0.0136768307177197	0.104811537120324
irld-3	-0.596891194434714	3.60853974903438	0.0220490828573742	0.133151558098556
irld-6	-0.591953773134604	3.28864079525631	0.018609988028862	0.12177627074833
irld-7	-1.09792640024558	1.94205239406045	0.0030574939477591	0.0546639151273358
irld-8	-0.643819358157186	3.76786417036031	0.0108894972859635	0.0940314754933056
ivd-1	2.20270082636281	8.11492568858192	6.38050918182201e-06	0.00198968017718724
ivns-1	-0.407928845142129	6.81394643744296	0.0432550659495221	0.189792925169222
jmjd-1.1	-0.614166265980409	3.59984162903025	0.013351386752379	0.103814019841004
jmjd-4	0.653928516825463	1.41526771504605	0.0473277746800552	0.198815203848641
K01A11.1	-0.740817006530361	3.94339958482496	0.00695691076220085	0.0773509257133923
K01A6.5	-1.43839906038671	0.864425723850707	0.00162716951085773	0.0411496568418676
K01C8.2	-1.19947151344042	1.67896573844611	0.00249728419249765	0.0497564394312051
K01D12.1	-1.88150175069673	1.54710195751185	0.0461833797942737	0.196263170333547
K01D12.8	-1.38941990924181	4.47482963039604	0.0243450590170498	0.140097441513108
K01H12.4	-0.598601965924195	5.4362277339526	0.00614442555975608	0.0734550373900276
K02D3.2	-0.986379930456275	2.12521919744234	0.013423651853313	0.104105117236017
K02E11.10	-1.20670265572489	8.22333557864954	0.0330021514601258	0.164936954501985
K02E11.6	-0.612062052415565	1.83080246525488	0.0469594451978139	0.197907045953679
K02E2.8	-1.47499129571594	4.30665015868499	0.014956562105142	0.109591552605382
K02G10.15	-0.629653924464271	2.34009608646757	0.0399085180891804	0.182076784476736
K02G10.5	-0.718966696193549	4.10077358385924	0.0486559991360085	0.201740350159164
K03A11.6	-1.33046619154208	1.01107683602279	0.00320963447450034	0.0563189374074735
K03B8.6	-0.777138110352849	6.18106728385795	0.00507702832929369	0.067235138364975
K03B8.8	3.69011567140678	1.74909543202883	1.88091891204971e-05	0.00360187247981699
K03H1.12	-0.769563053272503	4.00168534869886	0.00853286989703319	0.0845939148727592
K04A8.20	0.994824088278335	1.57153208267537	0.0390369489444885	0.180374379185612
K04B12.2	-0.545174922650309	3.90439342414995	0.0186778062128258	0.121873821658288
K04C1.5	2.67415718076101	2.36475043667843	0.00102327959797127	0.0341322291771065
K04F1.9	2.72332560495374	0.632026963271621	0.000182132675974771	0.0141989363496843
K04G7.1	0.461464642368022	5.34395142631861	0.0423820709948359	0.1883663208385
K05F1.1	-0.809002089637563	2.21018048836717	0.0116041949674836	0.0969770765250588
K05F1.10	0.702762548697279	3.83399148543679	0.0373851997431886	0.176513430759301
K06A1.2	-0.849112202720229	3.60481267668541	0.00327091809543874	0.056478150701522
K06A4.6	-0.971449590973142	1.42941545795797	0.0243586834717563	0.140097441513108
K06A5.3	-0.545100478522125	3.37645815239239	0.0399671217478244	0.182161500855397
K06B4.15	-0.567938176925331	2.89515101800904	0.040262703082134	0.182846391131258
K06H7.8	-0.722605965445937	3.3847061104542	0.00686174921570367	0.077124220648257
K07A1.4	-0.775204249025856	4.30210140526563	0.00808241585377722	0.0822498956104379
K07A1.5	-0.513607108527418	4.84864934681715	0.0194706819994545	0.12432304382596
K07A1.6	3.46024618493078	1.77020183004411	0.000219470976795035	0.0157602126703454
K07A3.3	-0.569403509474471	4.24305681945788	0.013678051758031	0.104811537120324
K07C11.8	-1.1847168864165	3.43590265665501	0.00454056512739849	0.0654131279969979
K07E1.1	1.78924730604251	6.71843766971112	0.0125037156751329	0.1002013249771
K07F5.17	-0.945267763590734	0.655038206380953	0.0318538878376724	0.161791205308844
K07F5.6	-0.722497605168468	3.43392404845394	0.00690082052468985	0.0773056583921798
K07F5.8	-0.915985118738925	2.09090442159416	0.0071930380809482	0.0785043433052396
K07H8.5	-1.37939157385338	3.46329968420643	0.000249426754472048	0.0173707396015498
K07H8.7	-1.18051268232222	0.337585941209479	0.00925273608143682	0.0874702730816039
K08A2.2	-0.512178016353146	3.59170053386991	0.0274989023974002	0.149257398696248
K08B4.7	-0.894115316340713	3.17789471749751	0.019096903451319	0.123176071093476
K08B5.1	1.2980368969738	2.37823509030044	0.001558001317182	0.0404085873541458
K08C7.1	-0.730435540083426	3.92839937597726	0.0100854194786159	0.0911904179290361
K08C9.1	-0.603552464429047	4.26387091672123	0.0103357885526479	0.0920269513296522
K08C9.2	-0.665604755277336	6.15753036600811	0.00670117498066274	0.0762905735231692
K08D12.6	3.83765301747792	9.44535871036627	0.000595977337352134	0.0261158827338391
K08D12.8	-1.23388976517254	3.09154333314096	0.0140216398197546	0.105984311354617
K08D8.12	1.60719882387544	0.560067609803928	0.00325703976522411	0.056478150701522
K08D8.3	-0.506367534318001	5.5777607161326	0.0195209026921752	0.12432304382596
K08D8.4	0.713500582590705	5.41873791273449	0.00616357615012973	0.0735297087162718
K08D8.6	0.71204718256341	7.00810762980353	0.0153811494129388	0.110706297626461
K08E3.5	0.424050079348701	7.85748110130525	0.0496236432265067	0.203878861460484
K08E4.2	0.752841025338846	2.01488330821665	0.0221395012331041	0.133151558098556
K08E4.3	-0.620713141271913	3.63814057582829	0.0126786955101517	0.100914175881335
K08E4.7	-0.737891703174872	2.72253704809429	0.0129794586873145	0.102137066630399
K08E7.4	-1.23727200601566	0.894326563785687	0.0311683811260512	0.160116949389489
K08F4.5	-0.70437585417252	4.93122616027309	0.00248417140227225	0.0497360649346143
K08F8.5	-0.529464543141574	3.15549834314394	0.0341046646307277	0.167943242024762
K08F8.7	-0.792362028511534	0.823237987017955	0.0493551913465975	0.203194277177318
K08H2.3	1.2366304173083	0.781931738358559	0.00505331858466965	0.0671341914057878
K08H2.5	1.63579485312188	0.636550767272331	0.00144773585778644	0.0392934884845895
K09B3.1	-1.05144253810614	0.71136033925717	0.0195670970056345	0.124407398647963
K09C6.2	-0.659795676822553	4.12196190013713	0.0194659308212921	0.12432304382596
K09C6.7	-0.478622862789433	5.35610620256579	0.0191833042346047	0.123385900959493
K09C6.8	-0.841861405139704	3.53361461156219	0.00374976165014903	0.0600880041918196
K09C6.9	-0.711553445271515	3.38836246432458	0.0110281539153391	0.0942406742474132
K09E3.7	3.20049282917711	0.72724335117798	0.000395525574223919	0.0207984408814452
K09E4.1	-0.50676087781285	4.16280666765354	0.0354764634675497	0.171132786660924
K09F6.10	0.707688530849178	3.19680226741568	0.0292382218173218	0.153845255208482
K09F6.13	0.720299313835911	1.52243887727789	0.0364775512135114	0.173572563598998
K09F6.3	-0.638217738596671	5.84546603362739	0.00793926443446143	0.0820798741724698
K09F6.6	0.645511866939198	1.63301145929819	0.0428610473320252	0.189178335640265
K09G1.2	-0.772706482288889	3.426125829309	0.0221439312819584	0.133151558098556
K09H11.4	-1.16865818052928	3.51428326079177	0.000736575261921964	0.0288620410049759
K09H9.5	1.2640889497135	1.95884345131576	0.00297816739210344	0.0540332674575297
K09H9.8	0.994647650711386	3.22741054531605	0.00582959286879414	0.0721805714005267
K10C2.14	4.16003922566325	0.0518730070515539	4.44924786637305e-05	0.00634680474895704
K10C2.7	2.51692379324332	0.180510846837073	0.000369202578096768	0.0200430662740873
K10C2.8	2.77896560382169	2.37048619240476	0.00646209842349427	0.0749370731795927
K10C3.4	0.639185611738562	6.53884416233909	0.0381707036782887	0.178017178944629
K10C9.7	-0.770569328687111	4.19783600812187	0.0043926797624234	0.0643028852994927
K10D11.3	0.891107115259661	1.54672139684152	0.0281260787315873	0.150977818139253
K10D11.6	0.697934753526919	3.25796335461789	0.0101181728369945	0.0914030160582496
K10D2.8	-0.622993773191864	3.16630404517505	0.0234473347319396	0.137175092242835
K10D6.4	0.72699853228422	3.80934947626518	0.0143728343810552	0.10730809366123
K10G4.3	2.04814313507216	1.56093775266539	0.00499757351931545	0.0667454813949211
K10H10.7	-0.819016626214779	2.74296212445093	0.00752733480841089	0.0798576662166265
K11C4.1	-0.844343223067641	4.49314284592588	0.00213719836301484	0.0465319638458402
K11D12.13	2.54772251230445	1.64894578319831	0.00856430061360048	0.0846269026733742
K11E4.2	-0.918472597885323	3.05561956029059	0.00754565315060524	0.0798576662166265
K11G9.5	0.832500645273177	3.54735914329273	0.00611376085750332	0.0733830935055435
K11H12.4	3.29030346393404	5.28661334142502	3.20390046389617e-07	0.000687523968620818
K11H12.7	1.36633340111522	5.52100998629835	0.000802175918506168	0.0301417989089418
K11H3.2	-0.614337171661954	3.22279666797699	0.0248950301667596	0.141923172270326
K12H6.9	1.94642328445616	0.0912759791810431	0.0335939331356599	0.166477168954587
kat-1	0.597771080211821	7.51001280871653	0.0275208298452657	0.149257398696248
kel-10	-0.747782467383283	6.32567943152639	0.0102577394026989	0.0916973517671932
kgb-2	1.10515834485198	2.3202738831355	0.00388447432005714	0.0606848592526368
kin-14	-0.520344736500554	4.71126096135173	0.0179025568162189	0.119426810582423
kin-16	2.19479417806026	3.10083136699627	0.000695199820375252	0.0282436365599346
kin-21	-0.935256471313415	3.24746046711991	0.00196069064135065	0.0440572347101269
kin-24	-0.652777055907908	3.5128524492095	0.0106965157246079	0.0935613694398349
kin-26	-0.727569530064332	3.62783590885482	0.00567085530861385	0.0710658867600029
kin-30	1.17043165983542	0.48806352302009	0.0151756718386884	0.110110023320208
kin-5	-0.566590309520754	4.57336786713095	0.0111597801542282	0.0947697859962292
klp-17	-0.7566173498505	3.73382501392016	0.00367607666994185	0.0598614553404441
kmo-2	-0.794331794460156	3.26966171522562	0.00405684744693038	0.0617815318591456
kreg-1	1.94698921368827	2.9759191489876	0.029377518579135	0.154177356801417
kri-1	-0.710930558974254	2.42448304878285	0.0254153856558173	0.143180902425107
kvs-5	0.449123289176797	5.02136093498595	0.0352265532297873	0.170647706740686
lact-1	0.59445177771012	3.56582427235124	0.0269912199085265	0.147928303149698
lact-3	0.900820933286396	4.79053123804864	0.00690154824073146	0.0773056583921798
lact-8	-1.08645827291357	5.44531473648612	0.00565176096631855	0.0710109815242743
lad-2	-0.532272450836582	3.36943249399286	0.0288024619908382	0.152592735217364
lam-3	0.759738456212206	3.803250311107	0.0251403992847412	0.142627796486355
lat-2	-0.546202461000234	3.49906103238271	0.0437391094169354	0.190793011766977
lbp-8	1.83198155240163	1.18772896246007	0.0269754706954347	0.147928303149698
lec-11	1.63517547704093	4.90529328817907	8.8333708957555e-06	0.00252014192215288
lec-2	0.944858741910869	8.26337125564168	0.0047789288086467	0.0659228802481391
lec-8	0.557651086743525	7.44731775896491	0.0150719947480618	0.110074552776392
lem-2	0.485328769294851	5.11242108697089	0.0280023492244286	0.15055473165612
let-268	-0.653433470655379	5.77551163492784	0.00683017238920409	0.0769624561466181
let-653	1.87123025337752	4.48726089674969	0.00237628990040786	0.0488269997691114
let-756	0.584504515871822	4.65769239119108	0.0329099776972853	0.16453761780123
let-765	0.590962657209888	6.96872245836378	0.0216208179087555	0.131599431383796
lgc-27	-0.607615297039471	5.39381281998311	0.0463055934180415	0.196475508322776
lgc-32	-0.799983592187633	3.84841484571797	0.00947784066292641	0.0885202481957908
lgc-35	-0.785947088502064	1.09440072473696	0.0304022731871385	0.157732105989073
lgc-50	0.56662928301267	2.45573708870071	0.0443609678336617	0.192249248144751
lgc-54	-2.31688780758257	0.456520593226465	0.000959769416856713	0.0327469417573325
lgg-2	0.95168446755267	6.99015509618464	0.0172742515357011	0.117578902965592
lido-11	1.02616742118056	1.36430827147993	0.00983726272418283	0.0900232039619856
lido-12	0.890212661360276	2.11697060830518	0.0356422702227591	0.171669253382535
lido-16	-0.512471256208239	2.79296768528277	0.0493501307566272	0.203194277177318
lido-18	-0.615435573307166	4.18448821979246	0.0137257856054359	0.104811537120324
lido-7	0.681250717536754	2.74944744427811	0.0189599787732558	0.12264078889078
lido-8	0.521135283225388	4.69941302606207	0.0288661160108473	0.152595623430597
lido-9	0.957918682550231	2.81208015707222	0.00990337636048731	0.0902748970889017
lim-6	-0.518453962193329	2.99269890556666	0.0460012999737812	0.195819293682044
lin-1	0.470766747569404	5.06956011059367	0.0267175808590337	0.147119324399224
lin-15A	0.966087658390041	3.19581564205725	0.00168550350293222	0.0414022856252593
lin-15B	1.03499197676982	4.92029331645036	0.00586496101137095	0.0722253830309959
lin-3	0.607024240602131	4.82524482130951	0.0464926673421643	0.196816351265969
lin-41	1.05028024470513	7.07723115136185	0.0178983541653712	0.119426810582423
lin-44	-0.715095741223421	2.37341802832765	0.0313990563844091	0.160478420338009
lin-46	1.06298901414179	1.39928476651028	0.0107524051056533	0.0936533828994542
lin-66	0.600403999276176	6.88539096400908	0.0249550203648161	0.14213878281559
lin-8	0.63581797299363	2.56869917813982	0.0309231858950735	0.159174280102511
lipl-1	1.08472597422018	2.33946283214832	0.00905987000691876	0.0867255977182171
lipl-7	-0.434864829333336	4.02898559819015	0.0474293937799683	0.199082526403756
lips-10	0.561159154458922	5.48608473507214	0.0151528795324484	0.110110023320208
lips-3	-1.57311199203804	5.78148385453372	0.0187274231081234	0.121915375625902
lips-5	0.632301945516146	2.46907990580129	0.0422333678955277	0.188017008669034
lips-6	-1.42263956339385	1.44797708286275	0.0385116038768023	0.178933505330576
lips-7	-1.25689045703172	4.90758537224059	0.0194558537216391	0.12432304382596
lips-9	-1.46899880875134	5.42551918538159	0.023216079101683	0.136596930528507
lon-8	-1.29174730398296	6.75973271039443	0.0291281441811954	0.153529593288384
lonp-2	-0.558635820477507	4.91860701482423	0.0117309840173206	0.0975206228693442
lpr-3	1.26761109239374	7.24851139197393	0.0138777073680013	0.105621379679248
lpr-6	1.13204864769813	5.47344636717539	0.0351865129499097	0.170576989206558
lpr-7	-1.65217903438877	4.58267379929104	0.0171833268557341	0.117197980574028
lron-13	-0.837098810341817	2.02437744836782	0.0137188044200521	0.104811537120324
lron-5	0.65688635358358	2.60163240532158	0.0199373560470576	0.125826123608326
lrp-2	0.588812718636353	6.39220623119435	0.0396571885620294	0.18150117058985
lrx-1	-0.973693774236802	4.4751279248967	0.0125365503167668	0.100294869463573
lsd-1	1.17827171504818	1.39765847255175	0.00681945680239585	0.0769624561466181
lst-1	0.452076212050786	5.38316162977552	0.0477213615234643	0.199666672701478
lst-5	-0.605607785316281	3.77092481087255	0.0215081176023489	0.131270982671778
lsy-2	0.419908784949046	4.1251290806955	0.0454170624964883	0.194874749201799
lsy-27	1.69690701201333	1.49846240343316	0.000624016837729111	0.0266479037487569
ltd-1	-1.0818283674257	5.46828472722702	0.027804483705983	0.150032322741862
lys-2	0.912348425597471	7.45113567275891	0.00202174896994225	0.0449678303487874
M01B2.8	-1.18288059400524	0.562710205805546	0.0162109291680493	0.113688467162329
M01G12.9	0.849338380333411	5.19248900367018	0.00133523929298046	0.0376401999851307
M01H9.3	0.795200382927721	6.9953674438727	0.0437160175857599	0.190754337718013
M02B1.4	-0.781933671338947	3.17175565188205	0.00480616416757537	0.0659228802481391
M02B7.2	0.653629250823792	3.7013592884864	0.00924462771229333	0.0874702730816039
M02G9.2	-1.40416039009208	5.0356372390069	0.00540900774291133	0.0693930954809438
M02G9.3	-1.02281926075867	2.39776841068902	0.0419977730326394	0.187466091409674
M02H5.8	0.530579384428145	5.54652124593377	0.0432123730363229	0.189667662862211
M03A1.3	-0.673907010803933	1.86640029517094	0.0286808032764264	0.152309263815288
M03D4.4	1.3833814351788	2.55069120814594	0.0023818030845061	0.0488342470338566
M03E7.4	-1.11739126724857	4.49087186206883	0.0391992267397846	0.180812669884338
M03F8.1	-1.5284090727148	4.3303789646093	0.00256615943523663	0.0505844866711716
M04C9.4	-0.580609902993407	3.14284536389103	0.0469517415169902	0.197907045953679
M04F3.2	1.00047786969916	0.582815558573186	0.0245249586414558	0.140600014612277
M04G7.2	-0.817495966178951	2.76647729590472	0.00487206908240032	0.0659228802481391
M05B5.1	-0.559615960297702	4.67973329369399	0.0181083842877408	0.120089026169064
M05B5.3	-0.531201270826111	4.2871486043905	0.0225864497067156	0.134349869617133
M05D6.1	-0.760236901552919	3.89638595911194	0.00391011262756248	0.0606848592526368
M05D6.9	1.18842420563927	1.23911501810854	0.00766391174402605	0.080222788895898
M110.7	-0.834575339642385	3.93599658929227	0.00227432087094032	0.0475718620211187
M151.7	3.5765224426698	1.5213665757811	5.10782850954283e-05	0.00684908724844598
M153.1	-1.05170887234771	6.15219102270501	0.0150501066350985	0.110024427673634
M153.3	-1.36946431832858	2.06489420122294	0.00592679574906061	0.0723644538835651
M162.7	-0.482516746089194	3.9702240822973	0.0305287506193659	0.158139579474754
M163.1	0.596178122415191	5.6858692459123	0.0404967550123093	0.183267292595361
M163.8	2.51442040194424	0.408477988671506	0.00043608691677757	0.0219830431092874
M176.9	-0.815713162686445	4.41817517788471	0.00302724622586702	0.0543718827687901
M195.2	-1.15018640598067	5.33728341797214	0.0198333048513927	0.125268386600247
M28.4	-0.92652261759158	2.6187878079327	0.00282528570189833	0.0527985546255009
M28.8	-0.640301294103431	5.09118240539536	0.0177958836915669	0.119252875772224
M28.9	-0.860154756927978	5.8032186790948	0.000880708789972999	0.0314771238179307
M60.4	0.71794761035061	5.66642821035467	0.00460391979364772	0.0656062837333731
M7.7	-0.702269235903467	3.87380157282879	0.00922948405235074	0.0873998246172112
M70.3	-0.69192837365593	6.08556230063344	0.00407422399719391	0.0618812823271139
M88.3	-0.608611526470686	3.86582243687081	0.0151076657697863	0.110074552776392
M88.4	-1.02813532561306	2.7952841847302	0.0145215175968986	0.108057175059275
mab-10	0.567352825990366	5.50211018121673	0.0381399266601236	0.177946512381906
mab-21	0.807658742843525	2.16178364847744	0.00989750483533826	0.0902748970889017
mab-3	0.918395468250253	2.71953657514373	0.00395420577066574	0.0611556461117151
mab-7	-1.4419936967263	6.28565494452568	0.0189180417669874	0.122582058679187
madf-8	0.631292003643635	3.5514807110652	0.0197708007959402	0.12501905530857
maf-1	0.818003575676242	2.62976886118273	0.00896725829768035	0.0861949580742622
mai-1	1.62410728987043	3.17722839354175	0.0269850083893706	0.147928303149698
mam-2	-1.58198144310605	5.72198431816941	0.0220798324192788	0.133151558098556
mam-3	-1.33419146725272	4.67050830982525	0.0381090525819909	0.177864352966208
mam-4	-0.736656276049948	3.11065504061576	0.0434977327220759	0.190302197929331
mam-8	-0.9863447682528	2.26896222988299	0.0118999175920915	0.0981490543573667
maph-1.2	0.71998368775889	6.30745321575055	0.0404905736395371	0.183267292595361
maph-1.3	0.716245180251527	5.18803351678096	0.0311974307116132	0.160116949389489
marc-1	-0.942975940974487	1.80547483535983	0.0154116458583357	0.110750890756635
marc-3	0.796596896710977	5.08700679685998	0.0209204489888451	0.12939220502372
marg-1	3.08136157419036	3.65945944654188	0.000420111552395968	0.0215010526949524
math-20	-0.805594184238628	4.65789218718251	0.00895126070128501	0.0861949580742622
math-41	0.514000486640985	3.83075279824802	0.0358239209971467	0.172420300305362
math-48	-1.16595091935831	0.541137599120271	0.0178652121098078	0.119419057417952
mboa-4	-0.85564827896266	4.29026830803698	0.00168366965781783	0.0414022856252593
mcm-2	0.577417374006657	6.25020239271791	0.0386362522419085	0.179078294611736
mcm-3	0.67171729658568	5.99358750172509	0.0136400256318698	0.104811537120324
mcm-4	0.763332666024256	5.82253849705793	0.0139286969907488	0.105621379679248
mcm-6	0.545062831862703	6.25977182455902	0.0238094964526472	0.138633450004709
mcm-7	0.762595771899882	6.39224875750927	0.0156693326417062	0.111641913598639
mct-3	0.639771511379518	6.21758080103347	0.00831953189046548	0.0834556864814103
mdt-18	-1.0214384020859	4.10653337706076	0.00142173960975888	0.0392934884845895
mdt-26	0.533876536386363	6.49794980677063	0.0371973605717349	0.176148480484452
mef-2	0.457112900315658	5.23331930478124	0.0442635358541096	0.192121492204885
meg-1	2.17237910735462	4.19181091778127	0.000616175272606971	0.0265668624771282
meg-2	2.26041405080824	2.03353668861328	0.000627741911399092	0.0267210361876552
meg-3	2.17640067065341	3.37885186787197	0.00274094699965057	0.0518592005393744
meg-4	1.95296702024721	2.33996443538969	0.000541326722330541	0.0248674947029733
mei-1	0.79554803923811	4.84408563679229	0.00747976414468964	0.0798083779596884
mei-2	0.793110807769636	5.14882625690211	0.0114919749816237	0.0964908531800827
mek-1	0.513742613141113	5.19039343333444	0.0141949429230997	0.106510078477628
memi-3	0.987038906109917	4.79028657324658	0.0378548070512484	0.17721787737122
memo-1	0.561254784740509	4.88806534134057	0.0203443902721014	0.127530601825173
mes-1	1.45451686311442	1.8518355499926	0.00866483426732056	0.0848698047410529
mes-2	0.476290847424359	4.94110603850875	0.0396512959175314	0.18150117058985
mex-1	1.0498089924327	6.49062818387899	0.0403950900869307	0.182992487491775
mfsd-10	-0.468115915491062	4.5517427107234	0.0291779728200699	0.153731802571441
mfsd-11	-0.523372365245667	4.2561264226649	0.026181971202236	0.145553089490374
mfsd-8	0.529466567361918	3.4415961540456	0.0482599649675345	0.200656703953386
mig-14	0.752707738878885	4.47145713550427	0.0118917755921052	0.0981490543573667
mig-17	-0.776495250941635	3.24522690218494	0.00972158253602676	0.0894692520422669
mig-23	-0.514542806834315	4.7941693496863	0.0246748910133586	0.141154272012852
mkk-4	0.681173720539197	3.49708643786751	0.0193484715165682	0.124043280450792
mlh-1	0.603582443755856	4.8225794183109	0.0308527355464694	0.158993160645739
mlt-11	1.23132466127238	7.97419590265416	0.0278763374469611	0.150238669142404
mlt-8	-1.17797913363823	8.07911529063705	0.0104910680037476	0.0927013813998965
moa-1	-0.68429159174832	5.40747532684702	0.0218751907911611	0.132546061147166
moe-3	-1.14407924407951	6.18319925139019	0.0140867857185451	0.106296966629134
mom-1	1.07562161169302	1.17118613428866	0.0154404425808077	0.110835616520535
mom-2	1.04050516113209	4.29863946268544	0.0109084490190356	0.0940314754933056
mpc-2	0.570580786436886	5.4325281849319	0.010002347431952	0.0908624315963101
mps-3	-0.58139685260455	4.23539569222392	0.0318102383737133	0.16169900304487
mpst-4	-0.86431430606287	4.81971052200863	0.00130402050178471	0.0375004904175794
mpst-5	-1.70012778611096	4.70334519435162	1.69208079290279e-05	0.00346496044403469
mpz-4	-0.628269502217451	4.41544895580198	0.00745986912944283	0.0798083779596884
mpz-5	-0.68648452924889	3.39222911036711	0.00968788016991957	0.0894692520422669
mre-11	0.456001494689131	5.65102029381623	0.0413278433823186	0.185463538123665
mrp-4	1.28680546072745	5.84536199695557	0.00248526389168984	0.0497360649346143
mrp-6	-0.568639915709702	4.09974473858346	0.0240402404700463	0.139210664889624
msd-1	-0.531099025304338	6.93351511202773	0.0236747877243192	0.138229414308742
msd-2	-0.499773975262907	6.93785404638151	0.0450361567423193	0.193740720486929
msp-10	-0.442877118426057	6.24757342299583	0.0431017588137673	0.189492289814362
msp-113	-0.75882984325217	7.15245555868275	0.00461089094661867	0.0656341287248187
msp-19	-0.776733493447473	8.00922247502138	0.0034165270489896	0.0576010333957401
msp-38	-0.417440209020808	5.6983416139947	0.0465047766226756	0.196816351265969
msp-51	-1.16852424914499	7.97818867425745	0.000260771289110381	0.0176600111903086
msp-55	-0.658979878725283	6.59982126844796	0.0128771793843079	0.101750205282371
msp-59	-0.812059271348707	8.05352221016909	0.00345712260607471	0.0578733545878349
msp-65	-1.23368066384942	6.32561185361731	0.000419823812369781	0.0215010526949524
msp-76	-0.580665908137767	7.12860227381669	0.0107559258457125	0.0936533828994542
msp-77	-0.569216589543156	6.89206569993909	0.0116955422019641	0.097346694839315
msp-78	-0.709043704080368	7.16304026345473	0.00339189030911879	0.0575150618967419
msp-79	-0.873206661013398	6.69912032731414	0.000713470419020809	0.0287295040500001
msrp-1	0.600395094086381	4.18944887044708	0.0263665001737728	0.146154775043456
msrp-2	-0.620176269299856	7.02129890011647	0.0222499824653728	0.13319197092776
msrp-5	-0.976314782042781	4.36024043534724	0.000899569569396868	0.0318194470526712
msrp-6	-0.566598015454437	4.95897700882357	0.03079198146615	0.158820009071347
mth-2	0.570541238147292	3.04624550039362	0.0288604597918474	0.152595623430597
mtm-9	0.58193302024811	4.23549402191677	0.0384740289081513	0.178820885140174
mtrr-1	-0.587963907910661	8.1027311496289	0.0302247033176215	0.157147362072891
mup-4	-0.803774370084609	9.06059204444702	0.0109979303957013	0.0942352770666623
mxl-2	0.646088558809263	4.1593450245603	0.0178279550742684	0.119348502042369
nab-1	-0.445693913717864	4.91675900036872	0.0463165845184798	0.196475508322776
nac-1	1.72669185136876	3.8403680743595	0.00162999979458087	0.0411496568418676
nac-2	-0.709083050146591	4.48799649654586	0.0117856048494929	0.097629256013414
nac-3	0.686793899959348	5.28668141943861	0.0151833420179778	0.110110023320208
nas-12	-0.984001653959404	1.87269898293737	0.0255519148832089	0.143658543676708
nas-13	-1.10446263741841	2.66072310290722	0.0115622220482183	0.0967173022112037
nas-14	-1.05963051884488	4.67861088365734	0.0200096611954519	0.126144591899301
nas-22	-0.7755727187979	3.50871588856792	0.0194321631946041	0.12432304382596
nas-23	-1.16435380348753	4.28689914089092	0.0141124070009843	0.106370582055199
nas-36	-1.08558420577814	5.56807212657788	0.040477082762312	0.183267292595361
nas-6	-1.11267263482492	3.37291751083866	0.0027821407042631	0.052302714195226
nas-7	-0.895557820055785	5.98909147811869	0.017455171453356	0.118270032348687
nas-8	-0.979557758908987	5.21858086293363	0.0327413966655804	0.164307405646994
nas-9	3.53253480188271	3.83714018779775	0.000337414231150912	0.0195689571009448
nasp-2	0.835738086155766	7.43417924026124	0.0385546492643515	0.178947487707057
ncam-1	1.29841947344645	3.87796225899169	0.000468933417276687	0.0228719087437123
ncr-2	-0.641494885794732	4.40898300533932	0.048047452469544	0.200130578585496
ncx-1	0.874823153613429	6.02557606064126	0.00844446532361581	0.0841792184095359
ncx-2	0.746944153510054	6.96420610038034	0.0169378125131797	0.116352012289563
ncx-8	3.64778466893098	1.19563922439498	0.000313641340397582	0.0188624709720724
nekl-2	-0.628952036719896	4.54519990329812	0.0471047174661813	0.198250833805407
nep-1	-1.11266956502179	6.87189602792622	0.0121187919907044	0.0987148659595622
nep-10	-0.720999169157778	3.45836745336235	0.0094163445137418	0.0882447751263479
nep-13	-0.600128304121123	3.70063934082408	0.0399213771617275	0.182076784476736
nep-15	-1.44469744820821	3.09382898078576	0.00983167147552904	0.0900232039619856
nep-17	0.761458983272922	9.89153882065199	0.0166785560976237	0.115279772532493
nep-19	-0.77682357682305	2.41042411801094	0.0224001249393443	0.133792104815888
nep-20	-0.896712055331837	3.69584872399982	0.00282766297911688	0.0527985546255009
nep-21	-1.08360184108768	4.9288150561371	0.000490458012751586	0.0234670139570285
nep-23	-0.935176142047868	4.85845906792297	0.00245321305357999	0.0496572426018383
nep-5	-0.623531730613104	3.02718988624118	0.022422943135809	0.133868764251141
nep-6	-0.699726456902571	4.12946509804008	0.00749545654385131	0.0798083779596884
nep-8	-0.52140021355833	4.62643054469077	0.0148897723407315	0.10936820794993
nep-9	-0.762703422844053	2.98259770853803	0.0210505647698366	0.129897387482163
nfi-1	0.399067943874055	6.01818792365379	0.044153741394643	0.191852727919886
nfya-1	0.881779949319132	2.60382114919316	0.0113323212694444	0.0954491808429519
nfya-2	0.592902284374989	4.0486458876872	0.0369936405261655	0.175529980826381
nfyb-1	0.440043678935298	4.405900005821	0.041302195908369	0.185410493784841
[truncated: 1,274 more rows]
