# Supplementary material for: Mediator subunit MDT-15 promotes expression of propionic acid breakdown genes to prevent embryonic lethality in Caenorhabditis elegans
Source: G3 (Bethesda). 2023 Apr 19;13(6):jkad087. doi: 10.1093/g3journal/jkad087 (PMC10234398; doi:10.1093/g3journal/jkad087)
Supplement: jkad087_Supplementary_Data [file jkad087_supplementary_data.zip › Supplemental_Table_S8_G3-2022-403999.xlsx]

## Sheet: mdt-15&nhr-10 p0.05 down
	Name	logFC.mdt-15(tm2182) vs WT	Expr.mdt-15(tm2182) vs WT	PValue.mdt-15(tm2182) vs WT	FDR.mdt-15(tm2182) vs WT	logFC.nhr-10 vs WT	Expr.nhr-10 vs WT	PValue.nhr-10 vs WT	FDR.nhr-10 vs WT
1	acdh-1	-6.4144	15.0373	6.98e-11	2.11e-12	-2.43568	10.3708	2.2463e-05	0.00485816
2	acdh-2	-6.27161	9.104	5.6e-13	8.55e-14	-8.65404	6.36422	3.17772e-07	0.000835671
3	acdh-9	-0.854553	14.6579	0.000802581	5.97e-07	-0.51146	6.31123	0.0164702	0.200593
4	bah-1	-1.09836	13.5616	0.00228462	1.4e-06	-2.48124	3.38117	2.03405e-05	0.00482742
5	C05C10.3	-1.48799	16.1175	0.0231153	8.99e-06	-1.20133	7.79801	0.000269309	0.0245136
6	C09B8.4	-5.04633	9.19633	2.09e-12	1.15e-13	-6.44962	4.68005	3.7393e-07	0.000835671
7	C15C6.1	-1.02037	12.5317	0.00180168	1.16e-06	-0.725156	5.5801	0.0452718	0.300324
8	C17C3.1	-0.948453	13.521	0.0061835	3.15e-06	-0.874018	5.3529	0.00387292	0.106418
9	C23H5.8	-1.0527	15.4843	0.00466048	2.52e-06	-2.79685	5.96266	8.61104e-07	0.00128295
10	C35A5.3	-2.76233	8.75281	5.65e-07	1.8e-09	-2.01091	4.67799	1.3935e-05	0.00406206
11	clec-53	-1.25403	12.7278	0.00191661	1.22e-06	-0.602781	3.18112	0.0351252	0.274312
12	col-170	-1.41828	13.6131	0.000311157	2.83e-07	-1.05605	8.03758	0.0150803	0.195069
13	cyp-37A1	-0.757311	13.4628	0.0266722	1.01e-05	-0.556402	4.39337	0.0201637	0.221377
14	dhs-25	-1.802	13.8711	6.12e-08	3.22e-10	-1.77041	6.79955	6.15603e-06	0.00275154
15	dpy-17	-1.58169	10.2596	3.71e-05	5.12e-08	-0.991204	1.42366	0.0435418	0.296522
16	ech-6	-1.35917	17.3152	0.00202767	1.27e-06	-1.61337	8.94723	0.000112801	0.0128182
17	erp-44.3	-1.06725	12.5095	0.00240922	1.46e-06	-0.656585	3.28176	0.0172147	0.204555
18	F13H8.5	-1.10154	12.5389	0.000175273	1.77e-07	-1.06353	8.58601	0.043148	0.295793
19	F15E6.4	-4.14753	11.6052	1.15e-06	3.17e-09	-3.36604	2.57389	0.00176258	0.0714031
20	F25B5.6	-0.745257	13.6618	0.031396	1.15e-05	-0.556709	6.3089	0.0176975	0.207833
21	F32D8.11	-2.15031	10.604	5.87e-08	3.14e-10	-1.6404	2.46225	9.73936e-05	0.0113561
22	F32D8.12	-2.3703	14.4353	4.57e-07	1.54e-09	-1.88421	6.23878	4.65272e-06	0.00222815
23	F46C8.8	-0.774722	13.6084	0.0118888	5.28e-06	-0.989014	7.06507	0.0435933	0.296571
24	F49D11.6	-1.69474	10.0762	7.03e-05	8.54e-08	-3.01556	1.79746	1.15772e-05	0.00352817
25	F54D5.12	-1.91774	14.3849	5.06e-08	2.91e-10	-1.92365	7.05289	1.96179e-05	0.00482742
26	F59A7.2	-2.32871	11.3122	1.88e-07	7.51e-10	-2.23748	2.19519	6.13005e-05	0.00923572
27	folt-2	-1.85581	14.6025	4.77e-06	9.85e-09	-4.05157	8.21512	2.74755e-08	0.00036842
28	grl-1	-1.17028	10.9928	0.0295138	1.1e-05	-0.689623	2.1011	0.0485054	0.308314
29	gst-9	-1.07786	9.27241	0.000491382	4.04e-07	-1.16341	2.06687	0.00802253	0.155484
30	hach-1	-1.90484	14.1103	0.000315768	2.85e-07	-2.32872	7.87015	8.02614e-06	0.00308075
31	hphd-1	-2.19778	17.0018	2.92e-07	1.06e-09	-2.59406	8.1626	3.96055e-06	0.00196693
32	K02D3.2	-1.48068	11.3928	1.53e-05	2.45e-08	-0.781905	2.12522	0.0359929	0.277159
33	K11E4.2	-1.11047	11.289	0.000724122	5.51e-07	-0.641816	3.05562	0.0381358	0.282985
34	mdt-18	-0.754309	12.163	0.0062955	3.19e-06	-0.611323	4.10653	0.0220321	0.227429
35	mpc-1	-0.812258	15.3576	0.0248997	9.55e-06	-0.722794	5.44393	0.00614956	0.136188
36	nas-8	-0.776514	11.9131	0.0242309	9.34e-06	-0.885889	5.21858	0.0466723	0.304193
37	nhr-101	-1.86807	12.7874	0.0297206	1.1e-05	-1.22544	3.88443	0.000390934	0.0303698
38	nspc-18	-1.7156	13.5384	8.48e-05	1e-07	-0.662964	2.4643	0.0434075	0.295971
39	osm-7	-0.78917	12.7024	0.0109183	4.93e-06	-0.865721	6.89016	0.0214667	0.226207
40	R102.11	-0.951725	8.24364	0.0109332	4.93e-06	-0.667666	3.77541	0.0498961	0.310994
41	T07D3.9	-2.02869	12.7646	0.000186377	1.86e-07	-1.3538	3.624	0.000480492	0.0350843
42	T08G5.3	-0.829212	11.5321	0.00165847	1.08e-06	-1.21561	2.07279	0.00643848	0.138636
43	ugt-53	-1.36973	11.4407	0.000113888	1.26e-07	-1.58127	3.385	0.000487869	0.0353613
44	W04A4.2	-2.05594	9.934	3.22e-08	2.15e-10	-0.685018	4.87419	0.0462491	0.302878
45	Y102E9.5	-0.684425	10.3287	0.0102016	4.69e-06	-0.766136	2.62787	0.018949	0.214239
46	Y38F1A.7	-0.7661	13.2041	0.0357307	1.28e-05	-1.00724	1.70155	0.0082722	0.156255
47	Y39B6A.41	-0.771389	8.536	0.0360302	1.29e-05	-0.621619	2.15502	0.0492325	0.309853
48	Y51B9A.6	-2.48884	7.6795	1.32e-05	2.18e-08	-4.54264	0.313363	0.00148367	0.065494
49	zig-3	-0.98959	9.0769	0.000298074	2.74e-07	-5.20572	3.52931	7.97888e-06	0.00308075
50	ZK6.6	-1.05108	8.15046	0.000327858	2.94e-07	-0.97691	1.70645	0.00890521	0.158579
51	ZK742.3	-1.10471	13.2814	1.61e-05	2.57e-08	-0.56145	3.76035	0.0248176	0.239753

## Sheet: mdt-15&nhr-68 p0.05 down
	Name	logFC.mdt-15(tm2182) vs WT	Expr.mdt-15(tm2182) vs WT	PValue.mdt-15(tm2182) vs WT	FDR.mdt-15(tm2182) vs WT	logFC.nhr-68 vs WT	Expr.nhr-68 vs WT	PValue.nhr-68 vs WT	FDR.nhr-68 vs WT
1	acdh-1	-6.4144	15.0373	6.98e-11	2.11e-12	-3.34389	10.3708	2.56222e-06	0.00143153
2	acox-1.2	-3.86924	11.3221	4.93e-12	2.06e-13	-0.996259	5.28808	0.00114228	0.0357871
3	anmt-1	-0.707357	11.7896	0.00024506	2.36e-07	-0.765213	3.38311	0.00894231	0.086195
4	atic-1	-0.701459	13.481	0.0154306	6.49e-06	-1.00953	6.94384	0.00423257	0.0632715
5	B0272.4	-0.932639	13.4784	0.0068319	3.41e-06	-0.643542	4.11208	0.0124021	0.1001
6	C05E7.1	-0.538173	14.1095	0.0325133	1.19e-05	-1.58051	5.50508	0.00698801	0.0774864
7	C15C6.1	-1.02037	12.5317	0.00180168	1.16e-06	-1.2155	5.5801	0.00467622	0.0657518
8	C23H5.8	-1.0527	15.4843	0.00466048	2.52e-06	-1.52966	5.96266	7.05123e-05	0.00808119
9	C28H8.5	-0.750552	12.8694	0.0207417	8.26e-06	-1.36325	4.16607	0.00566118	0.071011
10	C29F7.2	-1.54949	15.177	3.2e-06	7.13e-09	-0.608473	5.84061	0.0346884	0.168895
11	C35A5.3	-2.76233	8.75281	5.65e-07	1.8e-09	-0.617183	4.67799	0.0216447	0.131625
12	C35C5.10	-0.667656	12.5572	0.00267916	1.6e-06	-0.443333	5.49721	0.0486179	0.201707
13	C40H1.7	-1.55167	11.2029	1.05e-06	3e-09	-1.03145	2.72289	0.0100085	0.0908624
14	C50A2.3	-0.699604	8.97109	0.0135093	5.84e-06	-0.81011	2.413	0.0177011	0.118866
15	clec-206	-6.57361	10.5267	1.77e-13	4.41e-14	-2.40262	0.181583	0.00226141	0.0475286
16	clec-239	-3.02558	8.77097	3.26e-09	3.59e-11	-1.87125	1.3657	0.0120204	0.098552
17	col-61	-0.751189	12.2805	0.00139719	9.39e-07	-0.752602	3.19409	0.0128979	0.101807
18	col-75	-1.53119	9.13071	4.89e-06	1e-08	-1.40386	0.458687	0.00595797	0.0723645
19	cpt-5	-2.90222	11.3242	2.77e-08	1.94e-10	-0.555574	4.12444	0.0195826	0.124447
20	cyp-25A2	-1.61207	11.9929	0.000253992	2.43e-07	-1.30806	4.73536	0.00183177	0.0433197
21	cyp-29A2	-1.72089	12.8753	4.89e-05	6.42e-08	-1.06087	4.56471	0.00188678	0.0435879
22	cyp-35A2	-1.65727	15.9047	0.000283861	2.65e-07	-1.48044	6.13287	0.000296562	0.0185822
23	cyp-35A3	-3.00467	14.5716	3.34e-08	2.19e-10	-1.6936	3.13924	0.00387634	0.0606849
24	cyp-35A4	-5.54441	11.6062	4.92e-11	1.59e-12	-1.89049	1.59836	0.000457334	0.0226287
25	cyp-35A5	-0.573803	13.1652	0.037432	1.33e-05	-1.56397	3.11763	0.00405061	0.0617815
26	cyp-35C1	-2.16374	16.134	9.26e-05	1.06e-07	-1.07711	5.24136	0.00941743	0.0882448
27	cyp-35D1	-2.36024	9.29716	0.00016426	1.68e-07	-0.795826	1.96415	0.0344193	0.16853
28	cyp-37A1	-0.757311	13.4628	0.0266722	1.01e-05	-0.538373	4.39337	0.0234046	0.137105
29	dao-3	-0.64381	14.4834	0.014507	6.17e-06	-1.01479	6.00056	0.0050153	0.0667827
30	dhs-23	-5.40637	13.0869	2.81e-11	1.08e-12	-1.45223	0.309689	0.00959608	0.0889861
31	ech-6	-1.35917	17.3152	0.00202767	1.27e-06	-1.57506	8.94723	0.000133561	0.0118604
32	erp-44.3	-1.06725	12.5095	0.00240922	1.46e-06	-1.73542	3.28176	4.70021e-05	0.00649743
33	F13B12.4	-0.944495	12.5395	0.00818057	3.93e-06	-1.06405	4.23554	0.00434533	0.0640996
34	F13H8.5	-1.10154	12.5389	0.000175273	1.77e-07	-1.11202	8.58601	0.0369253	0.175268
35	F15E6.4	-4.14753	11.6052	1.15e-06	3.17e-09	-4.27513	2.57389	0.000721345	0.028794
36	F23F1.2	-2.00479	11.5453	3.34e-06	7.32e-09	-0.98744	4.4054	0.0236803	0.138229
37	F25B5.6	-0.745257	13.6618	0.031396	1.15e-05	-0.506355	6.3089	0.0269953	0.147928
38	F32D8.11	-2.15031	10.604	5.87e-08	3.14e-10	-0.88964	2.46225	0.0045972	0.0656063
39	F32D8.12	-2.3703	14.4353	4.57e-07	1.54e-09	-1.48304	6.23878	2.79524e-05	0.00468518
40	F36D1.8	-3.35358	8.9631	7.68e-11	2.15e-12	-1.26092	3.19401	0.00635573	0.07436
41	F42A10.7	-0.984629	13.893	0.00137562	9.27e-07	-0.650923	5.40863	0.0142024	0.10651
42	F46C8.8	-0.774722	13.6084	0.0118888	5.28e-06	-1.30278	7.06507	0.0152544	0.110446
43	F49D11.6	-1.69474	10.0762	7.03e-05	8.54e-08	-0.825799	1.79746	0.0213566	0.130822
44	F54D5.12	-1.91774	14.3849	5.06e-08	2.91e-10	-1.16748	7.05289	0.000652085	0.0274101
45	fmo-4	-0.905024	13.8973	0.0156194	6.55e-06	-0.928047	7.0978	0.0129148	0.101807
46	folt-2	-1.85581	14.6025	4.77e-06	9.85e-09	-1.1226	8.21512	0.000313695	0.0188625
47	grl-1	-1.17028	10.9928	0.0295138	1.1e-05	-0.905483	2.1011	0.016101	0.113273
48	gst-35	-1.57246	9.98989	0.0088923	4.2e-06	-1.01023	2.14046	0.0278373	0.150088
49	hach-1	-1.90484	14.1103	0.000315768	2.85e-07	-0.801439	7.87015	0.00884977	0.085928
50	hphd-1	-2.19778	17.0018	2.92e-07	1.06e-09	-2.13879	8.1626	1.6046e-05	0.00341526
51	K01D12.8	-2.02596	13.3383	0.000818563	6.07e-07	-1.38942	4.47483	0.0243451	0.140097
52	K02D3.2	-1.48068	11.3928	1.53e-05	2.45e-08	-0.98638	2.12522	0.0134237	0.104105
53	K02E11.6	-1.17242	11.4144	0.000905626	6.59e-07	-0.612062	1.8308	0.0469594	0.197907
54	K02G10.5	-0.817275	11.8071	0.000429624	3.65e-07	-0.718967	4.10077	0.048656	0.20174
55	K11E4.2	-1.11047	11.289	0.000724122	5.51e-07	-0.918473	3.05562	0.00754565	0.0798577
56	lips-9	-0.890068	13.2824	0.000322895	2.9e-07	-1.469	5.42552	0.0232161	0.136597
57	lonp-2	-0.695432	12.9107	0.0113506	5.1e-06	-0.558636	4.91861	0.011731	0.0975206
58	lpr-7	-0.869595	12.776	0.00462871	2.51e-06	-1.65218	4.58267	0.0171833	0.117198
59	mam-3	-0.756632	11.6313	0.0158865	6.63e-06	-1.33419	4.67051	0.0381091	0.177864
60	mdt-18	-0.754309	12.163	0.0062955	3.19e-06	-1.02144	4.10653	0.00142174	0.0392935
61	nas-12	-0.942704	10.181	0.00419916	2.3e-06	-0.984002	1.8727	0.0255519	0.143659
62	nas-36	-0.952709	13.1077	0.00169101	1.1e-06	-1.08558	5.56807	0.0404771	0.183267
63	nas-8	-0.776514	11.9131	0.0242309	9.34e-06	-0.979558	5.21858	0.0327414	0.164307
64	nhr-101	-1.86807	12.7874	0.0297206	1.1e-05	-1.17504	3.88443	0.000520389	0.0242288
65	nhr-68	-2.11509	13.9608	8.69e-07	2.56e-09	-3.58785	6.20192	4.6146e-07	0.000687524
66	nspc-18	-1.7156	13.5384	8.48e-05	1e-07	-2.52611	2.4643	2.3326e-05	0.00417038
67	oat-1	-1.1751	12.8073	0.0223327	8.76e-06	-1.04794	4.07207	0.0429529	0.189284
68	osm-7	-0.78917	12.7024	0.0109183	4.93e-06	-0.961486	6.89016	0.0134744	0.104271
69	ptr-11	-1.1057	12.0287	0.00545949	2.85e-06	-0.932087	6.12672	0.0159337	0.112649
70	ptr-6	-0.694491	10.2191	0.00870318	4.12e-06	-1.19501	4.67407	0.0431596	0.189582
71	pud-3	-6.20868	12.5892	4.86e-12	2.06e-13	-2.92075	5.30305	0.000799482	0.0301418
72	pud-4	-5.78729	12.2326	6.84e-13	8.55e-14	-2.92044	3.88474	0.000406583	0.0211313
73	R04B3.3	-0.820467	11.3466	0.0273617	1.03e-05	-0.676803	3.37147	0.0274395	0.149089
74	R102.11	-0.951725	8.24364	0.0109332	4.93e-06	-1.24973	3.77541	0.00266876	0.0512667
75	R11G11.6	-1.32704	11.6228	0.00284924	1.69e-06	-1.64574	3.7114	0.00902248	0.0866016
76	suro-1	-0.893828	15.7593	0.00776183	3.78e-06	-1.38688	7.92013	0.0233322	0.13692
77	T07D3.9	-2.02869	12.7646	0.000186377	1.86e-07	-1.24631	3.624	0.000824905	0.0308971
78	T08G5.3	-0.829212	11.5321	0.00165847	1.08e-06	-1.02543	2.07279	0.0149211	0.109451
79	T09D3.8	-1.08632	11.1043	2.21e-05	3.34e-08	-1.08051	3.09189	0.0124656	0.100116
80	T13C2.2	-0.752318	10.5062	0.0231153	8.99e-06	-0.879476	3.95047	0.0440741	0.191631
81	T19A6.4	-1.36134	10.27	0.00062096	4.87e-07	-0.730975	2.65317	0.0193667	0.124074
82	T28C12.2	-1.9472	9.75246	3.12e-07	1.13e-09	-0.762022	2.01994	0.0257193	0.144358
83	ugt-22	-1.30295	14.9201	9.1e-06	1.63e-08	-0.695876	7.77374	0.0059416	0.0723645
84	ugt-25	-1.16345	14.6964	0.0211788	8.4e-06	-1.07761	5.26701	0.00264242	0.0512667
85	ugt-65	-1.76996	11.4067	0.000132518	1.43e-07	-0.849017	3.3316	0.0110141	0.0942407
86	Y38F1A.7	-0.7661	13.2041	0.0357307	1.28e-05	-1.18522	1.70155	0.00356885	0.0591529
87	Y39B6A.41	-0.771389	8.536	0.0360302	1.29e-05	-0.711061	2.15502	0.0296428	0.155266
88	Y49G5A.1	-2.3101	12.3682	1.6e-06	4e-09	-1.94988	0.640775	0.0136906	0.104812
89	Y53F4B.25	-0.716973	10.4924	0.00610665	3.12e-06	-0.94747	4.56419	0.0211959	0.130273
90	Y54G2A.10	-0.903498	13.5747	0.000606758	4.78e-07	-0.892742	3.46285	0.00178958	0.0427745
91	zig-3	-0.98959	9.0769	0.000298074	2.74e-07	-4.58751	3.52931	1.41019e-05	0.00319191

## Sheet: mdt-15&nhr-10&nhr-68 p0.05 down
	Name	logFC.mdt-15(tm2182) vs WT	Expr.mdt-15(tm2182) vs WT	PValue.mdt-15(tm2182) vs WT	FDR.mdt-15(tm2182) vs WT	logFC.nhr-10 vs WT	Expr.nhr-10 vs WT	PValue.nhr-10 vs WT	FDR.nhr-10 vs WT	logFC.nhr-68 vs WT	Expr.nhr-68 vs WT	PValue.nhr-68 vs WT	FDR.nhr-68 vs WT
1	acdh-1	-6.4144	15.0373	6.98e-11	2.11e-12	-2.43568	10.3708	2.2463e-05	0.00485816	-3.34389	10.3708	2.56222e-06	0.00143153
2	C15C6.1	-1.02037	12.5317	0.00180168	1.16e-06	-0.725156	5.5801	0.0452718	0.300324	-1.2155	5.5801	0.00467622	0.0657518
3	C23H5.8	-1.0527	15.4843	0.00466048	2.52e-06	-2.79685	5.96266	8.61104e-07	0.00128295	-1.52966	5.96266	7.05123e-05	0.00808119
4	C35A5.3	-2.76233	8.75281	5.65e-07	1.8e-09	-2.01091	4.67799	1.3935e-05	0.00406206	-0.617183	4.67799	0.0216447	0.131625
5	cyp-37A1	-0.757311	13.4628	0.0266722	1.01e-05	-0.556402	4.39337	0.0201637	0.221377	-0.538373	4.39337	0.0234046	0.137105
6	ech-6	-1.35917	17.3152	0.00202767	1.27e-06	-1.61337	8.94723	0.000112801	0.0128182	-1.57506	8.94723	0.000133561	0.0118604
7	erp-44.3	-1.06725	12.5095	0.00240922	1.46e-06	-0.656585	3.28176	0.0172147	0.204555	-1.73542	3.28176	4.70021e-05	0.00649743
8	F13H8.5	-1.10154	12.5389	0.000175273	1.77e-07	-1.06353	8.58601	0.043148	0.295793	-1.11202	8.58601	0.0369253	0.175268
9	F15E6.4	-4.14753	11.6052	1.15e-06	3.17e-09	-3.36604	2.57389	0.00176258	0.0714031	-4.27513	2.57389	0.000721345	0.028794
10	F25B5.6	-0.745257	13.6618	0.031396	1.15e-05	-0.556709	6.3089	0.0176975	0.207833	-0.506355	6.3089	0.0269953	0.147928
11	F32D8.11	-2.15031	10.604	5.87e-08	3.14e-10	-1.6404	2.46225	9.73936e-05	0.0113561	-0.88964	2.46225	0.0045972	0.0656063
12	F32D8.12	-2.3703	14.4353	4.57e-07	1.54e-09	-1.88421	6.23878	4.65272e-06	0.00222815	-1.48304	6.23878	2.79524e-05	0.00468518
13	F46C8.8	-0.774722	13.6084	0.0118888	5.28e-06	-0.989014	7.06507	0.0435933	0.296571	-1.30278	7.06507	0.0152544	0.110446
14	F49D11.6	-1.69474	10.0762	7.03e-05	8.54e-08	-3.01556	1.79746	1.15772e-05	0.00352817	-0.825799	1.79746	0.0213566	0.130822
15	F54D5.12	-1.91774	14.3849	5.06e-08	2.91e-10	-1.92365	7.05289	1.96179e-05	0.00482742	-1.16748	7.05289	0.000652085	0.0274101
16	folt-2	-1.85581	14.6025	4.77e-06	9.85e-09	-4.05157	8.21512	2.74755e-08	0.00036842	-1.1226	8.21512	0.000313695	0.0188625
17	grl-1	-1.17028	10.9928	0.0295138	1.1e-05	-0.689623	2.1011	0.0485054	0.308314	-0.905483	2.1011	0.016101	0.113273
18	hach-1	-1.90484	14.1103	0.000315768	2.85e-07	-2.32872	7.87015	8.02614e-06	0.00308075	-0.801439	7.87015	0.00884977	0.085928
19	hphd-1	-2.19778	17.0018	2.92e-07	1.06e-09	-2.59406	8.1626	3.96055e-06	0.00196693	-2.13879	8.1626	1.6046e-05	0.00341526
20	K02D3.2	-1.48068	11.3928	1.53e-05	2.45e-08	-0.781905	2.12522	0.0359929	0.277159	-0.98638	2.12522	0.0134237	0.104105
21	K11E4.2	-1.11047	11.289	0.000724122	5.51e-07	-0.641816	3.05562	0.0381358	0.282985	-0.918473	3.05562	0.00754565	0.0798577
22	mdt-18	-0.754309	12.163	0.0062955	3.19e-06	-0.611323	4.10653	0.0220321	0.227429	-1.02144	4.10653	0.00142174	0.0392935
23	nas-8	-0.776514	11.9131	0.0242309	9.34e-06	-0.885889	5.21858	0.0466723	0.304193	-0.979558	5.21858	0.0327414	0.164307
24	nhr-101	-1.86807	12.7874	0.0297206	1.1e-05	-1.22544	3.88443	0.000390934	0.0303698	-1.17504	3.88443	0.000520389	0.0242288
25	nspc-18	-1.7156	13.5384	8.48e-05	1e-07	-0.662964	2.4643	0.0434075	0.295971	-2.52611	2.4643	2.3326e-05	0.00417038
26	osm-7	-0.78917	12.7024	0.0109183	4.93e-06	-0.865721	6.89016	0.0214667	0.226207	-0.961486	6.89016	0.0134744	0.104271
27	R102.11	-0.951725	8.24364	0.0109332	4.93e-06	-0.667666	3.77541	0.0498961	0.310994	-1.24973	3.77541	0.00266876	0.0512667
28	T07D3.9	-2.02869	12.7646	0.000186377	1.86e-07	-1.3538	3.624	0.000480492	0.0350843	-1.24631	3.624	0.000824905	0.0308971
29	T08G5.3	-0.829212	11.5321	0.00165847	1.08e-06	-1.21561	2.07279	0.00643848	0.138636	-1.02543	2.07279	0.0149211	0.109451
30	Y38F1A.7	-0.7661	13.2041	0.0357307	1.28e-05	-1.00724	1.70155	0.0082722	0.156255	-1.18522	1.70155	0.00356885	0.0591529
31	Y39B6A.41	-0.771389	8.536	0.0360302	1.29e-05	-0.621619	2.15502	0.0492325	0.309853	-0.711061	2.15502	0.0296428	0.155266
32	zig-3	-0.98959	9.0769	0.000298074	2.74e-07	-5.20572	3.52931	7.97888e-06	0.00308075	-4.58751	3.52931	1.41019e-05	0.00319191
