# Supplementary material for: Mediator subunit MDT-15 promotes expression of propionic acid breakdown genes to prevent embryonic lethality in Caenorhabditis elegans
Source: G3 (Bethesda). 2023 Apr 19;13(6):jkad087. doi: 10.1093/g3journal/jkad087 (PMC10234398; doi:10.1093/g3journal/jkad087)
Supplement: jkad087_Supplementary_Data [file jkad087_supplementary_data.zip › Supplemental_Table_S9_G3-2022-403999.xlsx]

## Sheet: mdt-15&nhr-10 ORA p0.005
pathway	pval	padj	overlap	size	overlapGenes
C3_Metabolism: lipid: beta oxidation	2.92609e-12	5.70587e-10	7	78	ACDH-1;ACDH-2;ACDH-9;C17C3.1;ECH-6;HACH-1;T07D3.9
KEGG_Valine,_leucine_and_isoleucine_degradation%cel00280	2.54449e-09	2.29004e-07	5	50	ACDH-1;ACDH-9;ECH-6;HACH-1;C05C10.3
KEGG_Butanoate_metabolism%cel00650	0.000175604	0.00790219	2	18	ECH-6;C05C10.3
KEGG_beta-Alanine_metabolism%cel00410	0.00040034	0.0119001	2	27	HACH-1;ECH-6
KEGG_Propanoate_metabolism%cel00640	0.000528891	0.0119001	2	31	ECH-6;HACH-1
WP_Valine,_leucine_and_isoleucine_degradation%WP1451	0.000563758	0.0169128	2	32	C05C10.3;ECH-6
KEGG_Fatty_acid_degradation%cel00071	0.00137503	0.0247506	2	50	ECH-6;ACDH-1
BP_acyl-CoA_metabolic_process%0006637	0.000120765	0.0363334	2	15	C17C3.1;T07D3.9
BP_metabolic_process%0008152	0.000182122	0.0363334	3	100	ACDH-2;ACDH-1;ACDH-9
C3_Metabolism: other	0.00116523	0.11361	3	189	C05C10.3;F54D5.12;ZK742.3
C2_Metabolism: other	0.00116523	0.138662	3	189	C05C10.3;F54D5.12;ZK742.3

## Sheet: mdt-15&nhr-68 ORA p0.005
pathway	pval	padj	overlap	size	overlapGenes
C2_Stress response: detoxification	2.0288e-16	2.41427e-14	12	151	CYP-25A2;CYP-29A2;CYP-35A2;CYP-35A3;CYP-35A4;CYP-35A5;CYP-35C1;CYP-35D1;CYP-37A1;UGT-22;UGT-25;UGT-65
RA_Phase_I_-_Functionalization_of_compounds%R-CEL-211945	2.94912e-14	7.30908e-12	9	75	CYP-37A1;CYP-35A5;CYP-29A2;FMO-4;CYP-35C1;CYP-35A2;CYP-35A4;CYP-35D1;CYP-35A3
RA_Cytochrome_P450_-_arranged_by_substrate_type%R-CEL-211897	4.35064e-14	7.30908e-12	8	47	CYP-37A1;CYP-35A5;CYP-29A2;CYP-35C1;CYP-35A2;CYP-35A4;CYP-35D1;CYP-35A3
RA_Biological_oxidations%R-CEL-211859	1.06123e-13	1.18858e-11	9	86	CYP-37A1;CYP-35A5;CYP-29A2;FMO-4;CYP-35C1;CYP-35A2;CYP-35A4;CYP-35D1;CYP-35A3
C3_Stress response: detoxification: CYP	6.80567e-14	1.32711e-11	9	82	CYP-25A2;CYP-29A2;CYP-35A2;CYP-35A3;CYP-35A4;CYP-35A5;CYP-35C1;CYP-35D1;CYP-37A1
RA_Miscellaneous_substrates%R-CEL-211958	1.00268e-10	6.73802e-09	6	37	CYP-35A5;CYP-35C1;CYP-35A2;CYP-35A4;CYP-35D1;CYP-35A3
RA_Synthesis_of_(16-20)-hydroxyeicosatetraenoic_acids_(HETE)%R-CEL-2142816	1.00268e-10	6.73802e-09	6	37	CYP-35A5;CYP-35C1;CYP-35A2;CYP-35A4;CYP-35D1;CYP-35A3
C3_Metabolism: lipid: beta oxidation	1.93997e-10	1.89147e-08	7	78	ACDH-1;ACOX-1.2;B0272.4;CPT-5;ECH-6;HACH-1;T07D3.9
BP_organic_acid_metabolic_process%0006082	1.64779e-10	4.47876e-08	6	40	CYP-35A3;CYP-35A2;CYP-35A5;CYP-35A4;CYP-35D1;CYP-35C1
BP_xenobiotic_metabolic_process%0006805	2.24499e-10	4.47876e-08	6	42	CYP-35A2;CYP-35A5;CYP-35A3;CYP-35C1;CYP-35A4;CYP-35D1
RA_Fatty_acid_metabolism%R-CEL-8978868	8.50869e-10	4.76486e-08	7	96	CYP-35A5;CPT-5;CYP-35C1;CYP-35A2;CYP-35A4;CYP-35D1;CYP-35A3
RA_Arachidonic_acid_metabolism%R-CEL-2142753	1.21582e-09	5.83593e-08	6	55	CYP-35A5;CYP-35C1;CYP-35A2;CYP-35A4;CYP-35D1;CYP-35A3
BP_response_to_xenobiotic_stimulus%0009410	1.01839e-09	1.35446e-07	5	24	CYP-35C1;CYP-35A2;CYP-35A4;CYP-35A5;CYP-35A3
KEGG_beta-Alanine_metabolism%cel00410	2.00151e-05	0.00137636	3	27	HACH-1;ECH-6;ACOX-1.2
KEGG_Propanoate_metabolism%cel00640	3.05857e-05	0.00137636	3	31	ACOX-1.2;ECH-6;HACH-1
KEGG_Fatty_acid_degradation%cel00071	0.000129853	0.00292168	3	50	ECH-6;ACOX-1.2;ACDH-1
KEGG_Valine,_leucine_and_isoleucine_degradation%cel00280	0.000129853	0.00292168	3	50	ACDH-1;ECH-6;HACH-1
WP_Metapathway_UDP-glucuronosyltransferases%WP1431	0.000296436	0.00889307	3	66	UGT-22;UGT-25;UGT-65
RA_Paracetamol_ADME%R-CEL-9753281	0.000323745	0.0135973	3	68	UGT-25;UGT-22;UGT-65
RA_Prednisone_ADME%R-CEL-9757110	0.000383115	0.0139524	3	72	UGT-25;UGT-22;UGT-65
RA_Glycosphingolipid_metabolism%R-CEL-1660662	0.00041525	0.0139524	3	74	UGT-25;UGT-22;UGT-65
RA_Sphingolipid_metabolism%R-CEL-428157	0.000759902	0.0213977	3	91	UGT-25;UGT-22;UGT-65
RA_Metabolism_of_steroid_hormones%R-CEL-196071	0.000764205	0.0213977	2	21	CYP-37A1;CYP-29A2
C3_Stress response: detoxification: ugt	0.000337986	0.0214235	3	69	UGT-22;UGT-25;UGT-65
C3_Stress response: heavy metal	0.000439457	0.0214235	2	16	PUD-3;PUD-4
RA_Drug_ADME%R-CEL-9748784	0.000970189	0.0250757	3	99	UGT-25;UGT-22;UGT-65
C2_Stress response: heavy metal	0.000439457	0.0261477	2	16	PUD-3;PUD-4
C3_Signaling: hedgehog-like	0.00073588	0.0286993	3	90	GRL-1;PTR-11;PTR-6
C2_Signaling: hedgehog-like	0.00073588	0.0291899	3	90	GRL-1;PTR-11;PTR-6
BP_molting_cycle,_collagen_and_cuticulin-based_cuticle%0018996	0.000309896	0.0309122	3	67	NAS-36;PTR-6;PTR-11
RA_Metabolism_of_water-soluble_vitamins_and_cofactors%R-CEL-196849	0.00146261	0.0351028	2	29	FOLT-2;DAO-3
C2_Extracellular Material: chondroitin sulfotransferase	0.00126767	0.0372496	2	27	F36D1.8;F49D11.6
C2_Metabolism: 1CC	0.00156511	0.0372496	2	30	DAO-3;F25B5.6
C3_Extracellular Material: chondroitin sulfotransferase	0.00126767	0.0411994	2	27	F36D1.8;F49D11.6
RA_Metabolism_of_vitamins_and_cofactors%R-CEL-196854	0.00237518	0.053204	2	37	FOLT-2;DAO-3
BP_fatty_acid_metabolic_process%0006631	0.00073588	0.0587232	3	90	ECH-6;ACOX-1.2;CPT-5
RA_Metabolism_of_steroids%R-CEL-8957322	0.00290969	0.0611036	2	41	CYP-37A1;CYP-29A2
BP_positive_regulation_of_response_to_oxidative_stress%1902884	0.00178009	0.1122	2	32	F36D1.8;F49D11.6
BP_chondroitin_sulfate_biosynthetic_process%0030206	0.00212733	0.1122	2	35	F36D1.8;F49D11.6
BP_fatty_acid_beta-oxidation%0006635	0.00224963	0.1122	2	36	ECH-6;ACOX-1.2
BP_biosynthetic_process%0009058	0.00319615	0.141696	2	43	ACOX-1.2;F25B5.6

## Sheet: mdt-15&nhr-10&nhr-68 ORA p0.005
pathway	pval	padj	overlap	size	overlapGenes
C3_Metabolism: lipid: beta oxidation	2.46176e-07	4.80043e-05	4	78	ACDH-1;ECH-6;HACH-1;T07D3.9
KEGG_Valine,_leucine_and_isoleucine_degradation%cel00280	5.54179e-06	0.000498761	3	50	ACDH-1;ECH-6;HACH-1
KEGG_beta-Alanine_metabolism%cel00410	0.000156795	0.00622098	2	27	HACH-1;ECH-6
KEGG_Propanoate_metabolism%cel00640	0.000207366	0.00622098	2	31	ECH-6;HACH-1
KEGG_Fatty_acid_degradation%cel00071	0.000541881	0.0121923	2	50	ECH-6;ACDH-1
